# Supplementary material for: Independent and cumulative coeliac disease-susceptibility loci are associated with distinct disease phenotypes
Source: J Hum Genet. 2021 Jan 15;66(6):613–23. doi: 10.1038/s10038-020-00888-5 (PMC8144013; doi:10.1038/s10038-020-00888-5)
Supplement: Supplementary file 1 — Supplementary Table 1 [file 10038_2020_888_MOESM1_ESM.xlsx]

## Sheet: Genotyped association analysis
Supplementary Table 1.1. Genetic statistical power calculations for associations of only genotyped coeliac disease SNPs with phenotypes.
									Genetic Statistcal Power %
Phenotype	Marker	MAF	OR	Cases	Controls	Control:Case ratio	GRRAa	GRRAA	P=0.001	P=0.01	P=0.05
Female,CeD diagnosed ≤ 7years old	rs5979785	0.25	0.19	30	1817	60.5667	5.26316	27.7008	55.11	55.11	92.77
CeD diagnosed > 7 years old	rs653178	0.41	1.28	573	1817	3.17103	1.28	1.6384	65	86.58	96
	rs13010713	0.5	0.78	573	1817	3.17103	1.28205	1.64366	57.04	81.38	93.42
	rs13151961	0.11	0.66	573	1817	3.17103	1.51515	2.29568	54.35	79.5	79.5
	rs11712165	0.4	1.26	573	1817	3.17103	1.26	1.5876	55.65	80.42	92.96
	rs10936599	0.27	1.27	573	1817	3.17103	1.27	1.6129	49.58	75.93	90.66
CeD related symptoms in childhood	rs13098911	0.14	1.58	273	1817	6.65568	1.58	2.4964	76.33	92.39	97.97
Gastrointestinal symptoms	rs653178	0.41	1.29	526	1817	3.45437	1.29	1.6641	64.2	85.96	95.49
	rs13010713	0.5	0.79	526	1817	3.45437	1.26582	1.60231	53.11	78.6	92.05
	rs13151961	0.11	0.66	526	1817	3.45437	1.51515	2.29568	49.57	75.92	90.65
Malabsorption
All	rs17810546	0.11	1.57	267	1817	6.80524	1.57	2.4649	60.92	83.94	94.61
	rs2327832	0.19	1.53	267	1817	6.80524	1.53	2.3409	46.78	73.69	89.43
Anemia	rs2327832	0.19	1.74	157	1817	11.5732	1.74	3.0276	84.68	95.89	99.07
Extraintestinal manifestations
All	rs653178	0.41	1.36	263	1817	6.90875	1.36	1.8496	51.73	77.58	91.53
Neurological disorders	rs13098911	0.14	2.34	38	1817	47.8158	2.34	5.4756	54.31	79.47	92.49
Fractures	rs10936599	0.27	1.84	70	1817	25.9571	1.84	3.3856	60.36	83.58	94.45
CeD-associated conditions
All	rs653178	0.41	1.61	123	1817	14.7724	1.61	2.5921	64.56	86.17	95.58
AITD	rs653178	0.42	1.68	100	1817	18.17	1.68	2.8224	62.95	85.21	95.17
T1D	rs653178	0.42	3.32	18	1817	100.944	3.32	11.0224	58.19	82.16	93.79
Small bowel mucosal damage
TVA/SVA	rs653178	0.41	1.35	361	1817	5.03324	1.35	1.8225	66.32	87.2	96.01
	rs13010713	0.5	0.7	361	1817	5.03324	1.42857	2.04082	86.01	96.37	99.21
	rs13151961	0.11	0.57	361	1817	5.03324	1.75439	3.07787	62.81	85.12	95.13
PVA	rs13098911	0.14	1.59	185	1817	9.82162	1.59	2.5281	56.19	80.8	93.14
Intermediate HLA risk	rs653178	0.41	1.35	517	1817	3.51451	1.35	1.8225	84.02	95.63	99
	rs13010713	0.5	0.73	517	1817	3.51451	1.36986	1.87652	88.47	97.22	99.43
	rs13151961	0.11	0.63	517	1817	3.51451	1.5873	2.51953	60.92	83.94	94.61
	rs11712165	0.4	1.29	517	1817	3.51451	1.29	1.6641	62.63	85.01	95.08
Negative CeD-autoantibodies	rs13098911	0.14	3.19	19	1817	95.6316	3.19	10.1761	62.24	84.77	94.97
Calculations performed at http://zzz.bwh.harvard.edu/gpc/cc2.html. Coeliac disease prevalence = 0.01; D prime =1; Genotypic relative risk ratio assumed as similiar to the OR, as the disease prevalence is lower than 1%.

## Sheet: Imputation association analysis
Supplementary table 1.2. Genetic statistical power calculations for associations of imputed and genotyped coeliac disease SNPs with phenotypes.
									Genetic Statistcal Power %
Phenotype	Marker	MAF	OR	Cases	Controls	Control:Case ratio	GRRAa	GRRAA	P=0.001	P=0.01	P=0.05
Female,CeD diagnosed ≤ 7years old	rs5979785	0.25	0.19	25	1749	69.96	5.26316	27.7008	43.34	70.78	87.76
CeD diagnosed > 7 years old	rs653178	0.41	1.43	311	1749	5.62379	1.43	2.0449	80.29	94.14	98.55
	rs3184504	0.41	1.4	311	1749	5.62379	1.4	1.96	73.12	90.84	97.42
	rs76830965	0.09	0.62	311	1749	5.62379	1.6129	2.60146	62.15	84.71	94.95
	rs13010713	0.5	0.76	311	1749	5.62379	1.31579	1.7313	44.65	71.91	88.41
CeD related symptoms in childhood	rs5979785	0.24	0.52	170	1749	10.2882	1.92308	3.69822	81.19	94.52	98.66
	rs7616215	0.38	1.47	170	1749	10.2882	1.47	2.1609	55.44	80.28	92.89
Gastrointestinal symptoms	rs653178	0.41	1.36	288	1749	6.07292	1.36	1.8496	56.52	81.03	93.25
	rs76830965	0.09	0.58	288	1749	6.07292	1.72414	2.97265	34.11	61.99	82.15
Malabsorption
All	rs76830965	0.09	0.48	151	1749	11.5828	2.08333	4.34028	26.92	53.97	76.28
	rs17810546	0.1	0.57	151	1749	11.5828	1.75439	3.07787	16.31	39.47	63.64
Anemia	rs17264332	0.19	0.56	96	1749	18.2188	1.78571	3.18878	23.8	50.08	73.17
Extraintestinal manifestations
All	rs653178	0.41	1.64	139	1749	12.5827	1.64	2.6896	77.06	92.72	98.08
	rs3184504	0.4	1.59	139	1749	12.5827	1.59	2.5281	68.87	88.63	96.58
Neurological disorders	rs243323	0.09	4.36	22	1749	79.5	4.36	19.0096	94.65	99	99.84
CeD-associated conditions
All	rs653178	0.41	2.04	64	1749	27.3281	2.04	4.1616	76.63	92.53	98.02
	rs3184504	0.4	1.86	64	1749	27.3281	1.86	3.4596	58.82	82.58	93.98
T1D	rs653178	0.4	5.65	12	1749	145.75	5.65	31.9225	73.88	91.22	97.56
	rs3184504	0.4	5.86	12	1749	145.75	5.86	34.3396	75.8	92.14	97.88
Small bowel mucosal damage
TVA/SVA	rs13010713	0.5	0.72	205	1749	8.53171	1.38889	1.92901	40.71	68.43	86.34
PVA	rs13151961	0.11	2.84	102	1749	17.1471	2.84	8.0656	99.94	100	100
PVA	rs13132308	0.11	2.84	102	1749	17.1471	2.84	8.0656	99.94	100	100
Intermediate HLA risk	rs653178	0.41	1.46	275	1749	6.36	1.46	2.1316	81.05	94.46	98.65
	rs3184504	0.4	1.41	275	1749	6.36	1.41	1.9881	69.09	88.75	96.63
	rs76830965	0.09	0.55	275	1749	6.36	1.81818	3.30579	39.81	67.6	85.82
	rs17810546	0.11	0.62	275	1749	6.36	1.6129	2.60146	21.46	46.98	70.54
	rs990171	0.5	0.75	275	1749	6.36	1.33333	1.77778	44.73	71.98	88.45
Positive CeD-autoantibodies	rs76830965	0.09	0.56	156	1749	11.2115	1.78571	3.18878	15.31	37.89	62.07
Calculations performed at http://zzz.bwh.harvard.edu/gpc/cc2.html. Coeliac disease prevalence = 0.01; D prime =1
