# Supplementary material for: Independent and cumulative coeliac disease-susceptibility loci are associated with distinct disease phenotypes
Source: J Hum Genet. 2021 Jan 15;66(6):613–23. doi: 10.1038/s10038-020-00888-5 (PMC8144013; doi:10.1038/s10038-020-00888-5)
Supplement: Supplementary file 2 — Supplementary Table 2 [file 10038_2020_888_MOESM2_ESM.xlsx]

## Sheet: Sheet1
Supplementary Table 2. Detailed association of variants with coeliac disease phenotypes in the case-control analysis
							Coeliac diagnosed ≤ 7 years old																											Coeliac diagnosed > 7 years old, n=573
							All, n=44							Male, n=14							Female, n=30							Gender Combined						All, n=573							Male, n= 119							Female, n= 453
SNP	ANNOTATIONS	Chr	Candidate genes	A1	A2	Base pair (hg36)	F_A	F_U	OR	L95	U95	Puncorrected	PEMP2	F_A	F_U	OR	L95	U95	Puncorrected	PEMP2	F_A	F_U	OR	L95	U95	Puncorrected	PEMP2	MAF	OR	L95	U95	PBD		F_A	F_U	OR	L95	U95	Puncorrected	PEMP2	F_A	F_U	OR	L95	U95	Puncorrected	PEMP2	F_A	F_U
rs3748816	(NP_258428.1)|3905|M509T|MMEL1|NM_033467.2|NONSYN|coding	1	MMEL1,TNFRSF14	C	T	2516606	0.3977	0.369	1.129	0.733	1.74	0.5814	1	0.5357	0.3748	1.925	0.9111	4.067	0.08086	0.9572	0.3333	0.3606	0.8865	0.5132	1.531	0.6656	1	0.3697	1.154	0.7474	1.78	0.09819		0.3671	0.369	0.9919	0.8642	1.139	0.9084	1	0.3571	0.3748	0.5946	0.7007	1.226	0.2333	1	0.3698	0.3606
rs12727642	uc001aoq.2(0)|-1333|3905|NM_007262.3|NULL|PARK7|flanking_3UTR	1	PARK7, TNFRSF9	T	G	7969259	0.3182	0.2617	1.317	0.8356	2.074	0.2344	1	0.25	0.266	0.92	0.3889	2.176	0.8494	1	0.35	0.2564	1.562	0.9078	2.687	0.1047	0.9881	0.263	1.328	0.8417	2.096	0.3056		0.2526	0.2617	0.9536	0.8187	1.111	0.5415	1	0.2353	0.266	0.3088	0.6198	1.164	0.34	1	0.2572	0.2564
rs10903122	-12101|3905|NM_001031680.1|NULL|RUNX3|flanking_5UTR	1	RUNX3	A	G	25176163	0.4205	0.4615	0.8466	0.5517	1.299	0.4456	1	0.3929	0.4516	0.7856	0.3662	1.685	0.5346	1	0.4333	0.4738	0.8493	0.5049	1.429	0.5379	1	0.4605	0.8284	0.5391	1.273	0.8686		0.4336	0.4615	0.8932	0.7813	1.021	0.09829	0.985	0.479	0.4516	0.4223	0.8532	1.46	0.9433	1	0.4216	0.4738
rs6691768	uc010oos.1(0)|uc001czy.2(0)|uc001czw.2|uc001czv.2(0)|-1|-6321|3905|NFIA|NM_005595.1|intron	1	NFIA	G	A	61564451	0.3864	0.4051	0.9248	0.5991	1.428	0.724	1	0.3571	0.4149	0.7835	0.3599	1.706	0.5377	1	0.4	0.3926	1.031	0.6093	1.746	0.9081	1	0.4046	0.9444	0.6111	1.46	0.5656		0.389	0.4051	0.935	0.8161	1.071	0.3333	1	0.4076	0.4149	0.8279	0.7384	1.275	0.7714	1	0.3841	0.3926
rs864537	uc001gdi.2(0)|-1|-1380|3905|CD247|NM_198053.1|intron	1	CD247	C	T	165678008	0.3295	0.306	1.115	0.7108	1.748	0.6359	1	0.25	0.2998	0.7785	0.3292	1.841	0.5675	1	0.3667	0.3139	1.265	0.7404	2.162	0.3886	1	0.3066	1.094	0.6964	1.72	0.3457		0.2928	0.306	0.9392	0.8119	1.086	0.398	1	0.2899	0.2998	0.7522	0.7097	1.281	0.9705	1	0.2936	0.3139
rs859637	uc010plz.1(0)|-6614|3905|LOC441915|NULL|XM_001134380.1|flanking_5UTR	1	FASLG, TNFSF18	G	A	170977623	0.3523	0.4397	0.6929	0.4453	1.078	0.1022	0.988	0.3571	0.4275	0.7441	0.3418	1.62	0.4548	1	0.35	0.4565	0.641	0.3737	1.1	0.1038	0.9878	0.4377	0.6727	0.4317	1.048	0.7575		0.4205	0.4397	0.9243	0.8081	1.057	0.2513	1	0.4244	0.4275	0.9271	0.7527	1.295	0.7962	1	0.4194	0.4565
rs2816316	-8044|3905|NM_002922.3|NULL|RGS1|flanking_5UTR	1	RGS1	C	A	190803436	0.1477	0.1431	1.038	0.5719	1.884	0.9024	1	0.2143	0.1446	1.614	0.6489	4.013	0.2988	1	0.1167	0.1413	0.8026	0.3603	1.788	0.5898	1	0.1432	1.048	0.577	1.905	0.2536		0.1215	0.1431	0.8283	0.678	1.012	0.06477	0.9302	0.1134	0.1446	0.1916	0.498	1.151	0.259	0.9998	0.1236	0.1413
rs296547	-1|-248|3905|C1orf81|XM_930255.1|intron	1	C1orf106,MROH3P	A	G	199158760	0.375	0.3932	0.9258	0.5983	1.433	0.7293	1	0.3214	0.3999	0.7108	0.32	1.579	0.3996	1	0.4	0.3849	1.065	0.6293	1.804	0.8137	1	0.3928	0.9378	0.6053	1.453	0.4055		0.3584	0.3932	0.8619	0.7508	0.9894	0.03468	0.7555	0.3277	0.3999	0.03082	0.5504	0.9724	0.009985	0.71	0.3664	0.3849
rs13003464	-1|-698|3905|NM_144709.1|PUS10|intron	2	REL	C	T	61040333	0.25	0.3781	0.5483	0.3368	0.8924	0.01419	0.4269	0.25	0.3786	0.547	0.2315	1.293	0.163	0.9994	0.25	0.3772	0.5503	0.3041	0.9959	0.04545	0.8467	0.3751	0.5492	0.337	0.895	0.9912		0.4038	0.3781	1.114	0.9727	1.276	0.1184	0.9945	0.416	0.3786	0.2617	0.8899	1.535	0.123	1	0.4007	0.3772
rs17035378	uc002sei.1(0)|-1|-6430|3905|NM_002664.1|PLEK|intron	2	PLEK	G	A	68452459	0.25	0.2851	0.8359	0.5132	1.362	0.4709	1	0.25	0.2887	0.8213	0.3473	1.942	0.6535	1	0.25	0.2801	0.8569	0.4728	1.553	0.6105	1	0.2843	0.8452	0.5182	1.379	0.9366		0.2622	0.2851	0.8914	0.7671	1.036	0.1332	0.9969	0.2689	0.2887	0.5228	0.6701	1.226	0.1156	1	0.2605	0.2801
rs917997	uc010yvz.1(0)|uc010fiw.1(0)|uc002tbc.2|uc002tbd.2|uc002tbe.2|uc002tbf.2|uc002tbg.2|uc010yvy.1|uc002tbh.2|uc002tbi.2(0)|-1543|3905|IL18RAP|NM_003853.2|NULL|flanking_3UTR	2	IL18RAP,IL18R1	A	G	102437000	0.1705	0.1924	0.8628	0.492	1.513	0.6062	1	0.1429	0.191	0.7059	0.2435	2.046	0.5192	1	0.1833	0.1937	0.9343	0.4801	1.818	0.8413	1	0.1918	0.8587	0.4887	1.509	0.661		0.208	0.1924	1.103	0.9353	1.301	0.2437	1	0.2101	0.191	0.48	0.8094	1.568	0.1769	1	0.2075	0.1937
rs13010713	-1|-7338|3905|LOC729026|XM_001129092.1|intron	2	ITGA4,UBE2E3	T	C	181704290	0.5682	0.4912	1.363	0.8895	2.089	0.1535	0.9991	0.5357	0.4874	1.213	0.5745	2.563	0.6116	1	0.5833	0.4955	1.425	0.8451	2.404	0.1819	0.9992	0.493	1.352	0.8815	2.075	0.7294		0.4483	0.5088	0.7846	0.6865	0.8966	0.0003635	0.015	0.521	0.4874	0.3264	0.8745	1.496	0.2345	1	0.4403	0.5045
rs4675374	-1|-983|3905|ICOS|NM_012092.2|intron	2	CTLA4, ICOS, CD28	A	G	204510823	0.125	0.1794	0.6534	0.3454	1.236	0.1874	1	0.1071	0.1823	0.5382	0.1617	1.792	0.3052	1	0.1333	0.1752	0.7243	0.3402	1.542	0.4009	1	0.1781	0.6613	0.349	1.253	0.6812		0.2037	0.1794	1.17	0.9899	1.382	0.06552	0.9333	0.2269	0.1823	0.09472	0.9528	1.819	0.09753	0.9795	0.1976	0.1752
rs13314993	-19066|3905|CCR4|NM_005508.4|NULL|flanking_3UTR	3	CCR4	G	T	32990473	0.4773	0.3998	1.371	0.8973	2.093	0.1431	0.9981	0.6429	0.398	2.723	1.251	5.928	0.008639	0.3033	0.4	0.4028	0.9884	0.5839	1.673	0.9652	1	0.4017	1.369	0.8954	2.093	0.03198		0.4117	0.3998	1.05	0.9177	1.203	0.475	1	0.3739	0.398	0.473	0.685	1.192	0.8775	1	0.4216	0.4028
rs13098911	uc003cpg.1(0)|-7999|3905|CCR1|NM_001295.2|NULL|flanking_3UTR	3	CCR1,CCR2,CCRL2,CCR3,CCR5,CCR9	T	C	46210205	0.1818	0.1401	1.364	0.7874	2.364	0.2662	1	0.2143	0.1412	1.659	0.6669	4.126	0.2713	1	0.1667	0.1387	1.241	0.6203	2.485	0.5405	1	0.1411	1.373	0.7908	2.383	0.6193		0.1713	0.1401	1.269	1.06	1.52	0.009318	0.3166	0.1429	0.1412	0.9446	0.6908	1.488	0.9753	1	0.1788	0.1387
rs6806528	uc003dnw.2(0)|uc003dnx.1(0)|uc003dnv.2(0)|-1|-4974|3905|FRMD4B|XM_114303.4|intron	3	FRMD4B	A	G	69335589	0.04545	0.08255	0.5292	0.1928	1.453	0.2092	1	0	0.08511	0	0	nan	0.1068	0.9905	0.06667	0.07864	0.8368	0.2985	2.346	0.7345	1	0.08168	0.5384	0.1953	1.484	0.1458		0.1023	0.08255	1.266	1.011	1.585	0.03931	0.7988	0.1134	0.08511	0.144	0.8954	2.113	0.1236	0.9982	0.09934	0.07864
rs11712165	-1|-688|3905|CDGAP|NM_020754.1|intron	3	CD80	G	T	120601486	0.3977	0.3946	1.013	0.6577	1.561	0.9528	1	0.4286	0.383	1.208	0.5687	2.568	0.6221	1	0.3833	0.4105	0.8927	0.5254	1.517	0.6747	1	0.3947	0.985	0.6388	1.519	0.5191		0.451	0.3946	1.26	1.102	1.441	0.0007245	0.0311	0.4664	0.383	0.01254	1.075	1.844	0.154	0.3946	0.4469	0.4105
rs17810546	-41579|3905|IL12A|NM_000882.2|NULL|flanking_5UTR	3	IL12A	G	A	161147744	0.1591	0.1007	1.689	0.9445	3.021	0.07392	0.9469	0.1786	0.09478	2.076	0.7806	5.523	0.1347	0.9977	0.15	0.1087	1.447	0.6999	2.992	0.3161	1	0.1021	1.628	0.9086	2.916	0.5599		0.1276	0.1007	1.306	1.065	1.603	0.01029	0.3413	0.1176	0.09478	0.2592	0.836	1.94	0.1937	1	0.1302	0.1087
rs10936599	uc003fhh.2|uc003fhi.2|uc003fhj.2|uc003fhk.2|uc003fhl.2|uc003fhm.2|uc003fhn.2|uc003fho.2(0)|(NP_061127.1)|3905|H6H|MYNN|NM_018657.3|SYNON|coding	3	MYNN	A	G	170974795	0.2955	0.2603	1.192	0.7493	1.895	0.4584	1	0.25	0.2684	0.9087	0.3842	2.149	0.8274	1	0.3167	0.25	1.39	0.7974	2.424	0.2434	1	0.2611	1.217	0.764	1.938	0.4145		0.3094	0.2603	1.273	1.101	1.473	0.001131	0.0457	0.3277	0.2684	0.052	0.9968	1.772	0.1542	0.8736	0.3046	0.25
rs1464510	uc003fry.2|uc003frz.2|uc010hzc.1(0)|uc003fsb.2(0)|uc003fsc.2|uc003fsd.2|uc010hzd.1(0)|uc003frx.2(0)|-1|-11346|3905|LPP|NM_005578.2|intron	3	LPP	G	T	189595248	0.4545	0.4521	1.01	0.6605	1.544	0.9636	1	0.4286	0.4492	0.9195	0.4329	1.953	0.8272	1	0.4667	0.4559	1.044	0.6228	1.751	0.8693	1	0.4522	1.002	0.6547	1.535	0.7848		0.4002	0.4521	0.8085	0.7063	0.9256	0.002048	0.08129	0.416	0.4492	0.3283	0.6653	1.146	0.1869	1	0.396	0.4559
rs13151961	uc003iep.2|uc003ieq.2(0)|uc003ieo.2(0)|-1|-1968|3905|KIAA1109|XM_371706.5|intron	4	IL2, IL21, KIAA1109, ADAD1	C	T	123334952	0.06818	0.1153	0.5614	0.2436	1.294	0.1697	0.9999	0.1071	0.1214	0.8687	0.2604	2.898	0.8187	1	0.05	0.1074	0.4373	0.1355	1.412	0.155	0.9982	0.1142	0.5826	0.2524	1.345	0.4167		0.07955	0.1153	0.6631	0.5231	0.8405	0.0006365	0.027	0.08824	0.1214	0.1334	0.4392	1.117	0.06038	0.9967	0.07726	0.1074
rs1033180	uc011dhn.1(0)|uc003msy.1(0)|uc003msx.2(0)|-8214|3905|IRF4|NM_002460.1|NULL|flanking_5UTR	6	IRF4	A	G	328546	0.1818	0.1178	1.665	0.9594	2.888	0.06704	0.937	0.2143	0.1204	1.992	0.8001	4.961	0.1312	0.9972	0.1667	0.1145	1.547	0.7711	3.106	0.2158	0.9999	0.1193	1.691	0.9722	2.94	0.6657		0.1276	0.1178	1.096	0.8964	1.34	0.3717	1	0.1387	0.1204	0.4158	0.7956	1.738	0.2006	1	0.1247	0.1145
rs10806425	uc011eab.1|uc003pnw.2(0)|uc010kch.2(0)|-1|-10212|3905|BACH2|NM_021813.1|intron	6	BACH2/MAP3K7	A	C	90983333	0.2614	0.2683	0.965	0.5964	1.561	0.8846	1	0.25	0.278	0.8655	0.366	2.047	0.742	1	0.2667	0.2558	1.058	0.5905	1.896	0.8493	1	0.2681	0.9913	0.6118	1.606	0.7046		0.2885	0.2683	1.106	0.954	1.281	0.182	0.9997	0.3109	0.278	0.2855	0.8759	1.567	0.5124	1	0.2826	0.2558
rs802734	uc010kfd.1(0)|uc010kfc.2|uc003qbj.2|uc011ebu.1|uc003qbk.2(0)|-11134|3905|NM_002844.2|NULL|PTPRK|flanking_3UTR	6	THEMIS/PTPRK	G	A	128320491	0.2273	0.2964	0.6983	0.422	1.155	0.1601	0.9998	0.1786	0.2979	0.5124	0.1939	1.354	0.1697	0.9994	0.25	0.2941	0.8	0.4415	1.45	0.461	1	0.2947	0.7003	0.4226	1.161	0.4413		0.3208	0.2964	1.121	0.9719	1.294	0.1165	0.9942	0.3445	0.2979	0.1378	0.9332	1.645	0.06838	0.9975	0.3146	0.2941
rs2327832	-53492|3905|LOC442263|NULL|XR_016852.1|flanking_3UTR	6	TNFAIP3,OLIG3	C	T	138014761	0.2045	0.1855	1.129	0.6683	1.908	0.6495	1	0.25	0.1876	1.443	0.6092	3.419	0.4018	1	0.1833	0.1822	1.007	0.5174	1.962	0.9826	1	0.1859	1.143	0.6754	1.935	0.5168		0.2248	0.1855	1.273	1.082	1.499	0.003568	0.1349	0.2105	0.1876	0.4027	0.8243	1.617	0.3583	1	0.2284	0.1822
rs1738074	-1|3905|5UTR|NM_138810.2|TAGAP	6	TAGAP	T	C	159385965	0.4545	0.4213	1.145	0.7486	1.75	0.5326	1	0.4643	0.4217	1.189	0.5627	2.511	0.6501	1	0.45	0.4207	1.127	0.6708	1.892	0.6522	1	0.4221	1.146	0.7487	1.755	0.9079		0.4553	0.4213	1.148	1.005	1.313	0.04263	0.8215	0.416	0.4217	0.8661	0.7441	1.282	0.8589	1	0.4657	0.4207
rs6974491	uc010kxg.1(0)|uc003tfk.1(0)|-1|-7707|3905|ELMO1|NM_014800.9|intron	7	ELMO1	A	G	37341035	0.2386	0.1401	1.924	1.168	3.17	0.008934	0.2976	0.2857	0.1407	2.443	1.066	5.597	0.02931	0.6425	0.2167	0.1387	1.717	0.9138	3.226	0.08936	0.9736	0.1424	1.939	1.175	3.201	0.5061		0.16	0.1401	1.169	0.9729	1.405	0.09535	0.9821	0.1387	0.1407	0.931	0.6669	1.449	0.2266	1	0.1656	0.1387
rs9792269	-303620|3905|NM_001037234.1|NULL|TMEM75|flanking_5UTR	8	PVT1 ????	G	A	129333771	0.1477	0.1717	0.8361	0.4611	1.516	0.555	1	0.1429	0.1717	0.8042	0.2773	2.332	0.6878	1	0.15	0.172	0.8496	0.4132	1.747	0.6571	1	0.1711	0.8348	0.4597	1.516	0.9334		0.152	0.1717	0.8648	0.7199	1.039	0.1202	0.9949	0.1282	0.1717	0.09134	0.4757	1.059	0.2302	0.9756	0.1582	0.172
rs1250552	uc001jzz.2|uc001jzx.2|uc001jzy.2(0)|-1|-136|3905|NM_020338.2|ZMIZ1|intron	10	ZMIZ1	T	C	80728033	0.5227	0.4488	1.345	0.8808	2.054	0.1685	0.9999	0.5714	0.4526	1.613	0.7591	3.426	0.2097	1	0.5	0.4437	1.254	0.7484	2.1	0.3895	1	0.4506	1.359	0.8889	2.079	0.5886		0.451	0.4488	1.009	0.8829	1.153	0.8947	1	0.395	0.4526	0.09022	0.6003	1.038	0.1209	0.9741	0.4658	0.4437
rs11221332	-1|-10834|3905|ETS1|NM_005238.2|intron	11	ETS1	A	G	127886184	0.2386	0.2256	1.076	0.6548	1.767	0.7734	1	0.25	0.2253	1.146	0.4841	2.712	0.7565	1	0.2333	0.2257	1.044	0.5674	1.921	0.8897	1	0.226	1.077	0.6544	1.771	0.8628		0.2465	0.2256	1.123	0.9612	1.311	0.1442	0.9985	0.2353	0.2253	0.7282	0.7706	1.452	0.6857	1	0.2494	0.2257
rs653178	uc010sxx.1(0)|uc001tqe.1(0)|uc001tqf.1(0)|uc001tqd.1(0)|-1|-14033|3905|ATXN2|NM_002973.2|intron	12	SH2B3,ATXN2	C	T	110492139	0.5	0.4062	1.462	0.9577	2.232	0.0768	0.9592	0.4643	0.412	1.237	0.5856	2.613	0.5766	1	0.5167	0.3983	1.615	0.9634	2.706	0.06665	0.9334	0.4084	1.481	0.9689	2.263	0.5651		0.4659	0.4062	1.275	1.116	1.458	0.0003569	0.0148	0.4874	0.412	0.02561	1.037	1.776	0.03355	0.6481	0.4603	0.3983
rs2762051	uc001vcq.2(0)|uc001vcn.2|uc001vco.2(0)|uc001vcp.1(0)|uc001vcm.2(0)|-1|-37202|3905|BCMS|XM_934436.2|intron	13	?	A	G	49733716	0.2273	0.1992	1.182	0.7133	1.959	0.5157	1	0.1071	0.1944	0.4973	0.1494	1.655	0.2455	1	0.2833	0.2052	1.531	0.8616	2.72	0.1437	0.9978	0.1999	1.158	0.6968	1.925	0.08733		0.1879	0.1992	0.9302	0.7854	1.102	0.4019	1	0.1723	0.1944	0.412	0.6056	1.228	0.4394	1	0.1921	0.2052
rs4899260	uc010aqs.1(0)|uc010aqq.2(0)|uc001xkf.1(0)|uc001xkg.1(0)|uc001xkd.2|uc010aqr.2(0)|uc001xke.2(0)|-15014|3905|C14orf181|NM_207442.1|NULL|flanking_5UTR	14	ZFP36L1	T	C	68347957	0.2045	0.2408	0.8108	0.4803	1.369	0.4316	1	0.2143	0.2408	0.8598	0.3467	2.132	0.7442	1	0.2	0.241	0.7871	0.4138	1.497	0.4647	1	0.2399	0.8103	0.4794	1.37	0.8764		0.243	0.2408	1.012	0.8668	1.182	0.8781	1	0.2269	0.2408	0.6336	0.6721	1.274	0.3607	1	0.2472	0.241
rs12928822	-28710|3905|NM_002761.1|NULL|PRM1|flanking_5UTR	16	CIITA, SOCS1, CLEC16A	A	G	11311394	0.1477	0.1453	1.02	0.5618	1.851	0.949	1	0.1071	0.1494	0.6831	0.205	2.276	0.5324	1	0.1667	0.14	1.228	0.6137	2.458	0.5606	1	0.1454	1.036	0.5694	1.884	0.4033		0.1276	0.1453	0.8606	0.7069	1.048	0.1342	0.9971	0.1261	0.1494	0.335	0.5496	1.227	0.64	1	0.128	0.14
rs2074404	uc002ifi.1|uc010czq.1|uc002ifj.1(0)|-1|-14161|3905|NM_030753.3|WNT3|intron	17	WNT3	G	T	42220599	0.1477	0.1742	0.8218	0.4532	1.49	0.5172	1	0.1429	0.1717	0.8042	0.2773	2.332	0.6878	1	0.15	0.1777	0.8163	0.3972	1.678	0.5803	1	0.1736	0.8125	0.4474	1.475	0.9818		0.153	0.1742	0.8562	0.7135	1.028	0.09501	0.9817	0.1723	0.1717	0.9813	0.7039	1.433	0.5938	1	0.1479	0.1777
rs1893217	uc002krl.2|uc002krm.2|uc002krn.2|uc002kro.2(0)|uc002krp.2(0)|-1|-4862|3905|NM_002828.2|PTPN2|intron	18	PTPN2	C	T	12799340	0.1591	0.1626	0.9741	0.5465	1.736	0.9291	1	0.2857	0.1673	1.991	0.8698	4.556	0.0967	0.9762	0.1	0.1566	0.5982	0.2546	1.406	0.2335	1	0.1625	0.9998	0.5602	1.784	0.04093		0.1626	0.1626	0.9997	0.8349	1.197	0.9972	1	0.1597	0.1673	0.7643	0.6561	1.363	0.6344	1	0.1634	0.1566
rs4819388	-1|3905|3UTR|ICOSLG|NM_015259.4	21	ICOSLG	T	C	44471849	0.2386	0.2369	1.009	0.6147	1.658	0.9703	1	0.3929	0.2297	2.17	1.009	4.665	0.04214	0.8218	0.1667	0.2468	0.6104	0.3066	1.215	0.156	0.9983	0.237	0.9922	0.6045	1.629	0.01303		0.2351	0.2369	0.9901	0.8466	1.158	0.9012	1	0.2269	0.2297	0.9225	0.7146	1.356	0.8061	1	0.2373	0.2468
rs2298428	(NP_001017964.1)|3905|A263T|LOC150223|NM_001017964.1|NONSYN|coding	22	UBE2L3, YDJC	T	C	20312892	0.3523	0.2854	1.362	0.8743	2.122	0.1703	1	0.2143	0.2814	0.6963	0.2809	1.726	0.4321	1	0.4167	0.2903	1.746	1.033	2.951	0.03514	0.7395	0.2869	1.343	0.8602	2.096	0.08076		0.3156	0.2854	1.155	0.9998	1.333	0.05023	0.869	0.2899	0.2814	0.783	0.7754	1.401	0.3721	1	0.3223	0.2903
rs5979785	-21703|3905|NM_021109.2|NULL|TMSB4X|flanking_5UTR	X	TLR7,TLR8	G	A	12881445	0.08333	0.2436	0.2823	0.1218	0.6544	0.001669	0.06699	0.2857	0.2527	1.183	0.3679	3.804	0.7775	1	0.03448	0.2379	0.1144	0.02779	0.4712	0.0003053	0.0156	0.2392	0.2882	0.1243	0.6681	0.003852		0.2393	0.2436	0.9768	0.8247	1.157	0.7858	1	0.2203	0.2527	0.442	0.5291	1.321	0.4783	1	0.2417	0.2379
	Allelic associations at PEMP2 ≤0.05 are bolded and highlighted in grey.
	BD, Breslow-day; A1, HLA, Human Leukocyte Antigen; Minor allele; A2, Major Allele; F_A, Minor allele frequency in cases; F_U, Minor allele frequency in controls; L95, Lower confindence interval 95%;OR, odds ratio; U95, Upper confindence interval 95%
[truncated: 136 more columns]
