# Supplementary material for: Independent and cumulative coeliac disease-susceptibility loci are associated with distinct disease phenotypes
Source: J Hum Genet. 2021 Jan 15;66(6):613–23. doi: 10.1038/s10038-020-00888-5 (PMC8144013; doi:10.1038/s10038-020-00888-5)
Supplement: Supplementary file 3 — Supplementary Table 3 [file 10038_2020_888_MOESM3_ESM.xlsx]

## Sheet: Sheet1
Supplementary Table 3. Detailed association of variants with coeliac disease phenotypes in the case-only analysis.
							Age of coeliac disease at diagnosis																										Coeliac disease-related symptoms during childhood							Gastrointestinal symptoms							Malabsorption
							All, ≤ 7 years (n=44) x > 7 years old (n=573)							Female, ≤7 years (n=30) x > 7 years old (n=453)							Male, ≤ 7 years (n= 13) x > 7 years old (n= 119)							Gender combined					Yes (n=273) x No (n=339)							Yes (n=526) x No (n=94)							Yes (n=267) x No (n=345)
SNP	ANNOTATIONS	Chr	Candidate genes	A1	A2	Base pair (hg36)	F_A	F_U	OR	L95	U95	Puncorrected	PEMP2	F_A	F_U	OR	L95	U95	Puncorrected	PEMP2	F_A	F_U	OR	L95	U95	Puncorrected	PEMP2	MAF	OR	L95	U95	PBD	F_A	F_U	OR	L95	U95	Puncorrected	PEMP2	F_A	F_U	OR	L95	U95	Puncorrected	PEMP2	F_A	F_U	OR
rs3748816	(NP_258428.1)|3905|M509T|MMEL1|NM_033467.2|NONSYN|coding	1	MMEL1,TNFRSF14	C	T	2516606	0.3977	0.3671	1.138	0.7306	1.774	0.5666	1	0.3333	0.3698	0.8522	0.49	1.482	0.5709	1	0.5357	0.3571	2.077	0.9439	4.57	0.06499	0.9222	0.3693	1.134	0.7274	1.769	0.06762	0.7008	1.12	0.8858	0.6716	1.122	0.3102	1	0.3669	0.383	0.9338	0.6783	1.285	0.6743	1	0.3933	0.3507	1.2
rs12727642	uc001aoq.2(0)|-1333|3905|NM_007262.3|NULL|PARK7|flanking_3UTR	1	PARK7, TNFRSF9	T	G	7969259	0.3182	0.2526	1.381	0.8646	2.205	0.1752	0.9995	0.35	0.2572	1.555	0.8964	2.698	0.1137	0.9922	0.25	0.2353	1.083	0.4377	2.681	0.8625	1	0.2573	1.404	0.8781	2.246	0.5031	0.8177	1.369	1.058	0.7704	1.353	0.6685	1	0.2576	0.266	0.9577	0.6737	1.361	0.8097	1	0.2697	0.2464	1.129
rs10903122	-12101|3905|NM_001031680.1|NULL|RUNX3|flanking_5UTR	1	RUNX3	A	G	25176163	0.4205	0.4336	0.9478	0.611	1.47	0.8109	1	0.4333	0.4216	1.049	0.6191	1.777	0.859	1	0.3929	0.479	0.7038	0.3163	1.566	0.3877	1	0.4326	0.9277	0.5977	1.44	0.4135	0.8763	1.381	1.1	0.9169	1.508	0.4105	1	0.4306	0.4309	0.999	0.7302	1.367	0.9951	1	0.4363	0.4304	1.024
rs6691768	uc010oos.1(0)|uc001czy.2(0)|uc001czw.2|uc001czv.2(0)|-1|-6321|3905|NFIA|NM_005595.1|intron	1	NFIA	G	A	61564451	0.3864	0.389	0.989	0.6336	1.544	0.9612	1	0.4	0.3841	1.069	0.627	1.823	0.8064	1	0.3571	0.4076	0.8076	0.3574	1.825	0.6068	1	0.3888	0.9811	0.6281	1.533	0.5723	0.9065	1.44	1.143	0.9207	1.53	0.2587	1	0.3859	0.383	1.013	0.7359	1.393	0.9389	1	0.3801	0.3971	0.9311
rs864537	uc001gdi.2(0)|-1|-1380|3905|CD247|NM_198053.1|intron	1	CD247	C	T	165678008	0.3295	0.2928	1.187	0.7476	1.885	0.467	1	0.3667	0.2936	1.393	0.8083	2.4	0.2308	1	0.25	0.2899	0.8164	0.3319	2.008	0.6583	1	0.2955	1.196	0.7523	1.9	0.3174	0.8893	1.457	1.138	0.7773	1.332	0.3037	1	0.2956	0.2926	1.015	0.7217	1.427	0.9322	1	0.3015	0.2913	1.05
rs859637	uc010plz.1(0)|-6614|3905|LOC441915|NULL|XM_001134380.1|flanking_5UTR	1	FASLG, TNFSF18	G	A	170977623	0.3523	0.4205	0.7496	0.4766	1.179	0.2111	0.9999	0.35	0.4194	0.7453	0.4315	1.288	0.2905	1	0.3571	0.4244	0.7536	0.3337	1.702	0.495	1	0.4156	0.7479	0.475	1.178	0.9825	0.9158	1.446	1.151	0.8368	1.377	0.2281	1	0.4078	0.4628	0.7994	0.5852	1.092	0.159	0.9994	0.4195	0.4145	1.021
rs2816316	-8044|3905|NM_002922.3|NULL|RGS1|flanking_5UTR	1	RGS1	C	A	190803436	0.1477	0.1215	1.253	0.6776	2.318	0.471	1	0.1167	0.1236	0.9363	0.4154	2.11	0.8739	1	0.2143	0.1134	2.131	0.7939	5.722	0.1257	0.9935	0.1234	1.255	0.6765	2.328	0.202	0.6333	1.254	0.8913	0.6855	1.445	0.5091	1	0.1198	0.1543	0.746	0.4818	1.155	0.1879	0.9996	0.1311	0.1174	1.134
rs296547	-1|-248|3905|C1orf81|XM_930255.1|intron	1	C1orf106,MROH3P	A	G	199158760	0.375	0.3584	1.074	0.6862	1.682	0.7544	1	0.4	0.3664	1.153	0.6758	1.966	0.6018	1	0.3214	0.3277	0.9717	0.4203	2.246	0.9464	1	0.3596	1.096	0.6992	1.719	0.7361	0.7726	1.236	0.9773	0.741	1.239	0.8483	1	0.3631	0.3457	1.079	0.7789	1.494	0.6477	1	0.3371	0.3783	0.8358
rs13003464	-1|-698|3905|NM_144709.1|PUS10|intron	2	REL	C	T	61040333	0.25	0.4038	0.4921	0.2994	0.8086	0.004406	0.1665	0.25	0.4007	0.4986	0.2739	0.9079	0.02057	0.5479	0.25	0.416	0.468	0.1915	1.144	0.08975	0.9782	0.3929	0.4889	0.2972	0.8043	0.9081	0.8286	1.315	1.044	0.775	1.283	0.7163	1	0.3821	0.4521	0.7494	0.548	1.025	0.07027	0.9411	0.3951	0.3928	1.01
rs17035378	uc002sei.1(0)|-1|-6430|3905|NM_002664.1|PLEK|intron	2	PLEK	G	A	68452459	0.25	0.2622	0.9378	0.5687	1.546	0.8012	1	0.25	0.2605	0.9463	0.5179	1.729	0.8577	1	0.25	0.2689	0.9062	0.3677	2.234	0.8306	1	0.2614	0.9337	0.5656	1.541	0.9377	0.579	0.9735	0.7508	0.561	0.9959	0.03033	0.7003	0.2529	0.3032	0.7778	0.5532	1.093	0.1475	0.9989	0.2659	0.2565	1.05
rs917997	uc010yvz.1(0)|uc010fiw.1(0)|uc002tbc.2|uc002tbd.2|uc002tbe.2|uc002tbf.2|uc002tbg.2|uc010yvy.1|uc002tbh.2|uc002tbi.2(0)|-1543|3905|IL18RAP|NM_003853.2|NULL|flanking_3UTR	2	IL18RAP,IL18R1	A	G	102437000	0.1705	0.208	0.7822	0.4407	1.388	0.4003	1	0.1833	0.2075	0.8574	0.4372	1.681	0.6539	1	0.1429	0.2101	0.6267	0.2079	1.889	0.4029	1	0.2054	0.7833	0.4411	1.391	0.6339	0.9103	1.594	1.205	0.8168	1.5	0.1923	0.9995	0.193	0.2606	0.6783	0.4733	0.972	0.03368	0.7351	0.2097	0.2014	1.052
rs13010713	-1|-7338|3905|LOC729026|XM_001129092.1|intron	2	ITGA4,UBE2E3	T	C	181704290	0.4318	0.4483	0.9352	0.6037	1.449	0.764	1	0.4167	0.4403	0.9081	0.5346	1.542	0.7213	1	0.4643	0.479	0.9427	0.43	2.067	0.8828	1	0.4472	0.9188	0.5923	1.425	0.9384	0.8457	1.332	1.061	0.835	1.37	0.6078	1	0.4514	0.4255	1.111	0.8119	1.52	0.5108	1	0.4438	0.4491	0.9788
rs4675374	-1|-983|3905|ICOS|NM_012092.2|intron	2	CTLA4, ICOS, CD28	A	G	204510823	0.125	0.2037	0.5586	0.2922	1.068	0.07435	0.9494	0.1333	0.1976	0.6248	0.2916	1.339	0.2226	1	0.1071	0.2269	0.4089	0.1189	1.406	0.1441	0.9974	0.1981	0.5503	0.2879	1.052	0.5654	0.965	1.696	1.279	0.9287	1.719	0.0865	0.9745	0.1996	0.1862	1.09	0.7329	1.622	0.6697	1	0.2172	0.1841	1.23
rs13314993	-19066|3905|CCR4|NM_005508.4|NULL|flanking_3UTR	3	CCR4	G	T	32990473	0.4773	0.4117	1.305	0.8448	2.015	0.2293	1	0.4	0.4216	0.9145	0.5366	1.558	0.7423	1	0.6429	0.3739	3.013	1.332	6.818	0.006054	0.2018	0.4164	1.314	0.8518	2.027	0.0149	0.9441	1.492	1.187	0.8869	1.459	0.1422	0.9969	0.4087	0.4681	0.7856	0.5752	1.073	0.1286	0.9961	0.397	0.4333	0.861
rs13098911	uc003cpg.1(0)|-7999|3905|CCR1|NM_001295.2|NULL|flanking_3UTR	3	CCR1,CCR2,CCRL2,CCR3,CCR5,CCR9	T	C	46210205	0.1818	0.1713	1.075	0.612	1.888	0.8016	1	0.1667	0.1788	0.9185	0.4562	1.849	0.8118	1	0.2143	0.1429	1.636	0.6185	4.329	0.3172	1	0.1721	1.099	0.6247	1.933	0.342	1.092	1.976	1.469	1.078	2.074	0.01069	0.3502	0.1778	0.1436	1.289	0.8326	1.996	0.2539	1	0.1704	0.1725	0.9857
rs6806528	uc003dnw.2(0)|uc003dnx.1(0)|uc003dnv.2(0)|-1|-4974|3905|FRMD4B|XM_114303.4|intron	3	FRMD4B	A	G	69335589	0.04545	0.1023	0.418	0.1506	1.16	0.08438	0.969	0.06667	0.09934	0.6476	0.2295	1.828	0.4083	1	0	0.1134	0	0	nan	0.06007	0.9117	0.09821	0.4192	0.1519	1.157	0.1396	0.7941	1.684	1.156	0.8423	1.925	0.4483	1	0.09221	0.133	0.6622	0.4139	1.06	0.08382	0.9699	0.103	0.0942	1.104
rs11712165	-1|-688|3905|CDGAP|NM_020754.1|intron	3	CD80	G	T	120601486	0.3977	0.451	0.804	0.5165	1.252	0.3331	1	0.3833	0.4469	0.7693	0.4498	1.316	0.3371	1	0.4286	0.4664	0.8581	0.3892	1.892	0.7042	1	0.4472	0.7961	0.5107	1.241	0.8227	0.7384	1.163	0.9266	0.795	1.305	0.51	1	0.4352	0.516	0.723	0.5298	0.9867	0.04038	0.792	0.4549	0.4435	1.047
rs17810546	-41579|3905|IL12A|NM_000882.2|NULL|flanking_5UTR	3	IL12A	G	A	161147744	0.1591	0.1276	1.293	0.7118	2.349	0.3974	1	0.15	0.1302	1.178	0.5653	2.457	0.661	1	0.1786	0.1176	1.63	0.5737	4.633	0.3549	1	0.1299	1.305	0.7168	2.376	0.6176	0.673	1.318	0.9419	0.6296	1.305	0.7268	1	0.135	0.09574	1.474	0.8788	2.471	0.1394	0.9983	0.1498	0.1145	1.363
rs10936599	uc003fhh.2|uc003fhi.2|uc003fhj.2|uc003fhk.2|uc003fhl.2|uc003fhm.2|uc003fhn.2|uc003fho.2(0)|(NP_061127.1)|3905|H6H|MYNN|NM_018657.3|SYNON|coding	3	MYNN	A	G	170974795	0.2955	0.3094	0.9358	0.5821	1.505	0.7843	1	0.3167	0.3046	1.058	0.603	1.856	0.8446	1	0.25	0.3277	0.6838	0.2788	1.677	0.4041	1	0.3084	0.9289	0.5776	1.494	0.4179	0.7439	1.212	0.9496	0.7277	1.241	0.6778	1	0.3099	0.3085	1.006	0.7193	1.408	0.97	1	0.3034	0.3145	0.9492
rs1464510	uc003fry.2|uc003frz.2|uc010hzc.1(0)|uc003fsb.2(0)|uc003fsc.2|uc003fsd.2|uc010hzd.1(0)|uc003frx.2(0)|-1|-11346|3905|LPP|NM_005578.2|intron	3	LPP	G	T	189595248	0.4545	0.4002	1.249	0.8077	1.932	0.3166	1	0.4667	0.396	1.334	0.7899	2.255	0.2795	1	0.4286	0.416	1.053	0.4771	2.324	0.8982	1	0.4041	1.241	0.8015	1.92	0.6247	0.7205	1.142	0.907	0.6878	1.138	0.4059	1	0.4076	0.3883	1.084	0.7887	1.49	0.6191	1	0.3876	0.4172	0.8845
rs13151961	uc003iep.2|uc003ieq.2(0)|uc003ieo.2(0)|-1|-1968|3905|KIAA1109|XM_371706.5|intron	4	IL2, IL21, KIAA1109, ADAD1	C	T	123334952	0.06818	0.07955	0.8467	0.3597	1.993	0.7029	1	0.05	0.07726	0.6286	0.1919	2.059	0.4391	1	0.1071	0.08824	1.24	0.3453	4.454	0.7412	1	0.07873	0.8263	0.3492	1.955	0.4396	0.6666	1.529	1.01	0.7396	1.825	0.964	1	0.0789	0.07979	0.9879	0.5569	1.752	0.9668	1	0.08052	0.07826	1.031
rs1033180	uc011dhn.1(0)|uc003msy.1(0)|uc003msx.2(0)|-8214|3905|IRF4|NM_002460.1|NULL|flanking_5UTR	6	IRF4	A	G	328546	0.1818	0.1276	1.519	0.86	2.683	0.1471	0.9984	0.1667	0.1247	1.404	0.6921	2.846	0.3452	1	0.2143	0.1387	1.694	0.6392	4.49	0.2845	1	0.1315	1.496	0.845	2.649	0.7592	0.6841	1.325	0.9522	0.6205	1.284	0.7717	1	0.1293	0.1649	0.7519	0.4915	1.15	0.1876	0.9996	0.1311	0.1304	1.006
rs10806425	uc011eab.1|uc003pnw.2(0)|uc010kch.2(0)|-1|-10212|3905|BACH2|NM_021813.1|intron	6	BACH2/MAP3K7	A	C	90983333	0.2614	0.2885	0.8728	0.5334	1.428	0.588	1	0.2667	0.2826	0.9233	0.5117	1.666	0.7909	1	0.25	0.3109	0.7387	0.3008	1.814	0.5076	1	0.2865	0.8617	0.5262	1.411	0.6841	0.8024	1.324	1.031	0.8434	1.459	0.813	1	0.2852	0.2926	0.9647	0.6856	1.357	0.8366	1	0.2996	0.2768	1.118
rs802734	uc010kfd.1(0)|uc010kfc.2|uc003qbj.2|uc011ebu.1|uc003qbk.2(0)|-11134|3905|NM_002844.2|NULL|PTPRK|flanking_3UTR	6	THEMIS/PTPRK/	G	A	128320491	0.2273	0.3208	0.6227	0.3725	1.041	0.06853	0.9386	0.25	0.3146	0.7263	0.3982	1.325	0.2952	1	0.1786	0.3445	0.4136	0.1516	1.128	0.07661	0.9494	0.3141	0.6174	0.3694	1.032	0.3425	0.6476	1.057	0.8272	0.6093	1.038	0.1286	0.996	0.3232	0.2553	1.393	0.9792	1.981	0.0645	0.9276	0.3146	0.3116	1.014
rs2327832	-53492|3905|LOC442263|NULL|XR_016852.1|flanking_3UTR	6	TNFAIP3,OLIG3	C	T	138014761	0.2045	0.2248	0.8868	0.5186	1.516	0.6607	1	0.1833	0.2284	0.7585	0.3873	1.485	0.4189	1	0.25	0.2105	1.25	0.5018	3.114	0.6313	1	0.2233	0.8926	0.5211	1.529	0.3856	0.9127	1.58	1.201	0.9174	1.663	0.1907	0.9995	0.2284	0.1902	1.26	0.8485	1.872	0.251	1	0.2584	0.1938	1.45
rs1738074	-1|3905|5UTR|NM_138810.2|TAGAP	6	TAGAP	T	C	159385965	0.4545	0.4553	0.9968	0.6449	1.541	0.9885	1	0.45	0.4657	0.9387	0.5552	1.587	0.8132	1	0.4643	0.416	1.217	0.5544	2.671	0.6242	1	0.4553	1.016	0.6569	1.572	0.5903	0.8933	1.406	1.121	0.9005	1.477	0.325	1	0.4524	0.4681	0.9387	0.6877	1.281	0.6905	1	0.4813	0.4346	1.207
rs6974491	uc010kxg.1(0)|uc003tfk.1(0)|-1|-7707|3905|ELMO1|NM_014800.9|intron	7	ELMO1	A	G	37341035	0.2386	0.16	1.646	0.9834	2.755	0.05572	0.8998	0.2167	0.1656	1.394	0.736	2.64	0.306	1	0.2857	0.1387	2.485	1.012	6.103	0.0415	0.8271	0.1656	1.671	0.9966	2.801	0.3018	0.9087	1.668	1.231	0.7684	1.51	0.1791	0.9993	0.1673	0.1489	1.148	0.7447	1.77	0.5316	1	0.1723	0.1609	1.086
rs9792269	-303620|3905|NM_001037234.1|NULL|TMEM75|flanking_5UTR	8	PVT1 ????	G	A	129333771	0.1477	0.152	0.9669	0.525	1.781	0.9139	1	0.15	0.1582	0.9391	0.4522	1.95	0.8662	1	0.1429	0.1282	1.133	0.3677	3.494	0.8274	1	0.1517	0.9909	0.537	1.828	0.7835	0.7178	1.349	0.9841	0.7695	1.537	0.9207	1	0.1514	0.1522	0.9942	0.6427	1.538	0.9793	1	0.1617	0.1443	1.143
rs1250552	uc001jzz.2|uc001jzx.2|uc001jzy.2(0)|-1|-136|3905|NM_020338.2|ZMIZ1|intron	10	ZMIZ1	T	C	80728033	0.5227	0.451	1.333	0.8635	2.058	0.1933	0.9997	0.5	0.4658	1.147	0.6801	1.934	0.607	1	0.5714	0.395	2.043	0.9249	4.511	0.07288	0.9426	0.4562	1.366	0.8847	2.109	0.2317	0.9387	1.476	1.177	0.9414	1.543	0.1577	0.9987	0.4572	0.4521	1.021	0.7474	1.394	0.8972	1	0.4775	0.4391	1.167
rs11221332	-1|-10834|3905|ETS1|NM_005238.2|intron	11	ETS1	A	G	127886184	0.2386	0.2465	0.9581	0.5763	1.593	0.8688	1	0.2333	0.2494	0.9157	0.4942	1.697	0.7797	1	0.25	0.2353	1.083	0.4377	2.681	0.8625	1	0.2459	0.9645	0.5794	1.606	0.7637	0.8631	1.457	1.121	0.8504	1.499	0.3913	1	0.2414	0.266	0.8785	0.6172	1.25	0.4718	1	0.2509	0.242	1.049
rs653178	uc010sxx.1(0)|uc001tqe.1(0)|uc001tqf.1(0)|uc001tqd.1(0)|-1|-14033|3905|ATXN2|NM_002973.2|intron	12	SH2B3,ATXN2	C	T	110492139	0.5	0.4659	1.146	0.7429	1.769	0.5369	1	0.5167	0.4603	1.254	0.7431	2.115	0.3962	1	0.4643	0.4874	0.9115	0.4158	1.998	0.817	1	0.4683	1.136	0.7358	1.754	0.5074	0.7881	1.238	0.9879	0.7743	1.268	0.916	1	0.4686	0.4734	0.981	0.7189	1.339	0.9039	1	0.4438	0.4884	0.8359
rs2762051	uc001vcq.2(0)|uc001vcn.2|uc001vco.2(0)|uc001vcp.1(0)|uc001vcm.2(0)|-1|-37202|3905|BCMS|XM_934436.2|intron	13	?	A	G	49733716	0.2273	0.1879	1.271	0.7554	2.138	0.3654	1	0.2833	0.1921	1.663	0.9263	2.986	0.08557	0.9689	0.1071	0.1723	0.5766	0.1662	2	0.3803	1	0.1907	1.302	0.773	2.194	0.1212	0.9354	1.662	1.247	0.8684	1.62	0.1319	0.9962	0.1968	0.1489	1.4	0.9112	2.15	0.1232	0.9953	0.2041	0.1812	1.159
rs4899260	uc010aqs.1(0)|uc010aqq.2(0)|uc001xkf.1(0)|uc001xkg.1(0)|uc001xkd.2|uc010aqr.2(0)|uc001xke.2(0)|-15014|3905|C14orf181|NM_207442.1|NULL|flanking_5UTR	14	ZFP36L1	T	C	68347957	0.2045	0.243	0.801	0.469	1.368	0.4158	1	0.2	0.2472	0.7612	0.3972	1.459	0.4095	1	0.2143	0.2269	0.9293	0.3586	2.408	0.88	1	0.2403	0.8093	0.4732	1.384	0.7343	0.7996	1.354	1.04	0.7682	1.362	0.7683	1	0.2395	0.2394	1.001	0.6958	1.44	0.9957	1	0.2509	0.2304	1.119
rs12928822	-28710|3905|NM_002761.1|NULL|PRM1|flanking_5UTR	16	CIITA, SOCS1, CLEC16A	A	G	11311394	0.1477	0.1276	1.185	0.6413	2.189	0.5878	1	0.1667	0.128	1.362	0.6721	2.76	0.3895	1	0.1071	0.1261	0.832	0.2367	2.925	0.774	1	0.1291	1.193	0.6451	2.205	0.5004	0.745	1.458	1.042	0.6447	1.347	0.8097	1	0.1407	0.07447	2.035	1.149	3.604	0.01309	0.4023	0.118	0.1377	0.8377
rs2074404	uc002ifi.1|uc010czq.1|uc002ifj.1(0)|-1|-14161|3905|NM_030753.3|WNT3|intron	17	WNT3	G	T	42220599	0.1477	0.153	0.9598	0.5213	1.767	0.8951	1	0.15	0.1479	1.017	0.489	2.114	0.9647	1	0.1429	0.1723	0.8008	0.2637	2.432	0.6946	1	0.1526	0.9426	0.5114	1.737	0.7248	0.7506	1.402	1.026	0.7237	1.424	0.8733	1	0.1587	0.1223	1.354	0.849	2.158	0.2018	0.9996	0.1461	0.158	0.9118
rs1893217	uc002krl.2|uc002krm.2|uc002krn.2|uc002kro.2(0)|uc002krp.2(0)|-1|-4862|3905|NM_002828.2|PTPN2|intron	18	PTPN2	C	T	12799340	0.1591	0.1626	0.9744	0.5388	1.762	0.9317	1	0.1	0.1634	0.5691	0.2404	1.347	0.1942	0.9998	0.2857	0.1597	2.105	0.8643	5.128	0.09527	0.9807	0.1623	0.9634	0.5307	1.749	0.033	0.5607	1.042	0.7645	0.5434	1.076	0.08895	0.9771	0.1625	0.1543	1.064	0.6934	1.633	0.7758	1	0.1554	0.1681	0.9107
rs4819388	-1|3905|3UTR|ICOSLG|NM_015259.4	21	ICOSLG	T	C	44471849	0.2386	0.2351	1.02	0.6129	1.696	0.9406	1	0.1667	0.2373	0.6428	0.3205	1.289	0.21	1	0.3929	0.2269	2.205	0.9741	4.99	0.05321	0.8925	0.2354	1.013	0.6074	1.688	0.02159	0.6695	1.143	0.8747	0.6081	1.091	0.3261	1	0.2452	0.1862	1.42	0.9587	2.105	0.07903	0.9601	0.236	0.2362	0.9985
rs2298428	(NP_001017964.1)|3905|A263T|LOC150223|NM_001017964.1|NONSYN|coding	22	UBE2L3, YDJC	T	C	20312892	0.3523	0.3156	1.18	0.7485	1.859	0.4761	1	0.4167	0.3223	1.502	0.8825	2.556	0.1316	0.9966	0.2143	0.2899	0.668	0.2596	1.719	0.4002	1	0.3182	1.21	0.766	1.911	0.1389	0.8063	1.308	1.027	0.8312	1.414	0.8295	1	0.3232	0.2926	1.155	0.8221	1.622	0.4062	1	0.2978	0.3377	0.8316
rs5979785	-21703|3905|NM_021109.2|NULL|TMSB4X|flanking_5UTR	X	TLR7,TLR8	G	A	12881445	0.08333	0.2393	0.2891	0.1238	0.6749	0.002339	0.09269	0.03448	0.2417	0.112	0.02712	0.4629	0.0002727	0.0159	0.2857	0.2203	1.415	0.4102	4.884	0.581	1	0.229	0.2868	0.1221	0.6737	0.002101	0.5169	0.9235	0.6909	0.4668	0.8749	0.01226	0.3855	0.24	0.1603	1.654	1.052	2.602	0.02808	0.6688	0.2157	0.2374	0.8837
	Allelic associations at PEMP2 ≤0.05 are bolded and highlighted in grey.
	AITD, Autoimmune Thyroidal Disease; BD, Breslow-day; A1, HLA, Human Leukocyte Antigen; Minor allele; A2, Major Allele; F_A, Minor allele frequency in cases; F_U, Minor allele frequency in controls; L95, Lower confindence interval 95%;OR, odds ratio; U95, Upper confindence interval 95%
[truncated: 88 more columns]
