# Supplementary material for: Independent and cumulative coeliac disease-susceptibility loci are associated with distinct disease phenotypes
Source: J Hum Genet. 2021 Jan 15;66(6):613–23. doi: 10.1038/s10038-020-00888-5 (PMC8144013; doi:10.1038/s10038-020-00888-5)
Supplement: Supplementary file 4 — Supplementary Table 4 [file 10038_2020_888_MOESM4_ESM.xlsx]

## Sheet: Sheet1
Supplementary Table 4. Detailed analysis of 88 imputed variants with coeliac disease phenotypes in a case-control analysis.
								Coeliac diagnosed ≤ 7 years old											Coeliac diagnosed > 7 years old												Coeliac disease-related symptoms in childhood, n=170								Gastrointestinal symptoms, n=288								Malabsorption, n=151
								All, n=25								Male	Female	All_stratified	All, n=311									Male	Female	All_stratified
SNP	chr	Base pair (hg38)	A1	A2	Candidate genes	MAF_cases and controls	INFO score	MAF_all	F_A	F_U	OR	L95	U95	Beta	Padj value	Padj value	Padj value	P value	MAF_all	F_A	F_U	OR	L95	U95	Beta	log10(BF)	Padj value	Padj value	Padj value	P value	MAF_all	F_A	F_U	OR	L95	U95	Beta	Padj value	MAF_all	F_A	F_U	OR	L95	U95	Beta	Padj value	MAF_all	F_A	F_U
rs3748816	1	2595307	G	A	MMEL1,TNFRSF14	0.366246	1	0.368902	0.38	0.368746	0.953086	0.536248	1.69394	-0.0483405	0.869782	0.164047	0.712221	0.33912	0.366029	0.350482	0.368746	1.08255	0.905817	1.29377	0.0806579	-0.242424	0.377799	0.0704179	0.86217	0.178213	0.366085	0.338235	0.368746	1.1429	0.903751	1.44534	0.135441	0.258761	0.365506	0.345486	0.368746	1.10666	0.919975	1.33122	0.102671	0.277432	0.368912	0.370861	0.368746
rs4445406	1	2607961	C	T	C1orf93, MMEL1, TTC34	0.366022	0.999941	0.368631	0.38	0.368471	0.951959	0.535613	1.69194	-0.0496053	0.866512	0.164076	0.718223	0.340182	0.365799	0.350515	0.368471	1.08112	0.904617	1.29206	0.079429	-0.246601	0.385486	0.0703923	0.839336	0.177183	0.365841	0.338324	0.368471	1.1411	0.902336	1.44304	0.134059	0.264039	0.365276	0.345538	0.368471	1.10509	0.918677	1.32933	0.101386	0.28386	0.368655	0.370828	0.368471
rs12727642	1	7986612	A	C	PARK7, TNFRSF9	0.261905	1	0.263858	0.36	0.262507	0.632791	0.353492	1.13277	-0.451732	0.135161	0.496647	0.150661	0.299517	0.261005	0.252412	0.262507	1.05423	0.866832	1.28215	0.05235	-0.304549	0.597392	0.764798	0.806004	0.927363	0.262699	0.264706	0.262507	0.988736	0.768301	1.27242	-0.0111938	0.930328	0.262458	0.262153	0.262507	1.00183	0.820114	1.22382	0.00180027	0.985812	0.262953	0.268212	0.262507
rs72657048	1	24963243	G	C	RUNX3	0.442232	0.994572	0.448939	0.5	0.448221	1.23104	0.704382	2.15148	0.210303	0.46335	0.298283	0.241262	0.271666	0.442469	0.409566	0.448221	0.853936	0.718326	1.01515	-0.159728	0.195191	0.071053	0.68396	0.0150792	0.0461992	0.44785	0.443971	0.448221	0.982946	0.785754	1.22962	-0.0174407	0.879458	0.443043	0.411059	0.448221	0.859222	0.718654	1.02729	-0.153652	0.0929766	0.444228	0.397185	0.448221
rs10903122	1	24977085	G	A	RUNX3	0.455649	1	0.462306	0.5	0.461776	1.16555	0.666922	2.03698	0.154791	0.58895	0.26776	0.320981	0.30293	0.456459	0.426045	0.461776	0.865185	0.72843	1.02761	-0.145315	0.100247	0.0977062	0.635436	0.0219322	0.0629487	0.462032	0.464706	0.461776	1.01185	0.809531	1.26474	0.0118571	0.917301	0.456701	0.425347	0.461776	0.862719	0.722155	1.03064	-0.148373	0.102061	0.458031	0.413907	0.461776
rs6691768	1	61326191	A	G	NFIA	0.401261	1	0.406596	0.42	0.406408	1.05766	0.600786	1.86198	0.0572837	0.844544	0.828276	0.687152	0.900842	0.402153	0.377814	0.406408	0.886916	0.744263	1.05691	-0.120532	-0.0621102	0.177463	0.857266	0.218124	0.458462	0.405336	0.394118	0.406408	0.950087	0.756704	1.19289	-0.0518883	0.656637	0.402274	0.376736	0.406408	0.882858	0.736447	1.05838	-0.125769	0.174537	0.405959	0.400662	0.406408
rs864537	1	167442147	G	A	CD247	0.303688	1	0.303492	0.32	0.30326	0.924919	0.50837	1.68278	-0.0834261	0.792565	0.765268	0.742744	0.905147	0.301435	0.290997	0.30326	1.06049	0.879434	1.27881	0.061344	-0.289934	0.528534	0.92309	0.376655	0.671481	0.301693	0.285294	0.30326	1.09038	0.852583	1.39451	0.0921464	0.474532	0.302129	0.295139	0.30326	1.03949	0.85722	1.26053	0.0406528	0.686064	0.302591	0.294702	0.30326
rs12068671	1	172711891	C	T	FASLG	0.15768	0.998332	0.158093	0.1796	0.157791	0.85582	0.41337	1.77185	-0.15892	0.676882	0.434606	0.988417	0.759661	0.157541	0.156109	0.157791	1.01279	0.801055	1.28049	0.0129935	-0.285164	0.914391	0.459238	0.853521	0.738519	0.159672	0.179353	0.157791	0.857255	0.640581	1.14722	-0.157015	0.302115	0.157837	0.158125	0.157791	0.997492	0.783636	1.26971	-0.0025672	0.983553	0.157617	0.155563	0.157791
rs859637	1	172741860	C	T	FASLG, TNFSF18	0.438142	1	0.441242	0.34	0.442664	1.54178	0.85562	2.77821	0.434337	0.141261	0.766022	0.0977864	0.226516	0.44067	0.42926	0.442664	1.05603	0.889148	1.25423	0.0549289	-0.325083	0.532578	0.706431	0.138427	0.30903	0.442791	0.444118	0.442664	0.994129	0.79468	1.24364	-0.00593941	0.958721	0.4388	0.414931	0.442664	1.11993	0.93688	1.33874	0.114648	0.20979	0.442487	0.440397	0.442664
rs859637	1	192543429	A	G	FASLG, TNFSF18	0.0150771	0.927101	0.014842	0.00619995	0.0149635	2.43496	0.0705334	84.0597	7.58597	0.38132	0.957324	0.948046	0.740761	0.0150527	0.0155628	0.0149635	0.960907	0.481869	1.91617	-0.0438768	-0.0543159	0.905833	0.960368	0.632053	0.89398	0.014723	0.012206	0.0149635	1.22935	0.449919	3.35905	0.231331	0.661703	0.0150484	0.015573	0.0149635	0.960269	0.47072	1.95895	-0.0458351	0.906052	0.0153601	0.0200333	0.0149635
rs72734930	1	192567683	A	C	RGS1	0.142157	1	0.143293	0.18	0.142777	1.31794	0.636669	2.7282	0.264457	0.479254	0.414051	0.640604	0.67164	0.141148	0.131833	0.142777	0.911709	0.709636	1.17132	-0.0885576	-0.198758	0.475631	0.441028	0.762757	0.698606	0.142894	0.144118	0.142777	1.01097	0.736399	1.38792	0.0104638	0.94736	0.141751	0.135417	0.142777	0.940376	0.727628	1.21533	-0.0588348	0.644062	0.144041	0.15894	0.142777
rs2816316	1	192572342	G	C	RGS1	0.141634	0.999241	0.142946	0.16	0.142707	1.14426	0.534118	2.45141	0.129217	0.737998	0.878968	0.639743	0.889664	0.140852	0.130241	0.142707	0.89957	0.699403	1.15702	-0.101363	-0.173911	0.415653	0.442285	0.683464	0.673745	0.142573	0.141176	0.142707	0.987515	0.717515	1.35912	-0.0120407	0.939764	0.141451	0.133698	0.142707	0.92713	0.716513	1.19966	-0.0723839	0.570995	0.143979	0.158974	0.142707
rs1359062	1	200912264	T	C	RGS1	0.258964	0.997578	0.262167	0.22	0.26276	1.26364	0.644493	2.47757	0.231191	0.489467	0.868858	0.80948	0.0778205	0.260383	0.246785	0.26276	1.08781	0.893316	1.32464	0.0828713	-0.231323	0.403665	0.0969754	0.616261	0.202183	0.260487	0.236706	0.26276	1.1493	0.885302	1.49202	0.136936	0.295129	0.261572	0.254236	0.26276	1.04548	0.854368	1.27933	0.0438425	0.667307	0.260694	0.236358	0.26276
rs10800746	1	200923009	C	T	C1orf106	0.388889	1	0.393847	0.42	0.393479	1.11621	0.634014	1.96513	0.110158	0.70383	0.884024	0.561691	0.837325	0.388756	0.361736	0.393479	0.873606	0.732002	1.0426	-0.133828	0.0139035	0.134524	0.0292504	0.772022	0.079024	0.392252	0.379412	0.393479	0.94239	0.749396	1.18509	-0.0591975	0.611529	0.390905	0.375	0.393479	0.924857	0.771267	1.10903	-0.0774796	0.400055	0.390674	0.357616	0.393479
rs296547	2	60959694	G	A	C1orf106,MROH3P	0.383287	1	0.377494	0.24	0.379427	1.93614	1.00819	3.7182	0.675725	0.034803	0.454717	0.061793	0.107774	0.386364	0.426045	0.379427	0.823677	0.692998	0.978998	-0.199952	0.500259	0.0260596	0.107444	0.0917463	0.0670281	0.381991	0.408824	0.379427	0.88413	0.704882	1.10896	-0.126359	0.282184	0.383164	0.40625	0.379427	0.893604	0.746742	1.06935	-0.115269	0.21511	0.383161	0.427152	0.379427
rs13003464	2	68371823	C	T	REL	0.279178	1	0.284922	0.28	0.284992	1.02493	0.550465	1.90836	0.0247913	0.937792	0.813	0.940382	0.968807	0.279426	0.247588	0.284992	1.21128	0.995597	1.4737	0.194618	0.309488	0.0509076	0.113567	0.241182	0.132523	0.279631	0.223529	0.284992	1.38456	1.0619	1.80526	0.3293	0.013243	0.27939	0.244792	0.284992	1.22968	1.00335	1.50706	0.209547	0.0422679	0.281347	0.238411	0.284992
rs17035378	2	68418428	G	T	PLEK	0.268536	0.996532	0.274241	0.28	0.27416	0.971263	0.521587	1.80862	-0.0292213	0.926834	0.877622	0.85871	0.972553	0.26899	0.239421	0.27416	1.1999	0.984015	1.46314	0.185875	0.236613	0.0659489	0.206735	0.180217	0.174364	0.268933	0.214235	0.27416	1.38536	1.05825	1.81358	0.329846	0.014427	0.26881	0.235764	0.27416	1.22437	0.996419	1.50447	0.205951	0.0491405	0.270824	0.231523	0.27416
rs10167650	2	102454108	C	T	PLEK,FBX048	0.196078	1	0.190687	0.22	0.190275	1.20028	0.611528	2.35586	0.177601	0.606749	0.652163	0.438191	0.668853	0.194976	0.221865	0.190275	1.21336	0.98664	1.49217	0.189617	0.20862	0.0731135	0.0331078	0.349969	0.0769608	0.194972	0.244118	0.190275	1.37436	1.0584	1.78464	0.308811	0.0215241	0.192791	0.208333	0.190275	1.11988	0.900685	1.39242	0.109703	0.31973	0.193005	0.225166	0.190275
rs917997	2	102470310	C	A	IL18RAP,IL18R1	0.196064	0.999916	0.190687	0.22	0.190275	1.20028	0.611528	2.35586	0.177601	0.606749	0.652163	0.438191	0.668853	0.194962	0.221768	0.190275	1.21268	0.986063	1.49137	0.18914	0.205644	0.073918	0.0331078	0.352879	0.0773603	0.194956	0.243941	0.190275	1.37304	1.05733	1.78303	0.308088	0.0218933	0.192791	0.208333	0.190275	1.11988	0.900685	1.39242	0.109703	0.31973	0.193005	0.225166	0.190275
rs990171	2	181131318	G	A	IL18R1, IL18RAP	0.498599	1	0.490854	0.56	0.489882	0.754545	0.430029	1.32395	-0.286563	0.32015	0.14927	0.723512	0.281934	0.5	0.442122	0.510118	0.761069	0.641221	0.903318	-0.279851	1.41777	0.00152917	0.0369107	0.0297628	0.010157	0.494869	0.547059	0.489882	0.795112	0.635909	0.994173	-0.234472	0.0415652	0.498307	0.550347	0.489882	0.784623	0.657448	0.936399	-0.250387	0.00621259	0.496891	0.57947	0.489882
rs13010713	2	181143073	C	T	ITGA4,UBE2E3	0.496032	1	0.493348	0.54	0.492693	0.827311	0.472556	1.44839	-0.192615	0.502897	0.150534	0.959642	0.301343	0.497129	0.438907	0.507307	0.7597	0.639996	0.901793	-0.280062	1.43012	0.00147595	0.0364234	0.0422783	0.0135783	0.496921	0.541176	0.492693	0.823401	0.658676	1.02932	-0.198645	0.0840526	0.499274	0.449653	0.507307	0.793497	0.664885	0.946987	-0.237311	0.00928415	0.499741	0.582781	0.492693
rs1018326	2	191048308	G	A	ITGA4,UBE2E3	0.049281	0.98883	0.0499501	0.04	0.0500899	1.26555	0.305135	5.24887	0.238665	0.73475	0.893365	0.905848	0.662006	0.0494067	0.0454984	0.0500899	1.10624	0.737033	1.66039	0.102774	-0.119195	0.619105	0.638412	0.406234	0.629231	0.049315	0.0412059	0.0500899	1.22697	0.703954	2.13857	0.206102	0.456881	0.0497146	0.0473958	0.0500899	1.05984	0.701391	1.60148	0.0591928	0.779266	0.050057	0.0496689	0.0500899
rs6715106	2	191083911	A	G	STAT4	0.0311648	0.976148	0.0315632	0.04	0.0314446	0.779171	0.187026	3.24612	-0.24419	0.743902	0.915237	0.576253	0.679341	0.031165	0.0295659	0.0314446	1.0656	0.645862	1.75813	0.0637903	-0.100842	0.80185	0.8145	0.836434	0.950955	0.0312493	0.0292059	0.0314446	1.07914	0.558451	2.08532	0.0754361	0.819833	0.0317537	0.0336632	0.0314446	0.931954	0.570721	1.52183	-0.0707131	0.779461	0.0316735	0.0343709	0.0314446
rs12998748	2	191083911	T	G	STAT4	0.0450724	0.999556	0.0465632	0.04	0.0466554	1.17453	0.283032	4.87407	0.160639	0.820513	0.890665	0.820615	0.645992	0.0454761	0.0387299	0.0466554	1.21465	0.785348	1.87862	0.195694	-0.0552014	0.370069	0.798887	0.511137	0.775697	0.0451745	0.0296765	0.0466554	1.60013	0.839121	3.05131	0.473255	0.126294	0.0454983	0.0383507	0.0466554	1.22714	0.780197	1.93013	0.205962	0.362803	0.046114	0.0397351	0.0466554
rs6752770	2	191108837	G	A	STAT4	0.229225	1	0.22755	0.28	0.226813	0.754323	0.404848	1.40547	-0.269667	0.394946	0.516477	0.237371	0.401449	0.227512	0.231511	0.226813	0.973752	0.795515	1.19192	-0.025496	-0.335607	0.800997	0.944597	0.836707	0.976665	0.226783	0.226471	0.226813	1.00195	0.768084	1.30704	0.00186562	0.988767	0.227866	0.234375	0.226813	0.95827	0.778201	1.18	-0.0409621	0.694745	0.229016	0.254967	0.226813
rs10207814	2	203595238	T	C	CD28	0.0188142	0.99106	0.0195676	0	0.0198426	NA	NA	NA	8.01694	0.15931	0.951583	0.899585	0.394196	0.0192823	0.0160772	0.0198426	1.23895	0.63538	2.41588	0.21347	-0.0465975	0.519515	0.691151	0.772545	0.879094	0.0193946	0.0147059	0.0198426	1.35637	0.543819	3.38299	0.303154	0.496194	0.0190131	0.0138889	0.0198426	1.43735	0.68816	3.00215	0.361256	0.312847	0.0198446	0.0198675	0.0198426
rs1980422	2	203745673	T	C	CD28,CTLA4	0.184428	0.999873	0.184892	0.22	0.184399	1.24752	0.635517	2.44889	0.207949	0.541266	0.202931	0.875237	0.478786	0.183993	0.181672	0.184399	0.981931	0.787441	1.22446	-0.0173924	-0.31397	0.87419	0.928113	0.951266	0.994095	0.186272	0.205882	0.184399	1.14671	0.869965	1.5115	0.129956	0.349121	0.184831	0.1875	0.184399	1.0207	0.814444	1.27919	0.0194616	0.862556	0.185256	0.195364	0.184399
rs34037980	2	203905331	G	A	CTLA4,ICOS	0.142911	0.998725	0.144465	0.16	0.144247	0.884946	0.413095	1.89576	-0.116631	0.761807	0.400838	0.947799	0.731701	0.14216	0.130225	0.144247	1.12582	0.875437	1.44782	0.113464	-0.147673	0.361317	0.990738	0.294278	0.569094	0.144236	0.144118	0.144247	1.00105	0.729255	1.37413	0.00100261	0.994942	0.141807	0.126736	0.144247	1.16146	0.893132	1.51039	0.143461	0.267828	0.141251	0.10596	0.144247
rs4675374	2	203937855	C	T	CTLA4, ICOS, CD28	0.183007	1	0.179324	0.16	0.179595	0.87011	0.406548	1.86224	-0.135688	0.719345	0.179619	0.344493	0.271164	0.183254	0.20418	0.179595	1.17201	0.947238	1.45012	0.155308	0.0172773	0.152804	0.259801	0.259667	0.290598	0.183684	0.226471	0.179595	1.33742	1.023	1.74848	0.283572	0.0399364	0.182874	0.203125	0.179595	1.16441	0.934183	1.45138	0.148863	0.18517	0.183679	0.231788	0.179595
rs13314993	3	32973977	T	G	CCR4	0.404062	1	0.400776	0.52	0.399101	1.6311	0.932765	2.85227	0.501347	0.0829747	0.0287521	0.485834	0.0162199	0.401914	0.418006	0.399101	1.08139	0.909705	1.28549	0.0793157	-0.248772	0.372557	0.878171	0.408692	0.702953	0.40354	0.45	0.399101	1.23188	0.98471	1.5411	0.212121	0.0666783	0.400822	0.411458	0.399101	1.05261	0.880088	1.25895	0.0523452	0.57099	0.400518	0.417219	0.399101
rs4678523	3	32996229	C	T	CCR4, GLB1	0.275565	0.991995	0.276968	0.471799	0.27423	0.423017	0.241602	0.740652	-0.897656	0.00262924	0.571663	0.00120775	0.00515334	0.271512	0.255965	0.27423	1.09832	0.904131	1.33422	0.0956455	-0.191325	0.337484	0.958022	0.568123	0.847651	0.276447	0.299647	0.27423	0.883126	0.692303	1.12655	-0.125516	0.317985	0.273953	0.27224	0.27423	1.01007	0.828878	1.23088	0.0102779	0.919807	0.274288	0.274967	0.27423
rs7616215	3	46164194	T	C	CCR1	0.384472	0.998846	0.375649	0.5	0.373901	1.6745	0.957912	2.92716	0.495151	0.0777807	0.457698	0.128098	0.241116	0.381598	0.425627	0.373901	1.24086	1.04389	1.47499	0.211427	0.654104	0.0158943	0.525859	0.0426035	0.105255	0.382011	0.466882	0.373901	1.46646	1.17261	1.83395	0.370401	0.00103638	0.383183	0.440521	0.373901	1.31847	1.10351	1.57529	0.270548	0.00273213	0.380073	0.452781	0.373901
rs13098911	3	46193709	T	C	CCR1,CCR2,CCRL2,CCR3,CCR5,CCR9	0.144024	1	0.139412	0.18	0.138842	0.734479	0.354761	1.52063	-0.295231	0.430966	0.394524	0.584804	0.632259	0.142584	0.163987	0.138842	0.821942	0.651396	1.03714	-0.190369	0.116051	0.108645	0.941651	0.075231	0.212497	0.142637	0.182353	0.138842	0.722922	0.540275	0.967314	-0.311593	0.0373781	0.143445	0.171875	0.138842	0.776822	0.613269	0.983992	-0.244201	0.0434011	0.14171	0.175497	0.138842
rs2097282	3	46336534	T	C	CCR2,CCR3	0.296272	0.991492	0.294346	0.3014	0.294247	1.0348	0.563185	1.90135	0.0336809	0.913109	0.813879	0.899288	0.964056	0.295206	0.300691	0.294247	1.03132	0.856334	1.24206	0.0303785	-0.352873	0.747307	0.762895	0.950953	0.954032	0.299133	0.350265	0.294247	1.29301	1.02304	1.63422	0.250992	0.0355965	0.297542	0.317899	0.294247	1.11785	0.924762	1.35125	0.109427	0.256106	0.29437	0.295828	0.294247
rs60215663	3	46442792	A	T	LTF	0.145761	0.99305	0.141793	0.1808	0.141245	0.745241	0.360436	1.54087	-0.287225	0.446815	0.403336	0.612648	0.651477	0.144596	0.163762	0.141245	0.839886	0.66573	1.0596	-0.173049	0.0407548	0.148084	0.756868	0.142946	0.333215	0.146272	0.198882	0.141245	0.662528	0.499468	0.878821	-0.403514	0.00623771	0.145002	0.168212	0.141245	0.813318	0.641161	1.0317	-0.204065	0.0957941	0.143619	0.171589	0.141245
rs6806528	3	69203748	T	C	FRMD4B	0.0854342	1	0.0828714	0.04	0.0834739	2.18583	0.528617	9.03842	0.796136	0.21762	0.900613	0.439542	0.341158	0.0868421	0.106109	0.0834739	0.767249	0.57902	1.01667	-0.270016	0.233356	0.0688305	0.717395	0.0477427	0.141048	0.0864546	0.117647	0.0834739	0.683073	0.481039	0.96996	-0.391983	0.0377213	0.0858732	0.100694	0.0834739	0.813406	0.604851	1.09387	-0.2097	0.176798	0.0849741	0.102649	0.0834739
rs11712165	3	119399949	G	T	CD80	0.39986	1	0.39357	0.32	0.394604	1.3851	0.761677	2.51878	0.306912	0.291907	0.96574	0.206823	0.432084	0.401435	0.440514	0.394604	0.827847	0.69704	0.983202	-0.174632	0.368651	0.0390548	0.322159	0.216055	0.286686	0.398153	0.435294	0.394604	0.845592	0.67543	1.05862	-0.155969	0.159694	0.397436	0.414931	0.394604	0.91908	0.768552	1.09909	-0.0782766	0.374008	0.399482	0.456954	0.394604
rs61579022	3	119404431	A	G	ARHGAP31	0.400152	0.999247	0.393916	0.32	0.394955	1.38714	0.762799	2.52248	0.308264	0.289726	0.964086	0.205224	0.429449	0.401734	0.440514	0.394955	0.829065	0.698068	0.984645	-0.173279	0.356687	0.0405907	0.326389	0.220398	0.293254	0.398474	0.435294	0.394955	0.846836	0.676426	1.06018	-0.154597	0.163372	0.397738	0.414931	0.394955	0.920433	0.769686	1.1007	-0.0769141	0.382361	0.399806	0.456954	0.394955
rs1353248	3	159905770	T	C	SCHIP1 ,IL12A	0.281979	1	0.286585	0.22	0.287521	1.43077	0.7299	2.80463	0.354023	0.284774	0.335631	0.502948	0.435518	0.284211	0.265273	0.287521	1.11771	0.922227	1.35463	0.111268	-0.13086	0.253723	0.020202	0.969509	0.0503705	0.283479	0.241176	0.287521	1.26971	0.980125	1.64485	0.239338	0.0657256	0.283019	0.255208	0.287521	1.17771	0.963363	1.43974	0.163125	0.107665	0.287565	0.288079	0.287521
rs76830965	3	159919889	A	C	Not reported	0.0894678	0.996696	0.0826718	0.16	0.0815851	0.466371	0.216898	1.00279	-0.782641	0.0693993	0.0936553	0.203597	0.160097	0.0881052	0.125402	0.0815851	0.61955	0.474877	0.808298	-0.488216	1.42863	0.00060562	0.317823	0.00309212	0.00923786	0.0849871	0.120588	0.0815851	0.647828	0.457528	0.917279	-0.442252	0.0180796	0.0886018	0.131944	0.0815851	0.584425	0.446353	0.765207	-0.552304	0.000149361	0.0873782	0.155629	0.0815851
rs17810546	3	159947262	G	A	IL12A	0.106676	1	0.101164	0.18	0.100056	0.506489	0.244143	1.05074	-0.683588	0.0883486	0.148387	0.249589	0.233513	0.105502	0.136656	0.100056	0.702399	0.545034	0.905199	-0.352509	0.786569	0.00802922	0.21694	0.070043	0.0996992	0.10236	0.126471	0.100056	0.767921	0.547661	1.07677	-0.263317	0.136481	0.106193	0.144097	0.100056	0.660385	0.510703	0.853939	-0.416792	0.00216216	0.104922	0.162252	0.100056
rs2561288	3	159957140	C	T	SCHIP1 ,IL12A	0.456937	0.999765	0.457461	0.52	0.456582	0.775574	0.443581	1.35604	-0.254212	0.372425	0.614059	0.217568	0.408138	0.455388	0.448553	0.456582	1.03294	0.870382	1.22586	0.0322813	-0.374334	0.711103	0.513099	0.677674	0.740672	0.456778	0.458824	0.456582	0.991011	0.792698	1.23894	-0.00901337	0.936888	0.45731	0.461806	0.456582	0.979187	0.820675	1.16831	-0.0210243	0.815493	0.455057	0.437086	0.456582
rs10936599	3	169774313	T	C	MYNN	0.267974	1	0.260809	0.24	0.261102	1.11899	0.582231	2.1506	0.11202	0.733973	0.904773	0.851148	0.975227	0.26866	0.311897	0.261102	0.779592	0.647661	0.938397	-0.248065	0.815456	0.00939828	0.673779	0.0036972	0.014308	0.265008	0.305882	0.261102	0.80187	0.629189	1.02194	-0.218524	0.0794925	0.268263	0.3125	0.261102	0.777406	0.641974	0.941409	-0.250128	0.0111092	0.264249	0.301325	0.261102
rs1464510	3	188394766	A	C	LPP	0.44281	1	0.45122	0.5	0.450534	1.21959	0.697831	2.13146	0.20048	0.48406	0.668792	0.346769	0.58447	0.441866	0.392283	0.450534	0.787247	0.661535	0.936849	-0.242456	0.948298	0.0063934	0.242162	0.0187097	0.0304303	0.443817	0.373529	0.450534	0.727172	0.578082	0.914713	-0.323092	0.00567069	0.444122	0.404514	0.450534	0.828467	0.69267	0.990886	-0.191997	0.036727	0.445337	0.384106	0.450534
rs2030519	3	188402113	A	G	LPP	0.404045	0.999504	0.413598	0.46	0.412945	1.21102	0.691644	2.1204	0.193547	0.501972	0.850451	0.465701	0.75369	0.403093	0.346736	0.412945	0.754565	0.631462	0.901666	-0.283532	1.37795	0.00170386	0.195875	0.00352435	0.00547558	0.406344	0.337265	0.412945	0.723463	0.572218	0.914684	-0.329166	0.0057248	0.40516	0.357066	0.412945	0.789528	0.657464	0.94812	-0.239554	0.01028	0.407236	0.339967	0.412945
rs62323881	4	122117140	A	C	IL2, IL21, KIAA1109, ADAD1	0.0867204	0.999041	0.0843986	0.08	0.0844604	1.0609	0.379305	2.96728	0.0620468	0.907357	0.865337	0.99372	0.522287	0.0862464	0.096463	0.0844604	0.864094	0.645764	1.15624	-0.154433	-0.0793848	0.318803	0.156663	0.883659	0.392734	0.0858158	0.1	0.0844604	0.830268	0.571489	1.20623	-0.196048	0.326278	0.0867223	0.100694	0.0844604	0.823906	0.612813	1.10771	-0.205074	0.195117	0.0853653	0.0960265	0.0844604
rs13151961	4	122194347	G	A	IL2, IL21, KIAA1109, ADAD1	0.10901	1	0.115299	0.06	0.116076	2.05734	0.63747	6.63976	0.715507	0.181544	0.981657	0.22417	0.381541	0.110526	0.0787781	0.116076	1.53563	1.12717	2.09213	0.42876	0.902722	0.00443789	0.158052	0.0591549	0.0489732	0.113391	0.0852941	0.116076	1.40829	0.949555	2.08864	0.341143	0.0767995	0.110789	0.078125	0.116076	1.54957	1.12394	2.13638	0.437466	0.0050731	0.112694	0.0728477	0.116076
rs13132308	4	122629959	G	A	IL2, IL21, KIAA1109, ADAD1	0.108732	0.999087	0.115247	0.06	0.116023	2.05627	0.637137	6.63632	0.717898	0.180916	0.981825	0.222237	0.379134	0.110242	0.0771704	0.116023	1.56955	1.14905	2.14393	0.452388	1.00714	0.00288921	0.095498	0.0588972	0.0295987	0.113343	0.0852941	0.116023	1.40756	0.949055	2.08756	0.342172	0.076575	0.110501	0.0763889	0.116023	1.58695	1.14762	2.19446	0.463114	0.00325461	0.112645	0.0728477	0.116023
rs1033180	6	383546	T	C	IRF4	0.120448	1	0.118902	0.16	0.118325	0.704574	0.328552	1.51095	-0.343083	0.391521	0.286172	0.586906	0.537419	0.119617	0.12701	0.118325	0.922445	0.713385	1.19277	-0.0781664	-0.209805	0.5474	0.0816172	0.965598	0.247602	0.119035	0.126471	0.118325	0.926948	0.662687	1.29659	-0.0731614	0.6659	0.119497	0.126736	0.118325	0.924725	0.708938	1.20619	-0.0766536	0.570468	0.118653	0.122517	0.118325
rs12203592	6	396321	T	C	IRF4	0.0345472	1	0.0363082	0.02	0.0365374	1.85823	0.254614	13.5617	0.622447	0.497819	0.910384	0.627214	0.652503	0.0351675	0.0273312	0.0365374	1.34961	0.808143	2.25387	0.302137	0.0107794	0.233046	0.772107	0.13399	0.27723	0.0359159	0.0294118	0.0365374	1.25146	0.65133	2.40454	0.225906	0.486179	0.0353169	0.0277778	0.0365374	1.3273	0.783678	2.24804	0.28533	0.273697	0.0360104	0.0298013	0.0365374
rs1050976	6	408079	T	C	IRF4	0.465551	0.999667	0.471835	0.56	0.470596	0.698434	0.398046	1.22551	-0.338858	0.222126	0.857048	0.240996	0.490092	0.465172	0.434148	0.470596	1.15858	0.97581	1.37558	0.140274	0.0868516	0.100276	0.877528	0.0795239	0.210258	0.470852	0.473529	0.470596	0.988298	0.790881	1.23499	-0.0111879	0.919607	0.466478	0.441042	0.470596	1.12658	0.943666	1.34494	0.113815	0.196939	0.471093	0.476954	0.470596
rs7753008	6	90099920	C	T	BACH2	0.30043	0.983866	0.296264	0.319	0.295944	0.897344	0.492943	1.63351	-0.108943	0.723995	0.623456	0.835447	0.871017	0.300488	0.326479	0.295944	0.867159	0.722576	1.04067	-0.14194	0.0338024	0.128646	0.396107	0.0380054	0.0819302	0.298912	0.329971	0.295944	0.853535	0.673264	1.08207	-0.159822	0.19208	0.301147	0.333281	0.295944	0.840881	0.69704	1.01441	-0.175132	0.0707501	0.299562	0.342185	0.295944
rs802734	6	127957653	G	A	THEMIS/PTPRK	0.299253	1	0.295455	0.22	0.296515	1.49439	0.762409	2.92913	0.392703	0.231226	0.321148	0.417467	0.373268	0.300478	0.323151	0.296515	0.882831	0.735345	1.0599	-0.121775	-0.0711302	0.188865	0.503248	0.269835	0.437928	0.296049	0.291176	0.296515	1.02606	0.803275	1.31064	0.0252223	0.838146	0.301161	0.329861	0.296515	0.856299	0.709535	1.03342	-0.152188	0.111525	0.297409	0.307947	0.296515
rs55743914	6	127972417	T	C	PTPRK	0.244974	0.998046	0.243476	0.2002	0.244084	1.28998	0.642562	2.5897	0.257027	0.461067	0.438583	0.705237	0.643207	0.246285	0.258875	0.244084	0.924416	0.760606	1.12351	-0.0795431	-0.241065	0.428962	0.872391	0.34197	0.63076	0.243079	0.232559	0.244084	1.06556	0.819154	1.38608	0.064259	0.632433	0.246853	0.263958	0.244084	0.900393	0.736848	1.10024	-0.106873	0.303406	0.242093	0.218642	0.244084
rs72975916	6	127972910	T	C	PTPRK	0.142502	0.999523	0.145366	0.12	0.145722	1.25092	0.530374	2.95036	0.224933	0.598222	0.82335	0.760293	0.928014	0.143416	0.130225	0.145722	1.1393	0.88605	1.46494	0.132437	-0.104108	0.299927	0.873277	0.475414	0.762562	0.14353	0.120588	0.145722	1.24398	0.885927	1.74675	0.220261	0.194984	0.142109	0.119792	0.145722	1.25339	0.958545	1.63893	0.229207	0.0893629	0.144425	0.129139	0.145722
rs77027760	6	137680924	A	G		0.126307	0.998858	0.131425	0.08	0.132147	1.7511	0.62746	4.88691	0.57596	0.240559	0.912383	0.309307	0.538632	0.127297	0.0995498	0.132147	1.37731	1.04111	1.82208	0.330909	0.563917	0.0185798	0.257132	0.124063	0.146049	0.128553	0.0909411	0.132147	1.5221	1.03861	2.23068	0.43403	0.0213797	0.127281	0.0972222	0.132147	1.41393	1.05563	1.89384	0.356949	0.0145051	0.128544	0.0860927	0.132147
rs17264332	6	137684378	G	A	OLIG3,TNFAIP3	0.190759	0.998927	0.184939	0.2	0.184727	0.906334	0.45092	1.8217	-0.099777	0.782994	0.190736	0.831706	0.450375	0.19072	0.225	0.184727	0.780454	0.634925	0.95934	-0.247607	0.569121	0.0205692	0.350149	0.0245641	0.055126	0.190677	0.252941	0.184727	0.669212	0.51663	0.866857	-0.40116	0.00311875	0.190423	0.225608	0.184727	0.777742	0.628574	0.962309	-0.249365	0.0234099	0.190728	0.261424	0.184727
rs1738074	6	159044945	C	T	TAGAP	0.42577	1	0.42184	0.48	0.421023	1.26938	0.72596	2.2196	0.231137	0.411415	0.665096	0.462995	0.69684	0.426077	0.454984	0.421023	1.148	0.967291	1.36247	0.133479	0.0338196	0.121021	0.909547	0.0958518	0.248576	0.424833	0.464706	0.421023	1.19383	0.954937	1.49248	0.171371	0.126985	0.42477	0.447917	0.421023	1.1157	0.934525	1.332	0.106541	0.232973	0.42513	0.47351	0.421023
rs182429	6	159048542	G	A	TAGAP	0.425614	0.998782	0.42166	0.48	0.42084	1.27034	0.726504	2.22126	0.231775	0.410041	0.663841	0.463019	0.696343	0.425952	0.455193	0.42084	1.14983	0.968836	1.36464	0.135144	0.0444844	0.116621	0.881952	0.0962049	0.248176	0.424697	0.465059	0.42084	1.19642	0.957018	1.4957	0.173751	0.122092	0.424649	0.448177	0.42084	1.11771	0.936218	1.3344	0.108389	0.225162	0.424995	0.47394	0.42084
rs1107943	6	159077235	C	T	TAGAP	0.0801144	0.992847	0.0783897	0.08	0.0783671	0.977853	0.349446	2.73632	-0.0224552	0.96619	0.903228	0.611188	0.447529	0.0806723	0.0938585	0.0783671	0.820915	0.610635	1.10361	-0.197031	0.0071671	0.199481	0.243443	0.268986	0.293157	0.0785711	0.0807059	0.0783671	0.968557	0.643458	1.45791	-0.0318262	0.878969	0.0798742	0.089184	0.0783671	0.868399	0.635947	1.18582	-0.140538	0.382033	0.0807669	0.10904	0.0783671
rs6974491	7	37334906	A	G	ELMO1	0.141457	1	0.14163	0.18	0.141091	0.748328	0.36148	1.54917	-0.290242	0.448489	0.395072	0.614052	0.643507	0.141866	0.146302	0.141091	0.958525	0.752814	1.22045	-0.0425405	-0.26088	0.731442	0.220057	0.320627	0.270512	0.142894	0.161765	0.141091	0.851202	0.628254	1.15327	-0.162434	0.303719	0.142719	0.152778	0.141091	0.910935	0.712396	1.16481	-0.0937169	0.459482	0.143005	0.165563	0.141091
rs79758729	7	37378851	G	A		0.128856	0.996514	0.127414	0.2202	0.12611	0.511045	0.25989	1.00491	-0.693911	0.0637457	0.281747	0.108552	0.190364	0.127919	0.138264	0.12611	0.899414	0.701683	1.15287	-0.108756	-0.158584	0.400837	0.0744845	0.124498	0.048797	0.128966	0.158853	0.12611	0.764135	0.562037	1.0389	-0.277339	0.0892722	0.129342	0.149306	0.12611	0.822226	0.640598	1.05535	-0.200443	0.125982	0.129718	0.172219	0.12611
rs10808568	8	128251814	C	A	PVT1	0.171349	0.997324	0.176572	0.16	0.176804	1.12759	0.526819	2.41344	0.121887	0.752167	0.590295	0.570122	0.737106	0.172502	0.147894	0.176804	1.23747	0.975819	1.56927	0.216088	0.228544	0.0714367	0.151724	0.227325	0.154689	0.174723	0.152941	0.176804	1.18954	0.874538	1.618	0.175038	0.258786	0.173212	0.151024	0.176804	1.20736	0.94615	1.5407	0.191624	0.120505	0.174109	0.142351	0.176804
rs9792269	8	128252343	G	A	PVT1 ????	0.168067	1	0.173226	0.16	0.173412	1.10141	0.514552	2.3576	0.0977358	0.800328	0.566448	0.59593	0.740926	0.169139	0.144695	0.173412	1.24011	0.975833	1.57595	0.217308	0.228065	0.0716508	0.120879	0.23272	0.127713	0.171626	0.152941	0.173412	1.16193	0.854079	1.58074	0.15085	0.331043	0.170053	0.149306	0.173412	1.19533	0.935557	1.52723	0.180742	0.144656	0.170725	0.139073	0.173412
rs2387397	10	6348230	C	G	PFKFB3,PRKCQ	0.195537	0.998393	0.197567	0.16	0.198094	0.771066	0.360397	1.64969	-0.268978	0.483041	0.716343	0.368753	0.605718	0.195856	0.183055	0.198094	0.907066	0.72844	1.12949	-0.100467	-0.178738	0.372791	0.0788879	0.926421	0.180539	0.197717	0.193765	0.198094	0.97289	0.734348	1.28892	-0.0283947	0.845307	0.194647	0.173351	0.198094	0.848897	0.673836	1.06944	-0.169393	0.152026	0.196295	0.175099	0.198094
rs1250552	10	79298270	G	A	ZMIZ1	0.452381	1	0.452605	0.6	0.450534	1.82938	1.03493	3.23369	0.628042	0.0319306	0.116463	0.0932706	0.0563994	0.451675	0.458199	0.450534	1.0314	0.86929	1.22375	0.0323196	-0.36719	0.717188	0.149549	0.207999	0.157407	0.456388	0.517647	0.450534	1.30883	1.04748	1.63537	0.278215	0.0160691	0.453314	0.470486	0.450534	1.08363	0.908351	1.29274	0.0835691	0.363118	0.453627	0.490066	0.450534
rs7104791	11	111326133	C	T	POU2AF1,C11orf93]	0.295285	1	0.297118	0.38	0.295953	1.45805	0.819973	2.59265	0.383004	0.203416	0.616888	0.247352	0.4631	0.29378	0.28135	0.295953	0.931343	0.770939	1.12512	-0.071689	-0.265528	0.457402	0.328699	0.691098	0.565262	0.296306	0.3	0.295953	1.01954	0.799697	1.29981	0.0196444	0.875117	0.295839	0.295139	0.295953	0.996098	0.821281	1.20813	-0.00395199	0.968141	0.293782	0.268212	0.295953
rs10892258	11	118709156	A	G	TREH,DDX6	0.245331	1	0.240576	0.26	0.240304	0.900282	0.476332	1.70156	-0.106522	0.746719	0.341004	0.8005	0.635726	0.243541	0.262058	0.240304	0.890728	0.733248	1.08203	-0.116988	-0.115763	0.244236	0.696039	0.38937	0.640533	0.241919	0.258824	0.240304	0.905812	0.70222	1.16843	-0.100105	0.44665	0.244799	0.272569	0.240304	0.844179	0.691933	1.02992	-0.170369	0.0972296	0.240415	0.241722	0.240304
rs11221332	11	128511079	T	C	ETS1	0.230392	1	0.225887	0.28	0.225126	0.747085	0.400953	1.39202	-0.290707	0.369644	0.32284	0.571721	0.544645	0.229187	0.252412	0.225126	0.860496	0.706433	1.04816	-0.150656	0.0307872	0.138438	0.343019	0.246313	0.332042	0.228579	0.264706	0.225126	0.807037	0.626352	1.03984	-0.215091	0.101619	0.228592	0.25	0.225126	0.8716	0.710506	1.06922	-0.137877	0.190444	0.227979	0.261589	0.225126
rs61907765	11	128522042	T	C	ETS1	0.229942	0.997646	0.225305	0.2804	0.224531	0.743059	0.398895	1.38417	-0.297888	0.359399	0.321748	0.551466	0.53446	0.22872	0.252685	0.224531	0.856319	0.703025	1.04304	-0.156531	0.0585681	0.124948	0.341321	0.214637	0.30059	0.22812	0.265677	0.224531	0.800286	0.621265	1.03089	-0.225159	0.0876036	0.228125	0.25033	0.224531	0.867099	0.706872	1.06365	-0.144051	0.172834	0.227435	0.261656	0.224531
rs3184504	12	111446804	C	T	SH2B3,ATXN2	0.40803	1	0.394678	0.48	0.393479	1.42286	0.813661	2.48816	0.347856	0.221525	0.571207	0.234585	0.423355	0.405742	0.475884	0.393479	1.39958	1.17944	1.66081	0.329396	2.20903	0.000146798	0.0444297	0.000812567	0.00047872	0.399949	0.467647	0.393479	1.35407	1.08298	1.69303	0.295758	0.00891454	0.403241	0.463542	0.393479	1.33191	1.1158	1.58988	0.282743	0.00169509	0.395596	0.42053	0.393479
rs653178	12	111569952	T	C	SH2B3,ATXN2	0.4176	1	0.403271	0.48	0.402192	1.37204	0.784623	2.39922	0.314466	0.270639	0.611605	0.26772	0.478175	0.415311	0.490354	0.402192	1.43011	1.20545	1.69663	0.353862	2.59298	4.74407e-05	0.0338401	0.000253125	0.000123485	0.409184	0.482353	0.402192	1.38503	1.10815	1.73109	0.321072	0.00463092	0.412675	0.477431	0.402192	1.35798	1.13803	1.62044	0.304398	0.000741233	0.404922	0.437086	0.402192
rs2762051	13	50261579	T	C	?	0.199113	1	0.199002	0.28	0.197864	0.634298	0.340254	1.18245	-0.432705	0.17705	0.629865	0.109542	0.267919	0.198086	0.199357	0.197864	0.990664	0.80037	1.2262	-0.00907879	-0.32552	0.932467	0.33489	0.755222	0.584284	0.200359	0.226471	0.197864	0.842527	0.645086	1.1004	-0.166562	0.220868	0.200532	0.217014	0.197864	0.88999	0.7181	1.10302	-0.112792	0.298812	0.200777	0.235099	0.197864
rs11851414	14	68792785	C	T	ZFP36L1	0.197246	1	0.191242	0.18	0.1914	1.07832	0.521577	2.22935	0.0781317	0.834613	0.6946	0.746265	0.880787	0.197368	0.231511	0.1914	0.785729	0.640615	0.963715	-0.251421	0.577784	0.0199593	0.935007	0.00759945	0.0301222	0.194972	0.232353	0.1914	0.782025	0.599863	1.0195	-0.256931	0.0683062	0.19642	0.227431	0.1914	0.804074	0.650482	0.993932	-0.228416	0.0420083	0.195596	0.245033	0.1914
rs4899260	14	68811487	T	C	ZFP36L1	0.242997	1	0.241131	0.22	0.241428	1.1284	0.57538	2.21294	0.125532	0.717089	0.947259	0.661021	0.903858	0.24378	0.257235	0.241428	0.918993	0.755801	1.11742	-0.0882667	-0.215481	0.389004	0.379961	0.214575	0.312951	0.242175	0.25	0.241428	0.954798	0.738257	1.23485	-0.0484916	0.71906	0.242622	0.25	0.241428	0.954798	0.778889	1.17044	-0.0485378	0.649279	0.243264	0.264901	0.241428
rs1378938	15	74804102	C	T	CLK3, CSK	0.333245	0.999273	0.329163	0.32	0.329292	0.958504	0.526927	1.74356	-0.0432465	0.888191	0.728766	0.652884	0.850625	0.332684	0.35209	0.329292	1.10686	0.925653	1.32354	0.103578	-0.155236	0.262682	0.0952499	0.98799	0.255124	0.331611	0.355882	0.329292	1.12537	0.891674	1.42031	0.120099	0.318318	0.331306	0.34375	0.329292	1.06691	0.886163	1.28451	0.0664533	0.489581	0.331249	0.354305	0.329292
rs6498114	16	10870261	T	G	CIITA	0.29225	1	0.289911	0.28	0.290051	0.951873	0.51125	1.77225	-0.0492739	0.876037	0.795909	0.976755	0.96555	0.292823	0.308682	0.290051	1.09292	0.908423	1.31488	0.0891206	-0.213815	0.347492	0.963639	0.292867	0.576568	0.292201	0.314706	0.290051	1.12404	0.884139	1.42903	0.116493	0.34363	0.291485	0.300347	0.290051	1.05074	0.866917	1.27354	0.0499231	0.613274	0.294041	0.34106	0.290051
rs243323	16	11267345	G	A	SOCS1	0.297619	1	0.304324	0.36	0.303541	0.774818	0.433007	1.38645	-0.248444	0.402316	0.275316	0.550949	0.470349	0.297129	0.26045	0.303541	1.23756	1.02055	1.50071	0.209419	0.465646	0.029804	0.055017	0.341633	0.0882911	0.300154	0.264706	0.303541	1.21065	0.941621	1.55655	0.185803	0.136921	0.299226	0.272569	0.303541	1.16315	0.955326	1.41619	0.147897	0.133442	0.300259	0.261589	0.303541
rs9673543	16	11291099	G	A	PRM1	0.202458	0.993605	0.202905	0.22	0.202664	0.901173	0.459248	1.76835	-0.102477	0.766157	0.284992	0.958675	0.590985	0.201754	0.196543	0.202664	1.03906	0.838889	1.28699	0.037922	-0.302163	0.726283	0.714974	0.685402	0.861298	0.20177	0.192412	0.202664	1.06683	0.804866	1.41405	0.0636121	0.653695	0.200854	0.18967	0.202664	1.08592	0.86819	1.35826	0.0814759	0.470191	0.20158	0.188808	0.202664
rs2074404	17	46788073	G	T	WNT3	0.171335	1	0.172672	0.16	0.17285	1.09709	0.512529	2.34839	0.0936442	0.808488	0.856641	0.847708	0.215452	0.170813	0.159164	0.17285	1.10395	0.875609	1.39185	0.100228	-0.178472	0.395952	0.956792	0.282793	0.554258	0.171883	0.161765	0.17285	1.08285	0.801022	1.46383	0.0806146	0.599784	0.171263	0.161458	0.17285	1.0853	0.855131	1.37742	0.0831471	0.494611	0.172021	0.162252	0.17285
rs1893217	18	12809341	G	A	PTPN2	0.163165	1	0.162971	0.16	0.163013	1.0225	0.477566	2.18923	0.0219753	0.954492	0.139903	0.523089	0.306333	0.163636	0.167203	0.163013	0.970063	0.77181	1.21924	-0.0298658	-0.290025	0.796642	0.858493	0.616824	0.8694	0.161878	0.15	0.163013	1.10365	0.808905	1.50579	0.0972215	0.532886	0.164006	0.170139	0.163013	0.94996	0.75113	1.20142	-0.0501911	0.673061	0.162694	0.15894	0.163013
rs11875687	18	12843138	C	T	PTPN2	0.18278	0.999954	0.186815	0.16	0.187192	1.20909	0.565019	2.58735	0.184047	0.622936	0.0538125	0.180157	0.0606583	0.183978	0.165595	0.187192	1.16046	0.924253	1.45703	0.143017	-0.0439557	0.203722	0.772289	0.288477	0.540129	0.185231	0.164706	0.187192	1.16797	0.866374	1.57455	0.150324	0.309279	0.184574	0.168403	0.187192	1.13727	0.900061	1.437	0.123788	0.285468	0.186536	0.178808	0.187192
rs62097857	18	12857759	A	G	PTPN2	0.0286555	0.970672	0.0262944	0.02	0.0263828	1.32779	0.181415	9.71822	0.27894	0.771871	0.888135	0.955597	0.801903	0.0291292	0.0448392	0.0263828	0.577235	0.374913	0.888741	-0.569736	0.404224	0.0152649	0.327128	0.0203569	0.0517949	0.0284018	0.0495293	0.0263828	0.520008	0.305749	0.884412	-0.669084	0.0225977	0.0289018	0.0444617	0.0263828	0.582366	0.372779	0.909789	-0.557403	0.0215033	0.0271581	0.0362915	0.0263828
rs1893592	21	42434957	C	A	UBASH3A	0.311158	1	0.313193	0.32	0.313097	0.968597	0.532417	1.76211	-0.0326655	0.915948	0.306841	0.909026	0.595436	0.310048	0.292605	0.313097	1.10196	0.914282	1.32816	0.0992829	-0.175951	0.30043	0.748419	0.561827	0.802298	0.310672	0.285294	0.313097	1.14187	0.893007	1.4601	0.135272	0.281751	0.308902	0.282986	0.313097	1.15491	0.950625	1.40308	0.14744	0.139363	0.313212	0.31457	0.313097
rs4821124	22	21625000	C	T	UBE2L3, YDJC	0.295327	0.996559	0.292741	0.3596	0.291802	0.733779	0.409973	1.31333	-0.310801	0.303859	0.332787	0.140675	0.191921	0.295505	0.316688	0.291802	0.889037	0.739803	1.06837	-0.118447	-0.093891	0.210425	0.819445	0.226263	0.470693	0.295341	0.332382	0.291802	0.827604	0.653009	1.04888	-0.188041	0.122086	0.297104	0.329861	0.291802	0.837079	0.69352	1.01035	-0.179614	0.0646531	0.292803	0.304603	0.291802
rs2298428	22	21628603	T	C	UBE2L3, YDJC	0.289916	1	0.287417	0.34	0.286678	0.780142	0.432612	1.40685	-0.246945	0.41692	0.343419	0.215608	0.268642	0.290431	0.311897	0.286678	0.886647	0.73723	1.06635	-0.120729	-0.0840695	0.20302	0.751819	0.191397	0.40749	0.290149	0.326471	0.286678	0.829127	0.653492	1.05197	-0.185629	0.128181	0.292211	0.326389	0.286678	0.829435	0.686788	1.00171	-0.188318	0.0532312	0.288083	0.304636	0.286678
rs5979785	X	12953405	T	C	TLR7,TLR8	0.240663	1	0.245011	0.06	0.247611	0.193953	0.060218	0.624691	-2.21273	0.00451605	0.987412	0.0109981	0.000375757	0.244019	0.223473	0.247611	0.87446	0.713491	1.07175	-0.183372	-0.207516	0.273355	0.182399	0.787085	0.366134	0.23884	0.147059	0.247611	0.523895	0.384389	0.714032	-0.873576	0.000323359	0.243832	0.220486	0.247611	0.859468	0.695844	1.06157	-0.206628	0.233675	0.242487	0.182119	0.247611
rs13397	X	153982797	A	G	HCFC1, TMEM187, IRAK1	0.125684	0.999266	0.126447	0.12	0.126537	1.06237	0.450145	2.50726	0.0758818	0.912297	0.500766	0.64894	0.735439	0.124744	0.114486	0.126537	1.12052	0.858915	1.4618	0.148804	-0.242669	0.493297	0.395246	0.953865	0.671946	0.125046	0.109441	0.126537	1.17884	0.826956	1.68047	0.211291	0.458418	0.124197	0.10974	0.126537	1.17524	0.888809	1.55399	0.210659	0.3531	0.128295	0.149007	0.126537
	Phenotype-association testing was performed by using post-imputation genotype probabilities by using logistic regression under an additive model with the SNPTEST v2.5 software [30]. Associations that reached our 10,000 permutation threshold (P value ≤ 0.001), after adjusting for sex, and showing association in the stratified gender strata, are in bold and highilighted in grey.
	Markers listed in grey are the new imputed ones, not genotyped in our cohort.
	HLA, Human Leukocyte Antigen; F_A, Minor allele frequency in cases; F_U, Minor allele frequency in controls; L95, Lower confindence interval 95%;OR, odds ratio; U95, Upper confindence interval 95%
	Padj value
[truncated: 125 more columns]
