# Supplementary material for: Independent and cumulative coeliac disease-susceptibility loci are associated with distinct disease phenotypes
Source: J Hum Genet. 2021 Jan 15;66(6):613–23. doi: 10.1038/s10038-020-00888-5 (PMC8144013; doi:10.1038/s10038-020-00888-5)
Supplement: Supplementary file 5 — Supplementary Table 5 [file 10038_2020_888_MOESM5_ESM.xlsx]

## Sheet: Sheet1
Supplementary Table 5. Functional annotation of the phenotype-associated SNPs.
Associated phenotypes with the query SNP	Query SNP	chr	pos (hg38)	LD(r²)	LD (D')	variant	Reference Sequence	CADD	RegulomeDB Rank score	*Category
Age of diagnosis ≤ 7 years, in girls	rs5979785	X	12953405	1	1	rs5979785	10kb 5' of LOC349408	2.512	7	No data
Age of diagnosis > 7 years	rs653178	12	111569952	1	1	rs653178	ATXN2	0.312	4
Gastrointestinal symptoms		12	111466567	0.76	0.9	rs4766578	ATXN2	1.682	2b	Medium
Extraintestinal manifestations		12	111446804	0.78	0.89	rs3184504	SH2B3	11.21	3a	Minimum
Coeliac disease-associated conditions, AITD, Type 1 Diabetes
Total/subtotal villous atrophy
Intermediate HLA risk
Age of diagnosis > 7 years	rs13010713	2	181131318	1	1	rs13010713	68kb 3' of UBE2E3	1.632	6
Gastrointestinal symptoms		2	181170465	0.79	0.89	rs4667114	107kb 3' of UBE2E3	9.154	2b	Medium
Total/subtotal villous atrophy		2	181197269	0.76	0.88	rs4666716	108kb 3' of MIR4437	1.604	2c	Medium
Intermediate HLA risk		2	181174750	0.75	0.87	rs6735551	111kb 3' of UBE2E3	12.42	3a	Minimum
		2	181183725	0.76	0.89	rs12615545	120kb 3' of UBE2E3	1.682	3a	Minimum
Age of diagnosis > 7 years	rs13151961	4	122194347	1	1	rs13151961	KIAA1109	1.393	6
Gastrointestinal symptoms
Total/Subtotal villous atrophy
Intermediate HLA risk
Age of diagnosis > 7 years	rs11712165	3	119399949	1	1	rs11712165	ARHGAP31	8.553	3a	Minimum
Intermediate HLA risk		3	119396685	0.99	1	rs62266700	ARHGAP31	5.002	3a	Minimum
Age of diagnosis > 7 years	rs10936599	3	169774313	1	1	rs10936599	MYNN	21.9	3a	Minimum
Fractures		3	169769863	0.75	0.91	rs9866776	ARPM1	5.49	2a	Medium
		3	169772158	0.9	1	rs3821383	905bp 5' of MYNN	6.251	2a	Medium
		3	169763483	0.75	0.91	rs12696304	1.1kb 3' of TERC	0.105	2c	Medium
		3	169773941	0.83	1	rs2251795	MYNN	5.662	3a	Minimum
		3	169791127	0.9	1	rs7625734	1.4kb 3' of MYNN	3.127	3a	Minimum
		3	169810735	0.9	1	rs9831661	LRRC34	1.005	3a	Minimum
Malabsorption	rs17810546	3	159947262	1	1	rs17810546	42kb 5' of IL12A	5.617	4
Gastrointestinal symptoms		3	159919889	0.89	1	rs76830965	23kb 3' of SCHIP1	6.736	3a
Malabsorption	rs2327832	6	137651931	1	1	rs2327832	158kb 5' of OLIG3	4.522	2b	Medium
Anemia		6	137681038	0.93	0.97	rs6927172	186kb 5' of TNFAIP3	20.2	2b	Medium
Total/Subtotal villous atrophy
Coeliac disease related symptoms in childhood	rs13098911	3	46193709	1	1	rs13098911	8kb 3' of CCR1	6.663	3a	Minimum
Neurological disorders		3	46208438	0.97	1	rs3181080	96bp 5' of CCR1	14.08	1a	Maximum
Partial villous atrophy		3	46201124	0.96	1	rs3136673	582bp 3' of CCR1	0.22	1f	Maximum
Negative coeliac disease autoantibodies		3	46205462	0.96	1	rs13096307	CCR1	2.343	1f	Maximum
		3	46206733	0.97	1	rs3176825	CCR1	4.859	1f	Maximum
		3	46209242	0.97	1	rs3181076	900bp 5' of CCR1	0.742	1f	Maximum
		3	46211723	0.97	1	rs13070099	3.4kb 5' of CCR1	1.463	1f	Maximum
		3	46212298	0.91	0.96	rs13075270	4kb 5' of CCR1	0.177	1f	Maximum
		3	46212321	0.95	0.99	rs13095946	4kb 5' of CCR1	6.034	1f	Maximum
		3	46208517	0.97	1	rs34919616	175bp 5' of CCR1	6.911	2a	Maximum
		3	46184673	0.96	1	rs34059564	17kb 3' of CCR1	5.509	2b	Maximum
		3	46208231	0.97	1	rs34423195	CCR1	7.906	2b	Maximum
		3	46218517	0.89	0.96	rs34985947	10kb 5' of CCR1	3.79	2c	Maximum
		3	46138924	0.91	0.96	rs10510749	63kb 3' of CCR1	0.44	3a	Minimum
		3	46145346	0.89	0.94	rs13096325	56kb 3' of CCR1	4.909	3a	Minimum
		3	46162887	0.89	0.94	rs35162796	39kb 3' of CCR1	0.033	3a	Minimum
		3	46185154	0.96	1	rs13061548	17kb 3' of CCR1	3.574	3a	Minimum
		3	46208883	0.93	0.97	rs41432345	541bp 5' of CCR1	4.993	3a	Minimum
		3	46218548	0.95	0.99	rs34625088	10kb 5' of CCR1	10.99	3a	Minimum
		3	46218704	0.89	0.96	rs35195804	10kb 5' of CCR1	0.398	3a	Minimum
		3	46221753	0.77	0.98	rs34289272	13kb 5' of CCR1	2.641	3a	Minimum
		3	46223699	0.77	0.98	rs34414382	15kb 5' of CCR1	8.731	3a	Minimum
		3	46227173	0.77	0.98	rs114115904	15kb 5' of CCR3	1.334	3a	Minimum
Coeliac disease associated conditions	rs2298428	22	21628603	1	1	rs2298428	YDJC	23.9	4
		22	21587692	0.88	0.99	rs5998599	UBE2L3	1.14	1b	Maximum
		22	21619030	0.97	1	rs4821116	UBE2L3	1.121	1b	Maximum
		22	21625295	0.89	1	rs12158299	1.3kb 3' of UBE2L3	7.254	1b	Maximum
		22	21627960	0.89	1	rs878825	127bp 3' of YDJC	4.308	1b	Maximum
		22	21612153	0.89	1	rs5998672	UBE2L3	2.01	1d	Maximum
		22	21628971	0.92	1	rs2298429	YDJC	4.639	1f	Maximum
		22	21620414	0.87	1	rs5754387	UBE2L3	5.957	1f	Maximum
		22	21613932	0.89	1	rs738127	UBE2L3	3.244	1f	Maximum
		22	21610662	0.89	1	rs5754352	UBE2L3	3.65	1f	Maximum
		22	21610472	0.89	1	rs4821112	UBE2L3	0.277	1f	Maximum
		22	21602364	0.89	1	rs2283790	UBE2L3	1.408	1f	Maximum
		22	21597451	0.89	1	rs5754295	UBE2L3	0.461	1f	Maximum
		22	21574352	0.82	0.96	rs181359	UBE2L3	5.975	1f	Maximum
		22	21574627	0.82	0.96	rs181360	UBE2L3	5.185	1f	Maximum
		22	21577975	0.84	0.97	rs181363	UBE2L3	2.328	1f	Maximum
		22	21565382	0.82	0.96	rs140488	2.3kb 5' of UBE2L3	3.518	2b	Maximum
		22	21567005	0.82	0.96	rs140489	661bp 5' of UBE2L3	4.944	2b	Maximum
		22	21577779	0.84	0.97	rs181362	UBE2L3	8.7	2b	Maximum
		22	21581863	0.85	0.98	rs66534072	UBE2L3	1.714	2b	Maximum
		22	21587626	0.95	0.99	rs12484550	UBE2L3	4.164	2b	Maximum
		22	21589649	0.88	0.99	rs1034329	UBE2L3	5.838	2b	Maximum
		22	21590807	0.95	0.99	rs5749502	UBE2L3	0.666	2b	Maximum
		22	21591689	0.94	0.99	rs73166630	UBE2L3	-	2b	Maximum
		22	21593178	0.95	0.99	rs2266963	UBE2L3	3.3	2b	Maximum
		22	21598850	0.86	1	rs58077207	UBE2L3	1.521	2b	Maximum
		22	21604749	0.89	1	rs4821108	UBE2L3	0.033	2b	Maximum
		22	21622758	0.87	1	rs7445	UBE2L3	6.53	2b	Maximum
		22	21625968	0.89	1	rs5754422	1.9kb 3' of UBE2L3	11.04	2b	Maximum
		22	21626349	0.89	1	rs5754426	1.7kb 3' of YDJC	14.14	2b	Maximum
		22	21630090	0.81	0.95	rs3747093	38bp 5' of YDJC	-	2b	Maximum
		22	21625649	0.89	1	rs9619386	1.6kb 3' of UBE2L3	-	2c	Maximum
		22	21575277	0.81	0.95	rs181361	UBE2L3	1.458	3a	Medium
		22	21568167	0.9	0.96	rs11089620	UBE2L3	14.53	3a	Medium
		22	21585900	0.84	0.95	rs4820091	UBE2L3	0.006	3a	Medium
		22	21622645	0.89	1	rs7444	UBE2L3	9.666	3a	Medium
CADD,Combined Annotation Dependent Depletion; chr, chormosome; pos, position; LD, Linkage Desequilibrium; SNP, single nucleotide polymporphism
*Likelihood of a SNP effect the expression of a target gene in RegulomeDB scoring scheme.[21]
