# Supplementary material for: Independent and cumulative coeliac disease-susceptibility loci are associated with distinct disease phenotypes
Source: J Hum Genet. 2021 Jan 15;66(6):613–23. doi: 10.1038/s10038-020-00888-5 (PMC8144013; doi:10.1038/s10038-020-00888-5)
Supplement: Supplementary file 6 — Supplementary Table 6 [file 10038_2020_888_MOESM6_ESM.xlsx]

## Sheet: All
Supplementary Table 6. Effects of the phenotype-associated SNPs on the expression quantitative trait loci (eQTLs) of genes in relevant coeliac disease cells and tissues.
Genetic-associated phenotype	SNP	SNP ID	chromosome	position	testedAllele	database	tissue	Gene Ensemb ID	Gene Symbol	P-value	FDR	signed_stats	RiskincAllele
CeD diagnosed > 7 years old	rs3184504 (in LD with rs653178)	12:111884608:C:T	12	112000000	C	GTEx/v8	Brain_Nucleus_accumbens_basal_ganglia	ENSG00000111275	ALDH2	0.000151	0.00382	-0.15255	C
CeD diagnosed > 7 years old	rs3184504 (in LD with rs653178)	12:111884608:C:T	12	112000000	C	GTEx/v8	Colon_Sigmoid	ENSG00000198270	TMEM116	8.01e-05	3.67e-22	0.198697	C
CeD diagnosed > 7 years old	rs3184504 (in LD with rs653178)	12:111884608:C:T	12	112000000	C	GTEx/v8	Esophagus_Mucosa	ENSG00000111275	ALDH2	4.81e-11	1.91e-22	-0.24258	C
CeD diagnosed > 7 years old	rs3184504 (in LD with rs653178)	12:111884608:C:T	12	112000000	C	GTEx/v8	Esophagus_Mucosa	ENSG00000185847	RP1-46F2.2	6.77e-07	1.18e-09	-0.2449	C
CeD diagnosed > 7 years old	rs3184504 (in LD with rs653178)	12:111884608:C:T	12	112000000	C	GTEx/v8	Muscle_Skeletal	ENSG00000185847	RP1-46F2.2	2.76e-07	1.42e-39	-0.11263	C
CeD diagnosed > 7 years old	rs3184504 (in LD with rs653178)	12:111884608:C:T	12	112000000	C	GTEx/v8	Muscle_Skeletal	ENSG00000198270	TMEM116	4.95e-06	7.15e-34	0.15315	C
CeD diagnosed > 7 years old	rs3184504 (in LD with rs653178)	12:111884608:C:T	12	112000000	C	GTEx/v8	Skin_Not_Sun_Exposed_Suprapubic	ENSG00000111275	ALDH2	4.47e-09	2.27e-24	-0.19358	C
CeD diagnosed > 7 years old	rs3184504 (in LD with rs653178)	12:111884608:C:T	12	112000000	C	GTEx/v8	Skin_Sun_Exposed_Lower_leg	ENSG00000111275	ALDH2	1.53e-08	1.25e-25	-0.14762	C
CeD diagnosed > 7 years old	rs3184504 (in LD with rs653178)	12:111884608:C:T	12	112000000	T	eQTLGen	eQTLGen_cis_eQTLs	ENSG00000111231	GPN3	7.23e-28	0	10.9426	C
CeD diagnosed > 7 years old	rs3184504 (in LD with rs653178)	12:111884608:C:T	12	112000000	T	eQTLGen	eQTLGen_cis_eQTLs	ENSG00000111237	VPS29	2.42e-09	2.6e-05	-5.9666	C
CeD diagnosed > 7 years old	rs3184504 (in LD with rs653178)	12:111884608:C:T	12	112000000	T	eQTLGen	eQTLGen_cis_eQTLs	ENSG00000111252	SH2B3	1.03e-68	0	17.5191	C
CeD diagnosed > 7 years old	rs3184504 (in LD with rs653178)	12:111884608:C:T	12	112000000	T	eQTLGen	eQTLGen_cis_eQTLs	ENSG00000111271	ACAD10	2.47e-06	0.007197	-4.7105	C
CeD diagnosed > 7 years old	rs3184504 (in LD with rs653178)	12:111884608:C:T	12	112000000	T	eQTLGen	eQTLGen_cis_eQTLs	ENSG00000111275	ALDH2	9.56e-28	0	-10.9169	C
CeD diagnosed > 7 years old	rs3184504 (in LD with rs653178)	12:111884608:C:T	12	112000000	T	eQTLGen	eQTLGen_cis_eQTLs	ENSG00000111300	NAA25	4.78e-08	0.00019	-5.4593	C
CeD diagnosed > 7 years old	rs3184504 (in LD with rs653178)	12:111884608:C:T	12	112000000	T	eQTLGen	eQTLGen_cis_eQTLs	ENSG00000122986	HVCN1	5.19e-06	0.014942	-4.5568	C
CeD diagnosed > 7 years old	rs3184504 (in LD with rs653178)	12:111884608:C:T	12	112000000	T	eQTLGen	eQTLGen_cis_eQTLs	ENSG00000135148	TRAFD1	2.27e-17	0	8.4792	C
CeD diagnosed > 7 years old	rs3184504 (in LD with rs653178)	12:111884608:C:T	12	112000000	T	eQTLGen	eQTLGen_cis_eQTLs	ENSG00000173064	HECTD4	1.8e-05	0.049346	-4.2878	C
CeD diagnosed > 7 years old	rs3184504 (in LD with rs653178)	12:111884608:C:T	12	112000000	T	eQTLGen	eQTLGen_cis_eQTLs	ENSG00000196850	PPTC7	3.22e-06	0.009323	-4.656	C
CeD diagnosed > 7 years old	rs3184504 (in LD with rs653178)	12:111884608:C:T	12	112000000	T	eQTLGen	eQTLGen_cis_eQTLs	ENSG00000198270	TMEM116	1.51e-22	0	-9.77	C
CeD diagnosed > 7 years old	rs3184504 (in LD with rs653178)	12:111884608:C:T	12	112000000	T	eQTLGen	eQTLGen_cis_eQTLs	ENSG00000198324	FAM109A	1.26e-19	0	-9.0639	C
CeD diagnosed > 7 years old	rs3184504 (in LD with rs653178)	12:111884608:C:T	12	112000000	T	eQTLGen	eQTLGen_cis_eQTLs	ENSG00000204852	TCTN1	2.93e-11	0	-6.65	C
CeD diagnosed > 7 years old	rs3184504 (in LD with rs653178)	12:111884608:C:T	12	112000000	T	eQTLGen	eQTLGen_cis_eQTLs	ENSG00000204856	FAM216A	6.1e-08	0.000271	5.4159	C
CeD diagnosed > 7 years old	rs3184504 (in LD with rs653178)	12:111884608:C:T	12	112000000	T	eQTLGen	eQTLGen_cis_eQTLs	ENSG00000226469	ADAM1B	9.81e-12	0	-6.8091	C
CeD diagnosed > 7 years old	rs3184504 (in LD with rs653178)	12:111884608:C:T	12	112000000	T	eQTLGen	eQTLGen_cis_eQTLs	ENSG00000234608	MAPKAPK5-AS1	3.51e-40	0	-13.2688	C
CeD diagnosed > 7 years old	rs3184504 (in LD with rs653178)	12:111884608:C:T	12	112000000	T	eQTLGen	eQTLGen_cis_eQTLs	ENSG00000257595	RP3-473L9.4	9.75e-08	0.000346	-5.3313	C
CeD diagnosed > 7 years old	rs3184504 (in LD with rs653178)	12:111884608:C:T	12	112000000	T	eQTLGen	eQTLGen_cis_eQTLs	ENSG00000257877	RP3-462E2.3	1.09e-13	0	-7.4291	C
CeD diagnosed > 7 years old	rs3184504 (in LD with rs653178)	12:111884608:C:T	12	112000000	T	eQTLGen	eQTLGen_cis_eQTLs	ENSG00000270018	RP3-462E2.5	3.26e-06	0.009351	4.6542	C
CeD diagnosed > 7 years old	rs3184504 (in LD with rs653178)	12:111884608:C:T	12	112000000	T	BIOSQTL	BIOS_eQTL_geneLevel	ENSG00000111252	SH2B3	1.21e-12	0	7.1038	C
CeD diagnosed > 7 years old	rs3184504 (in LD with rs653178)	12:111884608:C:T	12	112000000	T	BIOSQTL	BIOS_eQTL_geneLevel	ENSG00000198324	FAM109A	3.48e-07	0.000248	-5.09545	C
CeD diagnosed > 7 years old	rs3184504 (in LD with rs653178)	12:111884608:C:T	12	112000000	C	eQTLGen	eQTLGen_trans_eQTLs	ENSG00000002549	LAP3	5.82e-07	0.00509	-4.9972	C
CeD diagnosed > 7 years old	rs3184504 (in LD with rs653178)	12:111884608:C:T	12	112000000	C	eQTLGen	eQTLGen_trans_eQTLs	ENSG00000002586	CD99	2.94e-09	9.07e-05	5.935	C
CeD diagnosed > 7 years old	rs3184504 (in LD with rs653178)	12:111884608:C:T	12	112000000	C	eQTLGen	eQTLGen_trans_eQTLs	ENSG00000002587	HS3ST1	1.21e-06	0.009631	4.8537	C
CeD diagnosed > 7 years old	rs3184504 (in LD with rs653178)	12:111884608:C:T	12	112000000	C	eQTLGen	eQTLGen_trans_eQTLs	ENSG00000005513	SOX8	2.46e-07	0.002375	-5.1604	C
CeD diagnosed > 7 years old	rs3184504 (in LD with rs653178)	12:111884608:C:T	12	112000000	C	eQTLGen	eQTLGen_trans_eQTLs	ENSG00000006530	AGK	2.21e-06	0.016684	-4.7334	C
CeD diagnosed > 7 years old	rs3184504 (in LD with rs653178)	12:111884608:C:T	12	112000000	C	eQTLGen	eQTLGen_trans_eQTLs	ENSG00000007237	GAS7	2.81e-10	0	6.3092	C
CeD diagnosed > 7 years old	rs3184504 (in LD with rs653178)	12:111884608:C:T	12	112000000	C	eQTLGen	eQTLGen_trans_eQTLs	ENSG00000007312	CD79B	1.12e-09	3.92e-05	6.0908	C
CeD diagnosed > 7 years old	rs3184504 (in LD with rs653178)	12:111884608:C:T	12	112000000	C	eQTLGen	eQTLGen_trans_eQTLs	ENSG00000007516	BAIAP3	9.57e-08	0.001082	5.3349	C
CeD diagnosed > 7 years old	rs3184504 (in LD with rs653178)	12:111884608:C:T	12	112000000	C	eQTLGen	eQTLGen_trans_eQTLs	ENSG00000007944	MYLIP	4.22e-08	0.000594	-5.481	C
CeD diagnosed > 7 years old	rs3184504 (in LD with rs653178)	12:111884608:C:T	12	112000000	C	eQTLGen	eQTLGen_trans_eQTLs	ENSG00000008283	CYB561	5.13e-06	0.033481	-4.5593	C
CeD diagnosed > 7 years old	rs3184504 (in LD with rs653178)	12:111884608:C:T	12	112000000	C	eQTLGen	eQTLGen_trans_eQTLs	ENSG00000010030	ETV7	4.41e-15	0	-7.8424	C
CeD diagnosed > 7 years old	rs3184504 (in LD with rs653178)	12:111884608:C:T	12	112000000	C	eQTLGen	eQTLGen_trans_eQTLs	ENSG00000010361	FUZ	3.41e-15	0	7.8749	C
CeD diagnosed > 7 years old	rs3184504 (in LD with rs653178)	12:111884608:C:T	12	112000000	C	eQTLGen	eQTLGen_trans_eQTLs	ENSG00000010404	IDS	1.49e-07	0.001609	5.2534	C
CeD diagnosed > 7 years old	rs3184504 (in LD with rs653178)	12:111884608:C:T	12	112000000	C	eQTLGen	eQTLGen_trans_eQTLs	ENSG00000012124	CD22	4.05e-11	0	6.6026	C
CeD diagnosed > 7 years old	rs3184504 (in LD with rs653178)	12:111884608:C:T	12	112000000	C	eQTLGen	eQTLGen_trans_eQTLs	ENSG00000013374	NUB1	5.18e-10	2.09e-05	-6.2135	C
CeD diagnosed > 7 years old	rs3184504 (in LD with rs653178)	12:111884608:C:T	12	112000000	C	eQTLGen	eQTLGen_trans_eQTLs	ENSG00000013725	CD6	4.54e-06	0.03034	-4.5848	C
CeD diagnosed > 7 years old	rs3184504 (in LD with rs653178)	12:111884608:C:T	12	112000000	C	eQTLGen	eQTLGen_trans_eQTLs	ENSG00000014138	POLA2	8e-06	0.048512	-4.4651	C
CeD diagnosed > 7 years old	rs3184504 (in LD with rs653178)	12:111884608:C:T	12	112000000	C	eQTLGen	eQTLGen_trans_eQTLs	ENSG00000021300	PLEKHB1	1.43e-07	0.001542	-5.2618	C
CeD diagnosed > 7 years old	rs3184504 (in LD with rs653178)	12:111884608:C:T	12	112000000	C	eQTLGen	eQTLGen_trans_eQTLs	ENSG00000025434	NR1H3	1.62e-06	0.012633	-4.7957	C
CeD diagnosed > 7 years old	rs3184504 (in LD with rs653178)	12:111884608:C:T	12	112000000	C	eQTLGen	eQTLGen_trans_eQTLs	ENSG00000026025	VIM	1.4e-13	0	7.3963	C
CeD diagnosed > 7 years old	rs3184504 (in LD with rs653178)	12:111884608:C:T	12	112000000	C	eQTLGen	eQTLGen_trans_eQTLs	ENSG00000026652	AGPAT4	1.43e-11	0	6.7552	C
CeD diagnosed > 7 years old	rs3184504 (in LD with rs653178)	12:111884608:C:T	12	112000000	C	eQTLGen	eQTLGen_trans_eQTLs	ENSG00000026950	BTN3A1	2.54e-09	7.35e-05	-5.9587	C
CeD diagnosed > 7 years old	rs3184504 (in LD with rs653178)	12:111884608:C:T	12	112000000	C	eQTLGen	eQTLGen_trans_eQTLs	ENSG00000032444	PNPLA6	9.67e-07	0.007943	-4.898	C
CeD diagnosed > 7 years old	rs3184504 (in LD with rs653178)	12:111884608:C:T	12	112000000	C	eQTLGen	eQTLGen_trans_eQTLs	ENSG00000034053	APBA2	1.91e-08	0.000246	-5.62	C
CeD diagnosed > 7 years old	rs3184504 (in LD with rs653178)	12:111884608:C:T	12	112000000	C	eQTLGen	eQTLGen_trans_eQTLs	ENSG00000035681	NSMAF	8.2e-06	0.049414	4.4598	C
CeD diagnosed > 7 years old	rs3184504 (in LD with rs653178)	12:111884608:C:T	12	112000000	C	eQTLGen	eQTLGen_trans_eQTLs	ENSG00000038427	VCAN	5.17e-07	0.004466	5.0202	C
CeD diagnosed > 7 years old	rs3184504 (in LD with rs653178)	12:111884608:C:T	12	112000000	C	eQTLGen	eQTLGen_trans_eQTLs	ENSG00000041880	PARP3	1.31e-07	0.001395	-5.2776	C
CeD diagnosed > 7 years old	rs3184504 (in LD with rs653178)	12:111884608:C:T	12	112000000	C	eQTLGen	eQTLGen_trans_eQTLs	ENSG00000042980	ADAM28	4.46e-08	0.000619	5.4717	C
CeD diagnosed > 7 years old	rs3184504 (in LD with rs653178)	12:111884608:C:T	12	112000000	C	eQTLGen	eQTLGen_trans_eQTLs	ENSG00000048462	TNFRSF17	8.17e-08	0.001035	5.3635	C
CeD diagnosed > 7 years old	rs3184504 (in LD with rs653178)	12:111884608:C:T	12	112000000	C	eQTLGen	eQTLGen_trans_eQTLs	ENSG00000052749	RRP12	9.08e-14	0	7.4538	C
CeD diagnosed > 7 years old	rs3184504 (in LD with rs653178)	12:111884608:C:T	12	112000000	C	eQTLGen	eQTLGen_trans_eQTLs	ENSG00000054654	SYNE2	1.2e-09	3.9e-05	-6.0808	C
CeD diagnosed > 7 years old	rs3184504 (in LD with rs653178)	12:111884608:C:T	12	112000000	C	eQTLGen	eQTLGen_trans_eQTLs	ENSG00000054983	GALC	9.25e-07	0.007716	-4.9068	C
CeD diagnosed > 7 years old	rs3184504 (in LD with rs653178)	12:111884608:C:T	12	112000000	C	eQTLGen	eQTLGen_trans_eQTLs	ENSG00000055163	CYFIP2	3.35e-06	0.023726	-4.6482	C
CeD diagnosed > 7 years old	rs3184504 (in LD with rs653178)	12:111884608:C:T	12	112000000	C	eQTLGen	eQTLGen_trans_eQTLs	ENSG00000055732	MCOLN3	6.53e-09	0.000135	-5.8026	C
CeD diagnosed > 7 years old	rs3184504 (in LD with rs653178)	12:111884608:C:T	12	112000000	C	eQTLGen	eQTLGen_trans_eQTLs	ENSG00000058668	ATP2B4	2.29e-19	0	8.9987	C
CeD diagnosed > 7 years old	rs3184504 (in LD with rs653178)	12:111884608:C:T	12	112000000	C	eQTLGen	eQTLGen_trans_eQTLs	ENSG00000059728	MXD1	3.59e-06	0.025265	4.634	C
CeD diagnosed > 7 years old	rs3184504 (in LD with rs653178)	12:111884608:C:T	12	112000000	C	eQTLGen	eQTLGen_trans_eQTLs	ENSG00000064393	HIPK2	3.62e-06	0.025416	-4.6319	C
CeD diagnosed > 7 years old	rs3184504 (in LD with rs653178)	12:111884608:C:T	12	112000000	C	eQTLGen	eQTLGen_trans_eQTLs	ENSG00000064601	CTSA	1.37e-07	0.001512	-5.2697	C
CeD diagnosed > 7 years old	rs3184504 (in LD with rs653178)	12:111884608:C:T	12	112000000	C	eQTLGen	eQTLGen_trans_eQTLs	ENSG00000064763	FAR2	3.52e-14	0	7.5778	C
CeD diagnosed > 7 years old	rs3184504 (in LD with rs653178)	12:111884608:C:T	12	112000000	C	eQTLGen	eQTLGen_trans_eQTLs	ENSG00000065427	KARS	4.68e-10	2.1e-05	-6.2293	C
CeD diagnosed > 7 years old	rs3184504 (in LD with rs653178)	12:111884608:C:T	12	112000000	C	eQTLGen	eQTLGen_trans_eQTLs	ENSG00000065613	SLK	7.35e-06	0.045062	-4.4832	C
CeD diagnosed > 7 years old	rs3184504 (in LD with rs653178)	12:111884608:C:T	12	112000000	C	eQTLGen	eQTLGen_trans_eQTLs	ENSG00000067082	KLF6	2.96e-21	0	9.4643	C
CeD diagnosed > 7 years old	rs3184504 (in LD with rs653178)	12:111884608:C:T	12	112000000	C	eQTLGen	eQTLGen_trans_eQTLs	ENSG00000068724	TTC7A	4.87e-06	0.032293	4.5703	C
CeD diagnosed > 7 years old	rs3184504 (in LD with rs653178)	12:111884608:C:T	12	112000000	C	eQTLGen	eQTLGen_trans_eQTLs	ENSG00000068784	SRBD1	1.25e-16	0	-8.2779	C
CeD diagnosed > 7 years old	rs3184504 (in LD with rs653178)	12:111884608:C:T	12	112000000	C	eQTLGen	eQTLGen_trans_eQTLs	ENSG00000069943	PIGB	5.66e-10	2.07e-05	6.1997	C
CeD diagnosed > 7 years old	rs3184504 (in LD with rs653178)	12:111884608:C:T	12	112000000	C	eQTLGen	eQTLGen_trans_eQTLs	ENSG00000070501	POLB	3.51e-14	0	-7.5778	C
CeD diagnosed > 7 years old	rs3184504 (in LD with rs653178)	12:111884608:C:T	12	112000000	C	eQTLGen	eQTLGen_trans_eQTLs	ENSG00000070540	WIPI1	3.84e-06	0.026655	-4.6196	C
CeD diagnosed > 7 years old	rs3184504 (in LD with rs653178)	12:111884608:C:T	12	112000000	C	eQTLGen	eQTLGen_trans_eQTLs	ENSG00000070961	ATP2B1	8.1e-24	0	10.0626	C
CeD diagnosed > 7 years old	rs3184504 (in LD with rs653178)	12:111884608:C:T	12	112000000	C	eQTLGen	eQTLGen_trans_eQTLs	ENSG00000071282	LMCD1	2.32e-06	0.017394	4.7235	C
CeD diagnosed > 7 years old	rs3184504 (in LD with rs653178)	12:111884608:C:T	12	112000000	C	eQTLGen	eQTLGen_trans_eQTLs	ENSG00000071564	TCF3	1.08e-07	0.00122	5.3129	C
CeD diagnosed > 7 years old	rs3184504 (in LD with rs653178)	12:111884608:C:T	12	112000000	C	eQTLGen	eQTLGen_trans_eQTLs	ENSG00000072310	SREBF1	3.15e-06	0.022544	-4.6606	C
CeD diagnosed > 7 years old	rs3184504 (in LD with rs653178)	12:111884608:C:T	12	112000000	C	eQTLGen	eQTLGen_trans_eQTLs	ENSG00000072694	FCGR2B	3.4e-06	0.023981	4.6453	C
CeD diagnosed > 7 years old	rs3184504 (in LD with rs653178)	12:111884608:C:T	12	112000000	C	eQTLGen	eQTLGen_trans_eQTLs	ENSG00000072952	MRVI1	6.04e-07	0.005324	4.9899	C
CeD diagnosed > 7 years old	rs3184504 (in LD with rs653178)	12:111884608:C:T	12	112000000	C	eQTLGen	eQTLGen_trans_eQTLs	ENSG00000073331	ALPK1	5.58e-10	2.08e-05	-6.2019	C
CeD diagnosed > 7 years old	rs3184504 (in LD with rs653178)	12:111884608:C:T	12	112000000	C	eQTLGen	eQTLGen_trans_eQTLs	ENSG00000073737	DHRS9	8.32e-14	0	-7.4651	C
CeD diagnosed > 7 years old	rs3184504 (in LD with rs653178)	12:111884608:C:T	12	112000000	C	eQTLGen	eQTLGen_trans_eQTLs	ENSG00000074590	NUAK1	1.92e-07	0.001919	5.2069	C
CeD diagnosed > 7 years old	rs3184504 (in LD with rs653178)	12:111884608:C:T	12	112000000	C	eQTLGen	eQTLGen_trans_eQTLs	ENSG00000074660	SCARF1	3.38e-07	0.003109	-5.1008	C
CeD diagnosed > 7 years old	rs3184504 (in LD with rs653178)	12:111884608:C:T	12	112000000	C	eQTLGen	eQTLGen_trans_eQTLs	ENSG00000074706	IPCEF1	3.4e-07	0.00314	-5.0999	C
CeD diagnosed > 7 years old	rs3184504 (in LD with rs653178)	12:111884608:C:T	12	112000000	C	eQTLGen	eQTLGen_trans_eQTLs	ENSG00000074966	TXK	6.34e-15	0	-7.7969	C
CeD diagnosed > 7 years old	rs3184504 (in LD with rs653178)	12:111884608:C:T	12	112000000	C	eQTLGen	eQTLGen_trans_eQTLs	ENSG00000075399	VPS9D1	3.77e-08	0.0005	-5.5011	C
CeD diagnosed > 7 years old	rs3184504 (in LD with rs653178)	12:111884608:C:T	12	112000000	C	eQTLGen	eQTLGen_trans_eQTLs	ENSG00000075651	PLD1	1.57e-06	0.012339	4.8016	C
CeD diagnosed > 7 years old	rs3184504 (in LD with rs653178)	12:111884608:C:T	12	112000000	C	eQTLGen	eQTLGen_trans_eQTLs	ENSG00000077514	POLD3	1.26e-10	0	6.4322	C
CeD diagnosed > 7 years old	rs3184504 (in LD with rs653178)	12:111884608:C:T	12	112000000	C	eQTLGen	eQTLGen_trans_eQTLs	ENSG00000077721	UBE2A	6.46e-06	0.040785	4.5107	C
CeD diagnosed > 7 years old	rs3184504 (in LD with rs653178)	12:111884608:C:T	12	112000000	C	eQTLGen	eQTLGen_trans_eQTLs	ENSG00000078804	TP53INP2	3.15e-12	0	6.9711	C
CeD diagnosed > 7 years old	rs3184504 (in LD with rs653178)	12:111884608:C:T	12	112000000	C	eQTLGen	eQTLGen_trans_eQTLs	ENSG00000081019	RSBN1	4.88e-08	0.000642	-5.4558	C
CeD diagnosed > 7 years old	rs3184504 (in LD with rs653178)	12:111884608:C:T	12	112000000	C	eQTLGen	eQTLGen_trans_eQTLs	ENSG00000081189	MEF2C	1.7e-13	0	7.3703	C
CeD diagnosed > 7 years old	rs3184504 (in LD with rs653178)	12:111884608:C:T	12	112000000	C	eQTLGen	eQTLGen_trans_eQTLs	ENSG00000081985	IL12RB2	6.01e-06	0.03848	-4.526	C
CeD diagnosed > 7 years old	rs3184504 (in LD with rs653178)	12:111884608:C:T	12	112000000	C	eQTLGen	eQTLGen_trans_eQTLs	ENSG00000082074	FYB	4.19e-08	0.00058	-5.4827	C
CeD diagnosed > 7 years old	rs3184504 (in LD with rs653178)	12:111884608:C:T	12	112000000	C	eQTLGen	eQTLGen_trans_eQTLs	ENSG00000082293	COL19A1	5.08e-06	0.033247	4.5617	C
CeD diagnosed > 7 years old	rs3184504 (in LD with rs653178)	12:111884608:C:T	12	112000000	C	eQTLGen	eQTLGen_trans_eQTLs	ENSG00000082438	COBLL1	2.7e-08	0.000387	5.5598	C
CeD diagnosed > 7 years old	rs3184504 (in LD with rs653178)	12:111884608:C:T	12	112000000	C	eQTLGen	eQTLGen_trans_eQTLs	ENSG00000084764	MAPRE3	1.53e-09	5.74e-05	6.0416	C
CeD diagnosed > 7 years old	rs3184504 (in LD with rs653178)	12:111884608:C:T	12	112000000	C	eQTLGen	eQTLGen_trans_eQTLs	ENSG00000087253	LPCAT2	3.87e-10	2.13e-05	-6.2589	C
CeD diagnosed > 7 years old	rs3184504 (in LD with rs653178)	12:111884608:C:T	12	112000000	C	eQTLGen	eQTLGen_trans_eQTLs	ENSG00000088179	PTPN4	3.22e-13	0	-7.2846	C
CeD diagnosed > 7 years old	rs3184504 (in LD with rs653178)	12:111884608:C:T	12	112000000	C	eQTLGen	eQTLGen_trans_eQTLs	ENSG00000088387	DOCK9	5.58e-06	0.036084	-4.5415	C
CeD diagnosed > 7 years old	rs3184504 (in LD with rs653178)	12:111884608:C:T	12	112000000	C	eQTLGen	eQTLGen_trans_eQTLs	ENSG00000089692	LAG3	2.5e-08	0.000329	5.5733	C
CeD diagnosed > 7 years old	rs3184504 (in LD with rs653178)	12:111884608:C:T	12	112000000	C	eQTLGen	eQTLGen_trans_eQTLs	ENSG00000090339	ICAM1	2.27e-11	0	-6.6875	C
CeD diagnosed > 7 years old	rs3184504 (in LD with rs653178)	12:111884608:C:T	12	112000000	C	eQTLGen	eQTLGen_trans_eQTLs	ENSG00000091490	SEL1L3	5.74e-08	0.000809	5.4267	C
CeD diagnosed > 7 years old	rs3184504 (in LD with rs653178)	12:111884608:C:T	12	112000000	C	eQTLGen	eQTLGen_trans_eQTLs	ENSG00000092010	PSME1	6.7e-10	2.04e-05	-6.1728	C
CeD diagnosed > 7 years old	rs3184504 (in LD with rs653178)	12:111884608:C:T	12	112000000	C	eQTLGen	eQTLGen_trans_eQTLs	ENSG00000092096	SLC22A17	1.83e-09	5.65e-05	-6.0121	C
CeD diagnosed > 7 years old	rs3184504 (in LD with rs653178)	12:111884608:C:T	12	112000000	C	eQTLGen	eQTLGen_trans_eQTLs	ENSG00000092820	EZR	2.12e-19	0	9.0069	C
CeD diagnosed > 7 years old	rs3184504 (in LD with rs653178)	12:111884608:C:T	12	112000000	C	eQTLGen	eQTLGen_trans_eQTLs	ENSG00000092964	DPYSL2	5.13e-10	2.09e-05	6.2151	C
CeD diagnosed > 7 years old	rs3184504 (in LD with rs653178)	12:111884608:C:T	12	112000000	C	eQTLGen	eQTLGen_trans_eQTLs	ENSG00000093134	VNN3	1.87e-08	0.000247	5.6239	C
CeD diagnosed > 7 years old	rs3184504 (in LD with rs653178)	12:111884608:C:T	12	112000000	C	eQTLGen	eQTLGen_trans_eQTLs	ENSG00000095397	DFNB31	1.55e-06	0.012052	4.8052	C
CeD diagnosed > 7 years old	rs3184504 (in LD with rs653178)	12:111884608:C:T	12	112000000	C	eQTLGen	eQTLGen_trans_eQTLs	ENSG00000095585	BLNK	1.13e-09	3.92e-05	6.0899	C
CeD diagnosed > 7 years old	rs3184504 (in LD with rs653178)	12:111884608:C:T	12	112000000	C	eQTLGen	eQTLGen_trans_eQTLs	ENSG00000096093	EFHC1	3.93e-07	0.003476	5.0724	C
CeD diagnosed > 7 years old	rs3184504 (in LD with rs653178)	12:111884608:C:T	12	112000000	C	eQTLGen	eQTLGen_trans_eQTLs	ENSG00000097033	SH3GLB1	5.73e-07	0.004987	5.0003	C
CeD diagnosed > 7 years old	rs3184504 (in LD with rs653178)	12:111884608:C:T	12	112000000	C	eQTLGen	eQTLGen_trans_eQTLs	ENSG00000099860	GADD45B	5.04e-10	2.09e-05	-6.2178	C
CeD diagnosed > 7 years old	rs3184504 (in LD with rs653178)	12:111884608:C:T	12	112000000	C	eQTLGen	eQTLGen_trans_eQTLs	ENSG00000099998	GGT5	2.47e-11	0	-6.675	C
CeD diagnosed > 7 years old	rs3184504 (in LD with rs653178)	12:111884608:C:T	12	112000000	C	eQTLGen	eQTLGen_trans_eQTLs	ENSG00000100097	LGALS1	5.91e-19	0	8.894	C
CeD diagnosed > 7 years old	rs3184504 (in LD with rs653178)	12:111884608:C:T	12	112000000	C	eQTLGen	eQTLGen_trans_eQTLs	ENSG00000100266	PACSIN2	1.6e-06	0.01249	4.7989	C
CeD diagnosed > 7 years old	rs3184504 (in LD with rs653178)	12:111884608:C:T	12	112000000	C	eQTLGen	eQTLGen_trans_eQTLs	ENSG00000100346	CACNA1I	2.89e-08	0.000383	-5.5477	C
CeD diagnosed > 7 years old	rs3184504 (in LD with rs653178)	12:111884608:C:T	12	112000000	C	eQTLGen	eQTLGen_trans_eQTLs	ENSG00000100385	IL2RB	8.55e-18	0	-8.5919	C
CeD diagnosed > 7 years old	rs3184504 (in LD with rs653178)	12:111884608:C:T	12	112000000	C	eQTLGen	eQTLGen_trans_eQTLs	ENSG00000100450	GZMH	1.13e-13	0	7.425	C
CeD diagnosed > 7 years old	rs3184504 (in LD with rs653178)	12:111884608:C:T	12	112000000	C	eQTLGen	eQTLGen_trans_eQTLs	ENSG00000100473	COCH	8.89e-11	0	6.4849	C
CeD diagnosed > 7 years old	rs3184504 (in LD with rs653178)	12:111884608:C:T	12	112000000	C	eQTLGen	eQTLGen_trans_eQTLs	ENSG00000100721	TCL1A	4.4e-07	0.003969	5.0507	C
CeD diagnosed > 7 years old	rs3184504 (in LD with rs653178)	12:111884608:C:T	12	112000000	C	eQTLGen	eQTLGen_trans_eQTLs	ENSG00000100911	PSME2	5.98e-13	0	-7.2009	C
CeD diagnosed > 7 years old	rs3184504 (in LD with rs653178)	12:111884608:C:T	12	112000000	C	eQTLGen	eQTLGen_trans_eQTLs	ENSG00000100985	MMP9	5.65e-07	0.004953	-5.0026	C
CeD diagnosed > 7 years old	rs3184504 (in LD with rs653178)	12:111884608:C:T	12	112000000	C	eQTLGen	eQTLGen_trans_eQTLs	ENSG00000101230	ISM1	1.83e-16	0	-8.2328	C
CeD diagnosed > 7 years old	rs3184504 (in LD with rs653178)	12:111884608:C:T	12	112000000	C	eQTLGen	eQTLGen_trans_eQTLs	ENSG00000101337	TM9SF4	1.57e-08	0.000188	5.6535	C
CeD diagnosed > 7 years old	rs3184504 (in LD with rs653178)	12:111884608:C:T	12	112000000	C	eQTLGen	eQTLGen_trans_eQTLs	ENSG00000101773	RBBP8	3.57e-08	0.00046	5.5112	C
CeD diagnosed > 7 years old	rs3184504 (in LD with rs653178)	12:111884608:C:T	12	112000000	C	eQTLGen	eQTLGen_trans_eQTLs	ENSG00000102445	KIAA0226L	8.86e-09	0.000165	5.7513	C
CeD diagnosed > 7 years old	rs3184504 (in LD with rs653178)	12:111884608:C:T	12	112000000	C	eQTLGen	eQTLGen_trans_eQTLs	ENSG00000102575	ACP5	2.68e-06	0.019782	-4.6935	C
CeD diagnosed > 7 years old	rs3184504 (in LD with rs653178)	12:111884608:C:T	12	112000000	C	eQTLGen	eQTLGen_trans_eQTLs	ENSG00000103056	SMPD3	1.03e-07	0.001163	-5.3218	C
CeD diagnosed > 7 years old	rs3184504 (in LD with rs653178)	12:111884608:C:T	12	112000000	C	eQTLGen	eQTLGen_trans_eQTLs	ENSG00000103064	SLC7A6	1.18e-06	0.009372	-4.8591	C
CeD diagnosed > 7 years old	rs3184504 (in LD with rs653178)	12:111884608:C:T	12	112000000	C	eQTLGen	eQTLGen_trans_eQTLs	ENSG00000103351	CLUAP1	6.54e-11	0	-6.5307	C
CeD diagnosed > 7 years old	rs3184504 (in LD with rs653178)	12:111884608:C:T	12	112000000	C	eQTLGen	eQTLGen_trans_eQTLs	ENSG00000103381	CPPED1	5.41e-08	0.000732	5.4373	C
CeD diagnosed > 7 years old	rs3184504 (in LD with rs653178)	12:111884608:C:T	12	112000000	C	eQTLGen	eQTLGen_trans_eQTLs	ENSG00000103528	SYT17	7.31e-06	0.044874	4.4846	C
CeD diagnosed > 7 years old	rs3184504 (in LD with rs653178)	12:111884608:C:T	12	112000000	C	eQTLGen	eQTLGen_trans_eQTLs	ENSG00000103769	RAB11A	5.09e-06	0.033279	4.5613	C
CeD diagnosed > 7 years old	rs3184504 (in LD with rs653178)	12:111884608:C:T	12	112000000	C	eQTLGen	eQTLGen_trans_eQTLs	ENSG00000104312	RIPK2	1.69e-11	0	-6.7305	C
CeD diagnosed > 7 years old	rs3184504 (in LD with rs653178)	12:111884608:C:T	12	112000000	C	eQTLGen	eQTLGen_trans_eQTLs	ENSG00000104518	GSDMD	2.24e-10	0	-6.3436	C
CeD diagnosed > 7 years old	rs3184504 (in LD with rs653178)	12:111884608:C:T	12	112000000	C	eQTLGen	eQTLGen_trans_eQTLs	ENSG00000104549	SQLE	6.07e-10	2.06e-05	6.1886	C
CeD diagnosed > 7 years old	rs3184504 (in LD with rs653178)	12:111884608:C:T	12	112000000	C	eQTLGen	eQTLGen_trans_eQTLs	ENSG00000104660	LEPROTL1	7.99e-06	0.048475	-4.4652	C
CeD diagnosed > 7 years old	rs3184504 (in LD with rs653178)	12:111884608:C:T	12	112000000	C	eQTLGen	eQTLGen_trans_eQTLs	ENSG00000104921	FCER2	5.52e-09	0.00012	5.8306	C
CeD diagnosed > 7 years old	rs3184504 (in LD with rs653178)	12:111884608:C:T	12	112000000	C	eQTLGen	eQTLGen_trans_eQTLs	ENSG00000104973	MED25	1.58e-08	0.000203	5.6529	C
CeD diagnosed > 7 years old	rs3184504 (in LD with rs653178)	12:111884608:C:T	12	112000000	C	eQTLGen	eQTLGen_trans_eQTLs	ENSG00000105204	DYRK1B	3.37e-08	0.000449	5.5208	C
CeD diagnosed > 7 years old	rs3184504 (in LD with rs653178)	12:111884608:C:T	12	112000000	C	eQTLGen	eQTLGen_trans_eQTLs	ENSG00000105205	CLC	4.94e-08	0.000669	-5.4535	C
CeD diagnosed > 7 years old	rs3184504 (in LD with rs653178)	12:111884608:C:T	12	112000000	C	eQTLGen	eQTLGen_trans_eQTLs	ENSG00000105369	CD79A	7.47e-19	0	8.8677	C
CeD diagnosed > 7 years old	rs3184504 (in LD with rs653178)	12:111884608:C:T	12	112000000	C	eQTLGen	eQTLGen_trans_eQTLs	ENSG00000105404	RABAC1	1.46e-07	0.001551	5.2579	C
CeD diagnosed > 7 years old	rs3184504 (in LD with rs653178)	12:111884608:C:T	12	112000000	C	eQTLGen	eQTLGen_trans_eQTLs	ENSG00000105492	SIGLEC6	1.1e-06	0.008877	4.8722	C
CeD diagnosed > 7 years old	rs3184504 (in LD with rs653178)	12:111884608:C:T	12	112000000	C	eQTLGen	eQTLGen_trans_eQTLs	ENSG00000106066	CPVL	6.95e-07	0.006037	-4.9627	C
CeD diagnosed > 7 years old	rs3184504 (in LD with rs653178)	12:111884608:C:T	12	112000000	C	eQTLGen	eQTLGen_trans_eQTLs	ENSG00000106070	GRB10	2.36e-07	0.002248	-5.1688	C
CeD diagnosed > 7 years old	rs3184504 (in LD with rs653178)	12:111884608:C:T	12	112000000	C	eQTLGen	eQTLGen_trans_eQTLs	ENSG00000106460	TMEM106B	1.34e-06	0.010599	-4.8331	C
CeD diagnosed > 7 years old	rs3184504 (in LD with rs653178)	12:111884608:C:T	12	112000000	C	eQTLGen	eQTLGen_trans_eQTLs	ENSG00000106537	TSPAN13	2.78e-07	0.002662	5.1377	C
CeD diagnosed > 7 years old	rs3184504 (in LD with rs653178)	12:111884608:C:T	12	112000000	C	eQTLGen	eQTLGen_trans_eQTLs	ENSG00000106714	CNTNAP3	1.08e-07	0.001219	5.3126	C
CeD diagnosed > 7 years old	rs3184504 (in LD with rs653178)	12:111884608:C:T	12	112000000	C	eQTLGen	eQTLGen_trans_eQTLs	ENSG00000107438	PDLIM1	1.88e-07	0.001875	5.2105	C
CeD diagnosed > 7 years old	rs3184504 (in LD with rs653178)	12:111884608:C:T	12	112000000	C	eQTLGen	eQTLGen_trans_eQTLs	ENSG00000107960	OBFC1	2.78e-25	0	-10.3889	C
CeD diagnosed > 7 years old	rs3184504 (in LD with rs653178)	12:111884608:C:T	12	112000000	C	eQTLGen	eQTLGen_trans_eQTLs	ENSG00000108175	ZMIZ1	5.2e-09	0.00012	5.8409	C
CeD diagnosed > 7 years old	rs3184504 (in LD with rs653178)	12:111884608:C:T	12	112000000	C	eQTLGen	eQTLGen_trans_eQTLs	ENSG00000108294	PSMB3	5.38e-07	0.004718	-5.0124	C
CeD diagnosed > 7 years old	rs3184504 (in LD with rs653178)	12:111884608:C:T	12	112000000	C	eQTLGen	eQTLGen_trans_eQTLs	ENSG00000108479	GALK1	5.36e-08	0.000733	5.4392	C
CeD diagnosed > 7 years old	rs3184504 (in LD with rs653178)	12:111884608:C:T	12	112000000	C	eQTLGen	eQTLGen_trans_eQTLs	ENSG00000108622	ICAM2	1.87e-07	0.001853	-5.2118	C
CeD diagnosed > 7 years old	rs3184504 (in LD with rs653178)	12:111884608:C:T	12	112000000	C	eQTLGen	eQTLGen_trans_eQTLs	ENSG00000108679	LGALS3BP	4.33e-23	0	-9.8959	C
CeD diagnosed > 7 years old	rs3184504 (in LD with rs653178)	12:111884608:C:T	12	112000000	C	eQTLGen	eQTLGen_trans_eQTLs	ENSG00000108861	DUSP3	4.39e-06	0.029598	-4.5919	C
CeD diagnosed > 7 years old	rs3184504 (in LD with rs653178)	12:111884608:C:T	12	112000000	C	eQTLGen	eQTLGen_trans_eQTLs	ENSG00000109099	PMP22	4.72e-09	0.000122	-5.8564	C
CeD diagnosed > 7 years old	rs3184504 (in LD with rs653178)	12:111884608:C:T	12	112000000	C	eQTLGen	eQTLGen_trans_eQTLs	ENSG00000109320	NFKB1	1.14e-10	0	-6.4465	C
CeD diagnosed > 7 years old	rs3184504 (in LD with rs653178)	12:111884608:C:T	12	112000000	C	eQTLGen	eQTLGen_trans_eQTLs	ENSG00000109436	TBC1D9	5.08e-07	0.004433	5.0233	C
CeD diagnosed > 7 years old	rs3184504 (in LD with rs653178)	12:111884608:C:T	12	112000000	C	eQTLGen	eQTLGen_trans_eQTLs	ENSG00000109452	INPP4B	2.35e-20	0	-9.2451	C
CeD diagnosed > 7 years old	rs3184504 (in LD with rs653178)	12:111884608:C:T	12	112000000	C	eQTLGen	eQTLGen_trans_eQTLs	ENSG00000109756	RAPGEF2	4.73e-07	0.004164	5.0369	C
CeD diagnosed > 7 years old	rs3184504 (in LD with rs653178)	12:111884608:C:T	12	112000000	C	eQTLGen	eQTLGen_trans_eQTLs	ENSG00000110047	EHD1	5.96e-09	0.000136	-5.8177	C
CeD diagnosed > 7 years old	rs3184504 (in LD with rs653178)	12:111884608:C:T	12	112000000	C	eQTLGen	eQTLGen_trans_eQTLs	ENSG00000110077	MS4A6A	4.6e-08	0.000631	5.4661	C
CeD diagnosed > 7 years old	rs3184504 (in LD with rs653178)	12:111884608:C:T	12	112000000	C	eQTLGen	eQTLGen_trans_eQTLs	ENSG00000110315	RNF141	7.83e-06	0.0476	4.47	C
CeD diagnosed > 7 years old	rs3184504 (in LD with rs653178)	12:111884608:C:T	12	112000000	C	eQTLGen	eQTLGen_trans_eQTLs	ENSG00000110422	HIPK3	2.52e-07	0.002449	5.1563	C
CeD diagnosed > 7 years old	rs3184504 (in LD with rs653178)	12:111884608:C:T	12	112000000	C	eQTLGen	eQTLGen_trans_eQTLs	ENSG00000111716	LDHB	3.24e-10	2.17e-05	-6.2869	C
CeD diagnosed > 7 years old	rs3184504 (in LD with rs653178)	12:111884608:C:T	12	112000000	C	eQTLGen	eQTLGen_trans_eQTLs	ENSG00000111796	KLRB1	2.95e-07	0.002779	-5.1264	C
CeD diagnosed > 7 years old	rs3184504 (in LD with rs653178)	12:111884608:C:T	12	112000000	C	eQTLGen	eQTLGen_trans_eQTLs	ENSG00000111801	BTN3A3	2.32e-07	0.002217	-5.1716	C
CeD diagnosed > 7 years old	rs3184504 (in LD with rs653178)	12:111884608:C:T	12	112000000	C	eQTLGen	eQTLGen_trans_eQTLs	ENSG00000111880	RNGTT	9.36e-12	0	6.8161	C
CeD diagnosed > 7 years old	rs3184504 (in LD with rs653178)	12:111884608:C:T	12	112000000	C	eQTLGen	eQTLGen_trans_eQTLs	ENSG00000111913	FAM65B	1.08e-09	3.94e-05	6.097	C
CeD diagnosed > 7 years old	rs3184504 (in LD with rs653178)	12:111884608:C:T	12	112000000	C	eQTLGen	eQTLGen_trans_eQTLs	ENSG00000111961	SASH1	8.2e-09	0.000149	-5.7641	C
CeD diagnosed > 7 years old	rs3184504 (in LD with rs653178)	12:111884608:C:T	12	112000000	C	eQTLGen	eQTLGen_trans_eQTLs	ENSG00000112062	MAPK14	7.03e-07	0.006074	-4.9603	C
CeD diagnosed > 7 years old	rs3184504 (in LD with rs653178)	12:111884608:C:T	12	112000000	C	eQTLGen	eQTLGen_trans_eQTLs	ENSG00000112149	CD83	4.83e-07	0.004263	5.0331	C
CeD diagnosed > 7 years old	rs3184504 (in LD with rs653178)	12:111884608:C:T	12	112000000	C	eQTLGen	eQTLGen_trans_eQTLs	ENSG00000112394	SLC16A10	8.91e-07	0.007443	-4.9142	C
CeD diagnosed > 7 years old	rs3184504 (in LD with rs653178)	12:111884608:C:T	12	112000000	C	eQTLGen	eQTLGen_trans_eQTLs	ENSG00000112679	DUSP22	6.23e-08	0.000818	5.4121	C
CeD diagnosed > 7 years old	rs3184504 (in LD with rs653178)	12:111884608:C:T	12	112000000	C	eQTLGen	eQTLGen_trans_eQTLs	ENSG00000112759	SLC29A1	2.76e-06	0.020217	-4.688	C
CeD diagnosed > 7 years old	rs3184504 (in LD with rs653178)	12:111884608:C:T	12	112000000	C	eQTLGen	eQTLGen_trans_eQTLs	ENSG00000113263	ITK	1.42e-06	0.011139	-4.8223	C
CeD diagnosed > 7 years old	rs3184504 (in LD with rs653178)	12:111884608:C:T	12	112000000	C	eQTLGen	eQTLGen_trans_eQTLs	ENSG00000113319	RASGRF2	1.03e-06	0.008361	-4.8859	C
CeD diagnosed > 7 years old	rs3184504 (in LD with rs653178)	12:111884608:C:T	12	112000000	C	eQTLGen	eQTLGen_trans_eQTLs	ENSG00000114127	XRN1	1.97e-08	0.000245	-5.614	C
CeD diagnosed > 7 years old	rs3184504 (in LD with rs653178)	12:111884608:C:T	12	112000000	C	eQTLGen	eQTLGen_trans_eQTLs	ENSG00000114346	ECT2	9.77e-17	0	8.3077	C
CeD diagnosed > 7 years old	rs3184504 (in LD with rs653178)	12:111884608:C:T	12	112000000	C	eQTLGen	eQTLGen_trans_eQTLs	ENSG00000115155	OTOF	5.78e-08	0.000809	5.4256	C
CeD diagnosed > 7 years old	rs3184504 (in LD with rs653178)	12:111884608:C:T	12	112000000	C	eQTLGen	eQTLGen_trans_eQTLs	ENSG00000115170	ACVR1	1.68e-08	0.000233	-5.6418	C
CeD diagnosed > 7 years old	rs3184504 (in LD with rs653178)	12:111884608:C:T	12	112000000	C	eQTLGen	eQTLGen_trans_eQTLs	ENSG00000115415	STAT1	1.52e-63	0	-16.8279	C
CeD diagnosed > 7 years old	rs3184504 (in LD with rs653178)	12:111884608:C:T	12	112000000	C	eQTLGen	eQTLGen_trans_eQTLs	ENSG00000115604	IL18R1	3.41e-08	0.000449	-5.5187	C
CeD diagnosed > 7 years old	rs3184504 (in LD with rs653178)	12:111884608:C:T	12	112000000	C	eQTLGen	eQTLGen_trans_eQTLs	ENSG00000115607	IL18RAP	3.18e-13	0	-7.2862	C
CeD diagnosed > 7 years old	rs3184504 (in LD with rs653178)	12:111884608:C:T	12	112000000	C	eQTLGen	eQTLGen_trans_eQTLs	ENSG00000116191	RALGPS2	4.85e-08	0.000642	5.4568	C
CeD diagnosed > 7 years old	rs3184504 (in LD with rs653178)	12:111884608:C:T	12	112000000	C	eQTLGen	eQTLGen_trans_eQTLs	ENSG00000116741	RGS2	3.34e-08	0.000421	5.5226	C
CeD diagnosed > 7 years old	rs3184504 (in LD with rs653178)	12:111884608:C:T	12	112000000	C	eQTLGen	eQTLGen_trans_eQTLs	ENSG00000116815	CD58	2.56e-06	0.018806	4.7032	C
CeD diagnosed > 7 years old	rs3184504 (in LD with rs653178)	12:111884608:C:T	12	112000000	C	eQTLGen	eQTLGen_trans_eQTLs	ENSG00000117228	GBP1	3.26e-57	0	-15.9416	C
CeD diagnosed > 7 years old	rs3184504 (in LD with rs653178)	12:111884608:C:T	12	112000000	C	eQTLGen	eQTLGen_trans_eQTLs	ENSG00000117322	CR2	3.03e-06	0.021719	4.6691	C
CeD diagnosed > 7 years old	rs3184504 (in LD with rs653178)	12:111884608:C:T	12	112000000	C	eQTLGen	eQTLGen_trans_eQTLs	ENSG00000117335	CD46	5.52e-07	0.004893	-5.0071	C
CeD diagnosed > 7 years old	rs3184504 (in LD with rs653178)	12:111884608:C:T	12	112000000	C	eQTLGen	eQTLGen_trans_eQTLs	ENSG00000117602	RCAN3	8.69e-08	0.001029	-5.3522	C
CeD diagnosed > 7 years old	rs3184504 (in LD with rs653178)	12:111884608:C:T	12	112000000	C	eQTLGen	eQTLGen_trans_eQTLs	ENSG00000118971	CCND2	1.17e-08	0.000177	-5.7037	C
CeD diagnosed > 7 years old	rs3184504 (in LD with rs653178)	12:111884608:C:T	12	112000000	C	eQTLGen	eQTLGen_trans_eQTLs	ENSG00000119333	WDR34	5.62e-08	0.000798	5.4305	C
CeD diagnosed > 7 years old	rs3184504 (in LD with rs653178)	12:111884608:C:T	12	112000000	C	eQTLGen	eQTLGen_trans_eQTLs	ENSG00000119514	GALNT12	1.07e-06	0.008643	-4.8789	C
CeD diagnosed > 7 years old	rs3184504 (in LD with rs653178)	12:111884608:C:T	12	112000000	C	eQTLGen	eQTLGen_trans_eQTLs	ENSG00000119866	BCL11A	9.07e-18	0	8.5854	C
CeD diagnosed > 7 years old	rs3184504 (in LD with rs653178)	12:111884608:C:T	12	112000000	C	eQTLGen	eQTLGen_trans_eQTLs	ENSG00000120217	CD274	4.83e-19	0	-8.916	C
CeD diagnosed > 7 years old	rs3184504 (in LD with rs653178)	12:111884608:C:T	12	112000000	C	eQTLGen	eQTLGen_trans_eQTLs	ENSG00000120915	EPHX2	4.26e-13	0	-7.247	C
CeD diagnosed > 7 years old	rs3184504 (in LD with rs653178)	12:111884608:C:T	12	112000000	C	eQTLGen	eQTLGen_trans_eQTLs	ENSG00000121210	KIAA0922	1.63e-06	0.012667	-4.7948	C
CeD diagnosed > 7 years old	rs3184504 (in LD with rs653178)	12:111884608:C:T	12	112000000	C	eQTLGen	eQTLGen_trans_eQTLs	ENSG00000121578	B4GALT4	5.83e-08	0.000808	-5.4239	C
CeD diagnosed > 7 years old	rs3184504 (in LD with rs653178)	12:111884608:C:T	12	112000000	C	eQTLGen	eQTLGen_trans_eQTLs	ENSG00000123124	WWP1	4e-06	0.027463	-4.6113	C
CeD diagnosed > 7 years old	rs3184504 (in LD with rs653178)	12:111884608:C:T	12	112000000	C	eQTLGen	eQTLGen_trans_eQTLs	ENSG00000123146	CD97	4.11e-08	0.000581	5.4861	C
CeD diagnosed > 7 years old	rs3184504 (in LD with rs653178)	12:111884608:C:T	12	112000000	C	eQTLGen	eQTLGen_trans_eQTLs	ENSG00000123838	C4BPA	6.46e-06	0.04076	-4.5107	C
CeD diagnosed > 7 years old	rs3184504 (in LD with rs653178)	12:111884608:C:T	12	112000000	C	eQTLGen	eQTLGen_trans_eQTLs	ENSG00000124181	PLCG1	4.43e-08	0.000619	-5.4725	C
CeD diagnosed > 7 years old	rs3184504 (in LD with rs653178)	12:111884608:C:T	12	112000000	C	eQTLGen	eQTLGen_trans_eQTLs	ENSG00000124191	TOX2	1.72e-07	0.001702	5.2276	C
CeD diagnosed > 7 years old	rs3184504 (in LD with rs653178)	12:111884608:C:T	12	112000000	C	eQTLGen	eQTLGen_trans_eQTLs	ENSG00000124225	PMEPA1	3.41e-06	0.024093	4.6446	C
CeD diagnosed > 7 years old	rs3184504 (in LD with rs653178)	12:111884608:C:T	12	112000000	C	eQTLGen	eQTLGen_trans_eQTLs	ENSG00000124731	TREM1	2.35e-09	7.38e-05	5.9717	C
CeD diagnosed > 7 years old	rs3184504 (in LD with rs653178)	12:111884608:C:T	12	112000000	C	eQTLGen	eQTLGen_trans_eQTLs	ENSG00000124831	LRRFIP1	1.27e-13	0	7.4092	C
CeD diagnosed > 7 years old	rs3184504 (in LD with rs653178)	12:111884608:C:T	12	112000000	C	eQTLGen	eQTLGen_trans_eQTLs	ENSG00000124942	AHNAK	1.75e-12	0	7.0529	C
CeD diagnosed > 7 years old	rs3184504 (in LD with rs653178)	12:111884608:C:T	12	112000000	C	eQTLGen	eQTLGen_trans_eQTLs	ENSG00000125249	RAP2A	6.05e-08	0.000806	5.4172	C
CeD diagnosed > 7 years old	rs3184504 (in LD with rs653178)	12:111884608:C:T	12	112000000	C	eQTLGen	eQTLGen_trans_eQTLs	ENSG00000125740	FOSB	5.33e-12	0	6.8964	C
CeD diagnosed > 7 years old	rs3184504 (in LD with rs653178)	12:111884608:C:T	12	112000000	C	eQTLGen	eQTLGen_trans_eQTLs	ENSG00000125827	TMX4	6.09e-08	0.000805	5.4163	C
CeD diagnosed > 7 years old	rs3184504 (in LD with rs653178)	12:111884608:C:T	12	112000000	C	eQTLGen	eQTLGen_trans_eQTLs	ENSG00000125868	DSTN	6.14e-07	0.005397	4.9869	C
CeD diagnosed > 7 years old	rs3184504 (in LD with rs653178)	12:111884608:C:T	12	112000000	C	eQTLGen	eQTLGen_trans_eQTLs	ENSG00000127152	BCL11B	8.04e-07	0.006814	-4.9343	C
CeD diagnosed > 7 years old	rs3184504 (in LD with rs653178)	12:111884608:C:T	12	112000000	C	eQTLGen	eQTLGen_trans_eQTLs	ENSG00000127603	MACF1	8.39e-07	0.007076	-4.9259	C
CeD diagnosed > 7 years old	rs3184504 (in LD with rs653178)	12:111884608:C:T	12	112000000	C	eQTLGen	eQTLGen_trans_eQTLs	ENSG00000127990	SGCE	4.99e-06	0.032859	4.5652	C
CeD diagnosed > 7 years old	rs3184504 (in LD with rs653178)	12:111884608:C:T	12	112000000	C	eQTLGen	eQTLGen_trans_eQTLs	ENSG00000128218	VPREB3	1.03e-13	0	7.4371	C
CeD diagnosed > 7 years old	rs3184504 (in LD with rs653178)	12:111884608:C:T	12	112000000	C	eQTLGen	eQTLGen_trans_eQTLs	ENSG00000128284	APOL3	1.87e-25	0	-10.4264	C
CeD diagnosed > 7 years old	rs3184504 (in LD with rs653178)	12:111884608:C:T	12	112000000	C	eQTLGen	eQTLGen_trans_eQTLs	ENSG00000128335	APOL2	6.1e-12	0	-6.8774	C
CeD diagnosed > 7 years old	rs3184504 (in LD with rs653178)	12:111884608:C:T	12	112000000	C	eQTLGen	eQTLGen_trans_eQTLs	ENSG00000130518	KIAA1683	3.23e-09	0.000108	5.9198	C
CeD diagnosed > 7 years old	rs3184504 (in LD with rs653178)	12:111884608:C:T	12	112000000	C	eQTLGen	eQTLGen_trans_eQTLs	ENSG00000130522	JUND	1.2e-07	0.001332	5.2936	C
CeD diagnosed > 7 years old	rs3184504 (in LD with rs653178)	12:111884608:C:T	12	112000000	C	eQTLGen	eQTLGen_trans_eQTLs	ENSG00000130702	LAMA5	8.22e-09	0.000149	5.7639	C
CeD diagnosed > 7 years old	rs3184504 (in LD with rs653178)	12:111884608:C:T	12	112000000	C	eQTLGen	eQTLGen_trans_eQTLs	ENSG00000131187	F12	2.38e-08	0.000316	5.5817	C
CeD diagnosed > 7 years old	rs3184504 (in LD with rs653178)	12:111884608:C:T	12	112000000	C	eQTLGen	eQTLGen_trans_eQTLs	ENSG00000131203	IDO1	1.58e-11	0	-6.7403	C
CeD diagnosed > 7 years old	rs3184504 (in LD with rs653178)	12:111884608:C:T	12	112000000	C	eQTLGen	eQTLGen_trans_eQTLs	ENSG00000131634	TMEM204	1.61e-10	0	-6.3949	C
CeD diagnosed > 7 years old	rs3184504 (in LD with rs653178)	12:111884608:C:T	12	112000000	C	eQTLGen	eQTLGen_trans_eQTLs	ENSG00000132109	TRIM21	2.19e-13	0	-7.3366	C
CeD diagnosed > 7 years old	rs3184504 (in LD with rs653178)	12:111884608:C:T	12	112000000	C	eQTLGen	eQTLGen_trans_eQTLs	ENSG00000132185	FCRLA	1.35e-11	0	6.7629	C
CeD diagnosed > 7 years old	rs3184504 (in LD with rs653178)	12:111884608:C:T	12	112000000	C	eQTLGen	eQTLGen_trans_eQTLs	ENSG00000132465	IGJ	2.66e-09	7.32e-05	5.9516	C
CeD diagnosed > 7 years old	rs3184504 (in LD with rs653178)	12:111884608:C:T	12	112000000	C	eQTLGen	eQTLGen_trans_eQTLs	ENSG00000132849	INADL	2.14e-08	0.000258	-5.6002	C
CeD diagnosed > 7 years old	rs3184504 (in LD with rs653178)	12:111884608:C:T	12	112000000	C	eQTLGen	eQTLGen_trans_eQTLs	ENSG00000133104	SPG20	8.13e-07	0.006877	-4.932	C
CeD diagnosed > 7 years old	rs3184504 (in LD with rs653178)	12:111884608:C:T	12	112000000	C	eQTLGen	eQTLGen_trans_eQTLs	ENSG00000133106	EPSTI1	3.9e-11	0	-6.6078	C
CeD diagnosed > 7 years old	rs3184504 (in LD with rs653178)	12:111884608:C:T	12	112000000	C	eQTLGen	eQTLGen_trans_eQTLs	ENSG00000133317	LGALS12	5.75e-06	0.037016	-4.5353	C
CeD diagnosed > 7 years old	rs3184504 (in LD with rs653178)	12:111884608:C:T	12	112000000	C	eQTLGen	eQTLGen_trans_eQTLs	ENSG00000133321	RARRES3	3.22e-09	0.000108	-5.9198	C
CeD diagnosed > 7 years old	rs3184504 (in LD with rs653178)	12:111884608:C:T	12	112000000	C	eQTLGen	eQTLGen_trans_eQTLs	ENSG00000133422	MORC2	2.46e-06	0.018111	-4.7117	C
CeD diagnosed > 7 years old	rs3184504 (in LD with rs653178)	12:111884608:C:T	12	112000000	C	eQTLGen	eQTLGen_trans_eQTLs	ENSG00000133661	SFTPD	1.16e-06	0.009252	4.862	C
CeD diagnosed > 7 years old	rs3184504 (in LD with rs653178)	12:111884608:C:T	12	112000000	C	eQTLGen	eQTLGen_trans_eQTLs	ENSG00000133703	KRAS	7.23e-09	0.000151	5.7854	C
CeD diagnosed > 7 years old	rs3184504 (in LD with rs653178)	12:111884608:C:T	12	112000000	C	eQTLGen	eQTLGen_trans_eQTLs	ENSG00000133789	SWAP70	3.33e-07	0.003036	5.1039	C
CeD diagnosed > 7 years old	rs3184504 (in LD with rs653178)	12:111884608:C:T	12	112000000	C	eQTLGen	eQTLGen_trans_eQTLs	ENSG00000133961	NUMB	7e-07	0.006059	4.9616	C
CeD diagnosed > 7 years old	rs3184504 (in LD with rs653178)	12:111884608:C:T	12	112000000	C	eQTLGen	eQTLGen_trans_eQTLs	ENSG00000134107	BHLHE40	8.14e-08	0.001036	5.3641	C
CeD diagnosed > 7 years old	rs3184504 (in LD with rs653178)	12:111884608:C:T	12	112000000	C	eQTLGen	eQTLGen_trans_eQTLs	ENSG00000134198	TSPAN2	7.79e-12	0	6.8425	C
CeD diagnosed > 7 years old	rs3184504 (in LD with rs653178)	12:111884608:C:T	12	112000000	C	eQTLGen	eQTLGen_trans_eQTLs	ENSG00000134243	SORT1	4.01e-10	2.13e-05	-6.2537	C
CeD diagnosed > 7 years old	rs3184504 (in LD with rs653178)	12:111884608:C:T	12	112000000	C	eQTLGen	eQTLGen_trans_eQTLs	ENSG00000134308	YWHAQ	1.45e-11	0	6.7531	C
CeD diagnosed > 7 years old	rs3184504 (in LD with rs653178)	12:111884608:C:T	12	112000000	C	eQTLGen	eQTLGen_trans_eQTLs	ENSG00000134470	IL15RA	1.57e-09	5.73e-05	-6.037	C
CeD diagnosed > 7 years old	rs3184504 (in LD with rs653178)	12:111884608:C:T	12	112000000	C	eQTLGen	eQTLGen_trans_eQTLs	ENSG00000134531	EMP1	1.27e-14	0	7.7093	C
CeD diagnosed > 7 years old	rs3184504 (in LD with rs653178)	12:111884608:C:T	12	112000000	C	eQTLGen	eQTLGen_trans_eQTLs	ENSG00000134809	TIMM10	2.86e-06	0.020804	-4.6806	C
CeD diagnosed > 7 years old	rs3184504 (in LD with rs653178)	12:111884608:C:T	12	112000000	C	eQTLGen	eQTLGen_trans_eQTLs	ENSG00000134815	DHX34	1.49e-06	0.011638	4.813	C
CeD diagnosed > 7 years old	rs3184504 (in LD with rs653178)	12:111884608:C:T	12	112000000	C	eQTLGen	eQTLGen_trans_eQTLs	ENSG00000135046	ANXA1	2.72e-19	0	8.9796	C
CeD diagnosed > 7 years old	rs3184504 (in LD with rs653178)	12:111884608:C:T	12	112000000	C	eQTLGen	eQTLGen_trans_eQTLs	ENSG00000135116	HRK	2.63e-06	0.019342	4.6981	C
CeD diagnosed > 7 years old	rs3184504 (in LD with rs653178)	12:111884608:C:T	12	112000000	C	eQTLGen	eQTLGen_trans_eQTLs	ENSG00000135272	MDFIC	4.15e-08	0.000581	-5.4842	C
CeD diagnosed > 7 years old	rs3184504 (in LD with rs653178)	12:111884608:C:T	12	112000000	C	eQTLGen	eQTLGen_trans_eQTLs	ENSG00000135318	NT5E	5.95e-08	0.000807	5.4206	C
CeD diagnosed > 7 years old	rs3184504 (in LD with rs653178)	12:111884608:C:T	12	112000000	C	eQTLGen	eQTLGen_trans_eQTLs	ENSG00000135426	TESPA1	1.64e-08	0.000218	-5.6458	C
CeD diagnosed > 7 years old	rs3184504 (in LD with rs653178)	12:111884608:C:T	12	112000000	C	eQTLGen	eQTLGen_trans_eQTLs	ENSG00000135631	RAB11FIP5	3.38e-11	0	6.6294	C
CeD diagnosed > 7 years old	rs3184504 (in LD with rs653178)	12:111884608:C:T	12	112000000	C	eQTLGen	eQTLGen_trans_eQTLs	ENSG00000135636	DYSF	2.92e-07	0.002758	-5.1283	C
CeD diagnosed > 7 years old	rs3184504 (in LD with rs653178)	12:111884608:C:T	12	112000000	C	eQTLGen	eQTLGen_trans_eQTLs	ENSG00000135862	LAMC1	1.21e-08	0.000176	5.6988	C
CeD diagnosed > 7 years old	rs3184504 (in LD with rs653178)	12:111884608:C:T	12	112000000	C	eQTLGen	eQTLGen_trans_eQTLs	ENSG00000135905	DOCK10	9.81e-13	0	-7.1332	C
CeD diagnosed > 7 years old	rs3184504 (in LD with rs653178)	12:111884608:C:T	12	112000000	C	eQTLGen	eQTLGen_trans_eQTLs	ENSG00000135916	ITM2C	9.89e-07	0.008062	4.894	C
CeD diagnosed > 7 years old	rs3184504 (in LD with rs653178)	12:111884608:C:T	12	112000000	C	eQTLGen	eQTLGen_trans_eQTLs	ENSG00000135919	SERPINE2	1.07e-06	0.008664	-4.8777	C
CeD diagnosed > 7 years old	rs3184504 (in LD with rs653178)	12:111884608:C:T	12	112000000	C	eQTLGen	eQTLGen_trans_eQTLs	ENSG00000135932	CAB39	5.88e-07	0.005154	-4.9949	C
CeD diagnosed > 7 years old	rs3184504 (in LD with rs653178)	12:111884608:C:T	12	112000000	C	eQTLGen	eQTLGen_trans_eQTLs	ENSG00000136573	BLK	1.26e-14	0	7.7099	C
CeD diagnosed > 7 years old	rs3184504 (in LD with rs653178)	12:111884608:C:T	12	112000000	C	eQTLGen	eQTLGen_trans_eQTLs	ENSG00000136653	RASSF5	2.01e-08	0.000245	-5.611	C
CeD diagnosed > 7 years old	rs3184504 (in LD with rs653178)	12:111884608:C:T	12	112000000	C	eQTLGen	eQTLGen_trans_eQTLs	ENSG00000136826	KLF4	7.89e-07	0.006711	4.9381	C
CeD diagnosed > 7 years old	rs3184504 (in LD with rs653178)	12:111884608:C:T	12	112000000	C	eQTLGen	eQTLGen_trans_eQTLs	ENSG00000136867	SLC31A2	1.41e-19	0	9.0517	C
CeD diagnosed > 7 years old	rs3184504 (in LD with rs653178)	12:111884608:C:T	12	112000000	C	eQTLGen	eQTLGen_trans_eQTLs	ENSG00000136999	NOV	2.05e-06	0.01574	4.7488	C
CeD diagnosed > 7 years old	rs3184504 (in LD with rs653178)	12:111884608:C:T	12	112000000	C	eQTLGen	eQTLGen_trans_eQTLs	ENSG00000137070	IL11RA	2.31e-06	0.017378	-4.7239	C
CeD diagnosed > 7 years old	rs3184504 (in LD with rs653178)	12:111884608:C:T	12	112000000	C	eQTLGen	eQTLGen_trans_eQTLs	ENSG00000137094	DNAJB5	7.04e-10	2.04e-05	6.1653	C
CeD diagnosed > 7 years old	rs3184504 (in LD with rs653178)	12:111884608:C:T	12	112000000	C	eQTLGen	eQTLGen_trans_eQTLs	ENSG00000137265	IRF4	1.98e-25	0	10.4214	C
CeD diagnosed > 7 years old	rs3184504 (in LD with rs653178)	12:111884608:C:T	12	112000000	C	eQTLGen	eQTLGen_trans_eQTLs	ENSG00000137496	IL18BP	2.17e-08	0.000258	-5.5982	C
CeD diagnosed > 7 years old	rs3184504 (in LD with rs653178)	12:111884608:C:T	12	112000000	C	eQTLGen	eQTLGen_trans_eQTLs	ENSG00000137752	CASP1	2.94e-07	0.002769	-5.1273	C
CeD diagnosed > 7 years old	rs3184504 (in LD with rs653178)	12:111884608:C:T	12	112000000	C	eQTLGen	eQTLGen_trans_eQTLs	ENSG00000137767	SQRDL	7.83e-06	0.0476	-4.4697	C
CeD diagnosed > 7 years old	rs3184504 (in LD with rs653178)	12:111884608:C:T	12	112000000	C	eQTLGen	eQTLGen_trans_eQTLs	ENSG00000137824	RMDN3	1.11e-06	0.008899	-4.8709	C
CeD diagnosed > 7 years old	rs3184504 (in LD with rs653178)	12:111884608:C:T	12	112000000	C	eQTLGen	eQTLGen_trans_eQTLs	ENSG00000138061	CYP1B1	8.2e-06	0.049414	4.4601	C
CeD diagnosed > 7 years old	rs3184504 (in LD with rs653178)	12:111884608:C:T	12	112000000	C	eQTLGen	eQTLGen_trans_eQTLs	ENSG00000138172	CALHM2	1.73e-06	0.013446	4.7827	C
CeD diagnosed > 7 years old	rs3184504 (in LD with rs653178)	12:111884608:C:T	12	112000000	C	eQTLGen	eQTLGen_trans_eQTLs	ENSG00000138190	EXOC6	8.7e-07	0.007296	-4.919	C
CeD diagnosed > 7 years old	rs3184504 (in LD with rs653178)	12:111884608:C:T	12	112000000	C	eQTLGen	eQTLGen_trans_eQTLs	ENSG00000138378	STAT4	6.02e-14	0	-7.5075	C
CeD diagnosed > 7 years old	rs3184504 (in LD with rs653178)	12:111884608:C:T	12	112000000	C	eQTLGen	eQTLGen_trans_eQTLs	ENSG00000138496	PARP9	5.77e-24	0	-10.0957	C
CeD diagnosed > 7 years old	rs3184504 (in LD with rs653178)	12:111884608:C:T	12	112000000	C	eQTLGen	eQTLGen_trans_eQTLs	ENSG00000138755	CXCL9	3.04e-06	0.021848	-4.6678	C
CeD diagnosed > 7 years old	rs3184504 (in LD with rs653178)	12:111884608:C:T	12	112000000	C	eQTLGen	eQTLGen_trans_eQTLs	ENSG00000138795	LEF1	1.39e-08	0.00019	-5.6743	C
CeD diagnosed > 7 years old	rs3184504 (in LD with rs653178)	12:111884608:C:T	12	112000000	C	eQTLGen	eQTLGen_trans_eQTLs	ENSG00000138821	SLC39A8	5.14e-06	0.033581	-4.5587	C
CeD diagnosed > 7 years old	rs3184504 (in LD with rs653178)	12:111884608:C:T	12	112000000	C	eQTLGen	eQTLGen_trans_eQTLs	ENSG00000139112	GABARAPL1	6.91e-07	0.006021	4.9639	C
CeD diagnosed > 7 years old	rs3184504 (in LD with rs653178)	12:111884608:C:T	12	112000000	C	eQTLGen	eQTLGen_trans_eQTLs	ENSG00000139192	TAPBPL	4.25e-08	0.000594	-5.48	C
CeD diagnosed > 7 years old	rs3184504 (in LD with rs653178)	12:111884608:C:T	12	112000000	C	eQTLGen	eQTLGen_trans_eQTLs	ENSG00000139370	SLC15A4	3.97e-06	0.027276	4.6133	C
CeD diagnosed > 7 years old	rs3184504 (in LD with rs653178)	12:111884608:C:T	12	112000000	C	eQTLGen	eQTLGen_trans_eQTLs	ENSG00000139668	WDFY2	2.55e-07	0.002481	5.1542	C
CeD diagnosed > 7 years old	rs3184504 (in LD with rs653178)	12:111884608:C:T	12	112000000	C	eQTLGen	eQTLGen_trans_eQTLs	ENSG00000139832	RAB20	2.8e-18	0	-8.719	C
CeD diagnosed > 7 years old	rs3184504 (in LD with rs653178)	12:111884608:C:T	12	112000000	C	eQTLGen	eQTLGen_trans_eQTLs	ENSG00000140030	GPR65	1.67e-10	0	-6.3891	C
CeD diagnosed > 7 years old	rs3184504 (in LD with rs653178)	12:111884608:C:T	12	112000000	C	eQTLGen	eQTLGen_trans_eQTLs	ENSG00000140092	FBLN5	2.08e-07	0.002019	-5.1922	C
CeD diagnosed > 7 years old	rs3184504 (in LD with rs653178)	12:111884608:C:T	12	112000000	C	eQTLGen	eQTLGen_trans_eQTLs	ENSG00000140105	WARS	5.84e-16	0	-8.0925	C
CeD diagnosed > 7 years old	rs3184504 (in LD with rs653178)	12:111884608:C:T	12	112000000	C	eQTLGen	eQTLGen_trans_eQTLs	ENSG00000140199	SLC12A6	1.18e-06	0.009376	4.8597	C
CeD diagnosed > 7 years old	rs3184504 (in LD with rs653178)	12:111884608:C:T	12	112000000	C	eQTLGen	eQTLGen_trans_eQTLs	ENSG00000140511	HAPLN3	2.57e-08	0.000359	-5.5687	C
CeD diagnosed > 7 years old	rs3184504 (in LD with rs653178)	12:111884608:C:T	12	112000000	C	eQTLGen	eQTLGen_trans_eQTLs	ENSG00000140836	ZFHX3	3.05e-06	0.021904	4.6675	C
CeD diagnosed > 7 years old	rs3184504 (in LD with rs653178)	12:111884608:C:T	12	112000000	C	eQTLGen	eQTLGen_trans_eQTLs	ENSG00000140853	NLRC5	1.91e-12	0	-7.0409	C
CeD diagnosed > 7 years old	rs3184504 (in LD with rs653178)	12:111884608:C:T	12	112000000	C	eQTLGen	eQTLGen_trans_eQTLs	ENSG00000140948	ZCCHC14	2.1e-10	0	-6.354	C
CeD diagnosed > 7 years old	rs3184504 (in LD with rs653178)	12:111884608:C:T	12	112000000	C	eQTLGen	eQTLGen_trans_eQTLs	ENSG00000140968	IRF8	3.6e-07	0.003283	5.0891	C
CeD diagnosed > 7 years old	rs3184504 (in LD with rs653178)	12:111884608:C:T	12	112000000	C	eQTLGen	eQTLGen_trans_eQTLs	ENSG00000141574	SECTM1	2.16e-08	0.000258	-5.5986	C
CeD diagnosed > 7 years old	rs3184504 (in LD with rs653178)	12:111884608:C:T	12	112000000	C	eQTLGen	eQTLGen_trans_eQTLs	ENSG00000141622	RNF165	5.41e-12	0	-6.8943	C
CeD diagnosed > 7 years old	rs3184504 (in LD with rs653178)	12:111884608:C:T	12	112000000	C	eQTLGen	eQTLGen_trans_eQTLs	ENSG00000142227	EMP3	4.75e-13	0	7.2324	C
CeD diagnosed > 7 years old	rs3184504 (in LD with rs653178)	12:111884608:C:T	12	112000000	C	eQTLGen	eQTLGen_trans_eQTLs	ENSG00000143384	MCL1	6.4e-06	0.040471	4.5128	C
CeD diagnosed > 7 years old	rs3184504 (in LD with rs653178)	12:111884608:C:T	12	112000000	C	eQTLGen	eQTLGen_trans_eQTLs	ENSG00000143409	FAM63A	8.37e-07	0.00708	4.9267	C
CeD diagnosed > 7 years old	rs3184504 (in LD with rs653178)	12:111884608:C:T	12	112000000	C	eQTLGen	eQTLGen_trans_eQTLs	ENSG00000143878	RHOB	7.32e-08	0.000898	5.3832	C
CeD diagnosed > 7 years old	rs3184504 (in LD with rs653178)	12:111884608:C:T	12	112000000	C	eQTLGen	eQTLGen_trans_eQTLs	ENSG00000144136	SLC20A1	3.81e-10	2.14e-05	-6.2617	C
CeD diagnosed > 7 years old	rs3184504 (in LD with rs653178)	12:111884608:C:T	12	112000000	C	eQTLGen	eQTLGen_trans_eQTLs	ENSG00000144152	FBLN7	3.2e-10	2.17e-05	-6.2885	C
CeD diagnosed > 7 years old	rs3184504 (in LD with rs653178)	12:111884608:C:T	12	112000000	C	eQTLGen	eQTLGen_trans_eQTLs	ENSG00000144354	CDCA7	3.94e-08	0.000527	5.4938	C
CeD diagnosed > 7 years old	rs3184504 (in LD with rs653178)	12:111884608:C:T	12	112000000	C	eQTLGen	eQTLGen_trans_eQTLs	ENSG00000144635	DYNC1LI1	8.87e-08	0.001053	5.3485	C
CeD diagnosed > 7 years old	rs3184504 (in LD with rs653178)	12:111884608:C:T	12	112000000	C	eQTLGen	eQTLGen_trans_eQTLs	ENSG00000144645	OSBPL10	7.48e-16	0	8.0625	C
CeD diagnosed > 7 years old	rs3184504 (in LD with rs653178)	12:111884608:C:T	12	112000000	C	eQTLGen	eQTLGen_trans_eQTLs	ENSG00000144749	LRIG1	2.01e-13	0	-7.3484	C
CeD diagnosed > 7 years old	rs3184504 (in LD with rs653178)	12:111884608:C:T	12	112000000	C	eQTLGen	eQTLGen_trans_eQTLs	ENSG00000145675	PIK3R1	1.19e-08	0.000176	-5.7011	C
CeD diagnosed > 7 years old	rs3184504 (in LD with rs653178)	12:111884608:C:T	12	112000000	C	eQTLGen	eQTLGen_trans_eQTLs	ENSG00000145703	IQGAP2	1.97e-10	0	6.364	C
CeD diagnosed > 7 years old	rs3184504 (in LD with rs653178)	12:111884608:C:T	12	112000000	C	eQTLGen	eQTLGen_trans_eQTLs	ENSG00000146021	KLHL3	1.41e-11	0	-6.7568	C
CeD diagnosed > 7 years old	rs3184504 (in LD with rs653178)	12:111884608:C:T	12	112000000	C	eQTLGen	eQTLGen_trans_eQTLs	ENSG00000146904	EPHA1	3.76e-08	0.0005	-5.5018	C
CeD diagnosed > 7 years old	rs3184504 (in LD with rs653178)	12:111884608:C:T	12	112000000	C	eQTLGen	eQTLGen_trans_eQTLs	ENSG00000147234	FRMPD3	1.7e-07	0.001681	5.23	C
CeD diagnosed > 7 years old	rs3184504 (in LD with rs653178)	12:111884608:C:T	12	112000000	C	eQTLGen	eQTLGen_trans_eQTLs	ENSG00000148180	GSN	1.75e-06	0.013544	-4.7803	C
CeD diagnosed > 7 years old	rs3184504 (in LD with rs653178)	12:111884608:C:T	12	112000000	C	eQTLGen	eQTLGen_trans_eQTLs	ENSG00000148450	MSRB2	1.27e-09	5.83e-05	-6.0708	C
CeD diagnosed > 7 years old	rs3184504 (in LD with rs653178)	12:111884608:C:T	12	112000000	C	eQTLGen	eQTLGen_trans_eQTLs	ENSG00000148468	FAM171A1	3.6e-09	0.000107	-5.9013	C
CeD diagnosed > 7 years old	rs3184504 (in LD with rs653178)	12:111884608:C:T	12	112000000	C	eQTLGen	eQTLGen_trans_eQTLs	ENSG00000149131	SERPING1	7.35e-23	0	-9.8428	C
CeD diagnosed > 7 years old	rs3184504 (in LD with rs653178)	12:111884608:C:T	12	112000000	C	eQTLGen	eQTLGen_trans_eQTLs	ENSG00000149294	NCAM1	3.48e-07	0.003219	-5.0953	C
CeD diagnosed > 7 years old	rs3184504 (in LD with rs653178)	12:111884608:C:T	12	112000000	C	eQTLGen	eQTLGen_trans_eQTLs	ENSG00000149328	GLB1L2	6.4e-11	0	6.5342	C
CeD diagnosed > 7 years old	rs3184504 (in LD with rs653178)	12:111884608:C:T	12	112000000	C	eQTLGen	eQTLGen_trans_eQTLs	ENSG00000150337	FCGR1A	6.9e-21	0	-9.3752	C
CeD diagnosed > 7 years old	rs3184504 (in LD with rs653178)	12:111884608:C:T	12	112000000	C	eQTLGen	eQTLGen_trans_eQTLs	ENSG00000150687	PRSS23	6.07e-12	0	6.8782	C
CeD diagnosed > 7 years old	rs3184504 (in LD with rs653178)	12:111884608:C:T	12	112000000	C	eQTLGen	eQTLGen_trans_eQTLs	ENSG00000151623	NR3C2	2.46e-06	0.018111	-4.7117	C
CeD diagnosed > 7 years old	rs3184504 (in LD with rs653178)	12:111884608:C:T	12	112000000	C	eQTLGen	eQTLGen_trans_eQTLs	ENSG00000151689	INPP1	8.1e-06	0.04894	-4.4624	C
CeD diagnosed > 7 years old	rs3184504 (in LD with rs653178)	12:111884608:C:T	12	112000000	C	eQTLGen	eQTLGen_trans_eQTLs	ENSG00000151692	RNF144A	7.82e-12	0	-6.8416	C
CeD diagnosed > 7 years old	rs3184504 (in LD with rs653178)	12:111884608:C:T	12	112000000	C	eQTLGen	eQTLGen_trans_eQTLs	ENSG00000152061	RABGAP1L	6.64e-10	2.05e-05	6.1745	C
CeD diagnosed > 7 years old	rs3184504 (in LD with rs653178)	12:111884608:C:T	12	112000000	C	eQTLGen	eQTLGen_trans_eQTLs	ENSG00000152217	SETBP1	6.07e-08	0.000806	5.4169	C
CeD diagnosed > 7 years old	rs3184504 (in LD with rs653178)	12:111884608:C:T	12	112000000	C	eQTLGen	eQTLGen_trans_eQTLs	ENSG00000152223	EPG5	1.4e-09	5.78e-05	-6.055	C
CeD diagnosed > 7 years old	rs3184504 (in LD with rs653178)	12:111884608:C:T	12	112000000	C	eQTLGen	eQTLGen_trans_eQTLs	ENSG00000152359	POC5	6.27e-06	0.03971	-4.5169	C
CeD diagnosed > 7 years old	rs3184504 (in LD with rs653178)	12:111884608:C:T	12	112000000	C	eQTLGen	eQTLGen_trans_eQTLs	ENSG00000152894	PTPRK	1.68e-06	0.013057	4.7885	C
CeD diagnosed > 7 years old	rs3184504 (in LD with rs653178)	12:111884608:C:T	12	112000000	C	eQTLGen	eQTLGen_trans_eQTLs	ENSG00000153064	BANK1	2.25e-14	0	7.6357	C
CeD diagnosed > 7 years old	rs3184504 (in LD with rs653178)	12:111884608:C:T	12	112000000	C	eQTLGen	eQTLGen_trans_eQTLs	ENSG00000153234	NR4A2	5.58e-06	0.036071	4.5419	C
CeD diagnosed > 7 years old	rs3184504 (in LD with rs653178)	12:111884608:C:T	12	112000000	C	eQTLGen	eQTLGen_trans_eQTLs	ENSG00000153563	CD8A	7.32e-10	2.03e-05	6.1591	C
CeD diagnosed > 7 years old	rs3184504 (in LD with rs653178)	12:111884608:C:T	12	112000000	C	eQTLGen	eQTLGen_trans_eQTLs	ENSG00000154027	AK5	7.27e-13	0	-7.1742	C
CeD diagnosed > 7 years old	rs3184504 (in LD with rs653178)	12:111884608:C:T	12	112000000	C	eQTLGen	eQTLGen_trans_eQTLs	ENSG00000154229	PRKCA	1.47e-11	0	-6.7504	C
CeD diagnosed > 7 years old	rs3184504 (in LD with rs653178)	12:111884608:C:T	12	112000000	C	eQTLGen	eQTLGen_trans_eQTLs	ENSG00000154358	OBSCN	5.37e-10	2.08e-05	-6.2078	C
CeD diagnosed > 7 years old	rs3184504 (in LD with rs653178)	12:111884608:C:T	12	112000000	C	eQTLGen	eQTLGen_trans_eQTLs	ENSG00000154451	GBP5	4.26e-57	0	-15.9247	C
CeD diagnosed > 7 years old	rs3184504 (in LD with rs653178)	12:111884608:C:T	12	112000000	C	eQTLGen	eQTLGen_trans_eQTLs	ENSG00000154814	OXNAD1	1.81e-14	0	-7.6636	C
CeD diagnosed > 7 years old	rs3184504 (in LD with rs653178)	12:111884608:C:T	12	112000000	C	eQTLGen	eQTLGen_trans_eQTLs	ENSG00000154845	PPP4R1	5.24e-08	0.000734	5.443	C
CeD diagnosed > 7 years old	rs3184504 (in LD with rs653178)	12:111884608:C:T	12	112000000	C	eQTLGen	eQTLGen_trans_eQTLs	ENSG00000154856	APCDD1	1.65e-06	0.012875	4.7917	C
CeD diagnosed > 7 years old	rs3184504 (in LD with rs653178)	12:111884608:C:T	12	112000000	C	eQTLGen	eQTLGen_trans_eQTLs	ENSG00000156313	RPGR	1.06e-06	0.008606	4.8795	C
CeD diagnosed > 7 years old	rs3184504 (in LD with rs653178)	12:111884608:C:T	12	112000000	C	eQTLGen	eQTLGen_trans_eQTLs	ENSG00000156463	SH3RF2	1.49e-06	0.011659	4.8121	C
CeD diagnosed > 7 years old	rs3184504 (in LD with rs653178)	12:111884608:C:T	12	112000000	C	eQTLGen	eQTLGen_trans_eQTLs	ENSG00000156510	HKDC1	3.82e-08	0.000499	-5.4987	C
CeD diagnosed > 7 years old	rs3184504 (in LD with rs653178)	12:111884608:C:T	12	112000000	C	eQTLGen	eQTLGen_trans_eQTLs	ENSG00000156587	UBE2L6	6.58e-32	0	-11.7559	C
CeD diagnosed > 7 years old	rs3184504 (in LD with rs653178)	12:111884608:C:T	12	112000000	C	eQTLGen	eQTLGen_trans_eQTLs	ENSG00000156738	MS4A1	8.29e-08	0.001034	5.3609	C
CeD diagnosed > 7 years old	rs3184504 (in LD with rs653178)	12:111884608:C:T	12	112000000	C	eQTLGen	eQTLGen_trans_eQTLs	ENSG00000156787	TBC1D31	4.27e-09	0.000105	-5.8732	C
CeD diagnosed > 7 years old	rs3184504 (in LD with rs653178)	12:111884608:C:T	12	112000000	C	eQTLGen	eQTLGen_trans_eQTLs	ENSG00000157303	SUSD3	9.99e-07	0.008181	-4.8917	C
CeD diagnosed > 7 years old	rs3184504 (in LD with rs653178)	12:111884608:C:T	12	112000000	C	eQTLGen	eQTLGen_trans_eQTLs	ENSG00000157514	TSC22D3	1.98e-06	0.015163	4.7559	C
CeD diagnosed > 7 years old	rs3184504 (in LD with rs653178)	12:111884608:C:T	12	112000000	C	eQTLGen	eQTLGen_trans_eQTLs	ENSG00000157551	KCNJ15	1.17e-10	0	-6.4431	C
CeD diagnosed > 7 years old	rs3184504 (in LD with rs653178)	12:111884608:C:T	12	112000000	C	eQTLGen	eQTLGen_trans_eQTLs	ENSG00000157570	TSPAN18	3.57e-07	0.003285	-5.0904	C
CeD diagnosed > 7 years old	rs3184504 (in LD with rs653178)	12:111884608:C:T	12	112000000	C	eQTLGen	eQTLGen_trans_eQTLs	ENSG00000157796	WDR19	6.04e-09	0.000136	5.8157	C
CeD diagnosed > 7 years old	rs3184504 (in LD with rs653178)	12:111884608:C:T	12	112000000	C	eQTLGen	eQTLGen_trans_eQTLs	ENSG00000157873	TNFRSF14	8.73e-07	0.007302	-4.9184	C
CeD diagnosed > 7 years old	rs3184504 (in LD with rs653178)	12:111884608:C:T	12	112000000	C	eQTLGen	eQTLGen_trans_eQTLs	ENSG00000157978	LDLRAP1	6.21e-08	0.000818	-5.4125	C
CeD diagnosed > 7 years old	rs3184504 (in LD with rs653178)	12:111884608:C:T	12	112000000	C	eQTLGen	eQTLGen_trans_eQTLs	ENSG00000158710	TAGLN2	3.89e-16	0	8.142	C
CeD diagnosed > 7 years old	rs3184504 (in LD with rs653178)	12:111884608:C:T	12	112000000	C	eQTLGen	eQTLGen_trans_eQTLs	ENSG00000159496	RGL4	5.12e-08	0.000708	-5.4471	C
CeD diagnosed > 7 years old	rs3184504 (in LD with rs653178)	12:111884608:C:T	12	112000000	C	eQTLGen	eQTLGen_trans_eQTLs	ENSG00000159713	TPPP3	1.49e-17	0	8.5284	C
CeD diagnosed > 7 years old	rs3184504 (in LD with rs653178)	12:111884608:C:T	12	112000000	C	eQTLGen	eQTLGen_trans_eQTLs	ENSG00000159714	ZDHHC1	4.34e-09	0.000105	5.8708	C
CeD diagnosed > 7 years old	rs3184504 (in LD with rs653178)	12:111884608:C:T	12	112000000	C	eQTLGen	eQTLGen_trans_eQTLs	ENSG00000159958	TNFRSF13C	2.48e-15	0	7.9149	C
CeD diagnosed > 7 years old	rs3184504 (in LD with rs653178)	12:111884608:C:T	12	112000000	C	eQTLGen	eQTLGen_trans_eQTLs	ENSG00000160179	ABCG1	2.06e-06	0.015818	-4.7477	C
CeD diagnosed > 7 years old	rs3184504 (in LD with rs653178)	12:111884608:C:T	12	112000000	C	eQTLGen	eQTLGen_trans_eQTLs	ENSG00000160185	UBASH3A	1.22e-06	0.009702	-4.8522	C
CeD diagnosed > 7 years old	rs3184504 (in LD with rs653178)	12:111884608:C:T	12	112000000	C	eQTLGen	eQTLGen_trans_eQTLs	ENSG00000160271	RALGDS	1.9e-06	0.014541	4.7642	C
CeD diagnosed > 7 years old	rs3184504 (in LD with rs653178)	12:111884608:C:T	12	112000000	C	eQTLGen	eQTLGen_trans_eQTLs	ENSG00000160593	AMICA1	1.14e-08	0.000177	-5.7083	C
CeD diagnosed > 7 years old	rs3184504 (in LD with rs653178)	12:111884608:C:T	12	112000000	C	eQTLGen	eQTLGen_trans_eQTLs	ENSG00000160683	CXCR5	2.1e-07	0.002064	5.1905	C
CeD diagnosed > 7 years old	rs3184504 (in LD with rs653178)	12:111884608:C:T	12	112000000	C	eQTLGen	eQTLGen_trans_eQTLs	ENSG00000160789	LMNA	3.69e-12	0	6.9486	C
CeD diagnosed > 7 years old	rs3184504 (in LD with rs653178)	12:111884608:C:T	12	112000000	C	eQTLGen	eQTLGen_trans_eQTLs	ENSG00000160932	LY6E	6.74e-06	0.042123	4.5017	C
CeD diagnosed > 7 years old	rs3184504 (in LD with rs653178)	12:111884608:C:T	12	112000000	C	eQTLGen	eQTLGen_trans_eQTLs	ENSG00000161638	ITGA5	6.11e-22	0	9.6277	C
CeD diagnosed > 7 years old	rs3184504 (in LD with rs653178)	12:111884608:C:T	12	112000000	C	eQTLGen	eQTLGen_trans_eQTLs	ENSG00000161643	SIGLEC16	3.37e-08	0.000449	-5.5206	C
CeD diagnosed > 7 years old	rs3184504 (in LD with rs653178)	12:111884608:C:T	12	112000000	C	eQTLGen	eQTLGen_trans_eQTLs	ENSG00000162496	DHRS3	1.34e-12	0	-7.0899	C
CeD diagnosed > 7 years old	rs3184504 (in LD with rs653178)	12:111884608:C:T	12	112000000	C	eQTLGen	eQTLGen_trans_eQTLs	ENSG00000162636	FAM102B	8.99e-09	0.000164	5.7488	C
CeD diagnosed > 7 years old	rs3184504 (in LD with rs653178)	12:111884608:C:T	12	112000000	C	eQTLGen	eQTLGen_trans_eQTLs	ENSG00000162645	GBP2	2.92e-50	0	-14.908	C
CeD diagnosed > 7 years old	rs3184504 (in LD with rs653178)	12:111884608:C:T	12	112000000	C	eQTLGen	eQTLGen_trans_eQTLs	ENSG00000162777	DENND2D	2.44e-11	0	-6.6767	C
CeD diagnosed > 7 years old	rs3184504 (in LD with rs653178)	12:111884608:C:T	12	112000000	C	eQTLGen	eQTLGen_trans_eQTLs	ENSG00000162881	OXER1	3.73e-11	0	-6.6146	C
CeD diagnosed > 7 years old	rs3184504 (in LD with rs653178)	12:111884608:C:T	12	112000000	C	eQTLGen	eQTLGen_trans_eQTLs	ENSG00000162913	C1orf145	1.3e-06	0.010294	-4.8403	C
CeD diagnosed > 7 years old	rs3184504 (in LD with rs653178)	12:111884608:C:T	12	112000000	C	eQTLGen	eQTLGen_trans_eQTLs	ENSG00000163297	ANTXR2	6.05e-17	0	8.3642	C
CeD diagnosed > 7 years old	rs3184504 (in LD with rs653178)	12:111884608:C:T	12	112000000	C	eQTLGen	eQTLGen_trans_eQTLs	ENSG00000163346	PBXIP1	1.16e-12	0	7.1097	C
CeD diagnosed > 7 years old	rs3184504 (in LD with rs653178)	12:111884608:C:T	12	112000000	C	eQTLGen	eQTLGen_trans_eQTLs	ENSG00000163568	AIM2	2.03e-09	5.61e-05	-5.9956	C
CeD diagnosed > 7 years old	rs3184504 (in LD with rs653178)	12:111884608:C:T	12	112000000	C	eQTLGen	eQTLGen_trans_eQTLs	ENSG00000163659	TIPARP	1.69e-13	0	7.3716	C
CeD diagnosed > 7 years old	rs3184504 (in LD with rs653178)	12:111884608:C:T	12	112000000	C	eQTLGen	eQTLGen_trans_eQTLs	ENSG00000163694	RBM47	4.79e-06	0.031775	4.5739	C
CeD diagnosed > 7 years old	rs3184504 (in LD with rs653178)	12:111884608:C:T	12	112000000	C	eQTLGen	eQTLGen_trans_eQTLs	ENSG00000163823	CCR1	8.49e-07	0.007098	4.9239	C
CeD diagnosed > 7 years old	rs3184504 (in LD with rs653178)	12:111884608:C:T	12	112000000	C	eQTLGen	eQTLGen_trans_eQTLs	ENSG00000163935	SFMBT1	2.49e-12	0	-7.0037	C
CeD diagnosed > 7 years old	rs3184504 (in LD with rs653178)	12:111884608:C:T	12	112000000	C	eQTLGen	eQTLGen_trans_eQTLs	ENSG00000164284	GRPEL2	3.78e-06	0.026323	-4.6229	C
CeD diagnosed > 7 years old	rs3184504 (in LD with rs653178)	12:111884608:C:T	12	112000000	C	eQTLGen	eQTLGen_trans_eQTLs	ENSG00000164292	RHOBTB3	1.16e-07	0.001298	-5.2994	C
CeD diagnosed > 7 years old	rs3184504 (in LD with rs653178)	12:111884608:C:T	12	112000000	C	eQTLGen	eQTLGen_trans_eQTLs	ENSG00000164330	EBF1	5.24e-10	2.08e-05	6.2119	C
CeD diagnosed > 7 years old	rs3184504 (in LD with rs653178)	12:111884608:C:T	12	112000000	C	eQTLGen	eQTLGen_trans_eQTLs	ENSG00000164484	TMEM200A	7.08e-06	0.043767	-4.4913	C
CeD diagnosed > 7 years old	rs3184504 (in LD with rs653178)	12:111884608:C:T	12	112000000	C	eQTLGen	eQTLGen_trans_eQTLs	ENSG00000164506	STXBP5	5.66e-07	0.004951	-5.0024	C
CeD diagnosed > 7 years old	rs3184504 (in LD with rs653178)	12:111884608:C:T	12	112000000	C	eQTLGen	eQTLGen_trans_eQTLs	ENSG00000164512	ANKRD55	4.91e-11	0	-6.5734	C
CeD diagnosed > 7 years old	rs3184504 (in LD with rs653178)	12:111884608:C:T	12	112000000	C	eQTLGen	eQTLGen_trans_eQTLs	ENSG00000164691	TAGAP	9.09e-23	0	9.8218	C
CeD diagnosed > 7 years old	rs3184504 (in LD with rs653178)	12:111884608:C:T	12	112000000	C	eQTLGen	eQTLGen_trans_eQTLs	ENSG00000164715	LMTK2	3.04e-07	0.002824	-5.1211	C
CeD diagnosed > 7 years old	rs3184504 (in LD with rs653178)	12:111884608:C:T	12	112000000	C	eQTLGen	eQTLGen_trans_eQTLs	ENSG00000165071	TMEM71	8.54e-08	0.001031	5.3555	C
CeD diagnosed > 7 years old	rs3184504 (in LD with rs653178)	12:111884608:C:T	12	112000000	C	eQTLGen	eQTLGen_trans_eQTLs	ENSG00000165801	ARHGEF40	1.21e-19	0	9.068	C
CeD diagnosed > 7 years old	rs3184504 (in LD with rs653178)	12:111884608:C:T	12	112000000	C	eQTLGen	eQTLGen_trans_eQTLs	ENSG00000165879	FRAT1	5.42e-08	0.000732	5.4368	C
CeD diagnosed > 7 years old	rs3184504 (in LD with rs653178)	12:111884608:C:T	12	112000000	C	eQTLGen	eQTLGen_trans_eQTLs	ENSG00000166046	TCP11L2	8.2e-09	0.000149	5.7643	C
CeD diagnosed > 7 years old	rs3184504 (in LD with rs653178)	12:111884608:C:T	12	112000000	C	eQTLGen	eQTLGen_trans_eQTLs	ENSG00000166165	CKB	2.56e-07	0.002503	5.1535	C
CeD diagnosed > 7 years old	rs3184504 (in LD with rs653178)	12:111884608:C:T	12	112000000	C	eQTLGen	eQTLGen_trans_eQTLs	ENSG00000166483	WEE1	1.72e-07	0.001702	5.2273	C
CeD diagnosed > 7 years old	rs3184504 (in LD with rs653178)	12:111884608:C:T	12	112000000	C	eQTLGen	eQTLGen_trans_eQTLs	ENSG00000166912	MTMR10	1.48e-06	0.011577	4.8141	C
CeD diagnosed > 7 years old	rs3184504 (in LD with rs653178)	12:111884608:C:T	12	112000000	C	eQTLGen	eQTLGen_trans_eQTLs	ENSG00000166927	MS4A7	4.41e-08	0.000619	5.4736	C
CeD diagnosed > 7 years old	rs3184504 (in LD with rs653178)	12:111884608:C:T	12	112000000	C	eQTLGen	eQTLGen_trans_eQTLs	ENSG00000167065	DUSP18	3.12e-12	0	6.9724	C
CeD diagnosed > 7 years old	rs3184504 (in LD with rs653178)	12:111884608:C:T	12	112000000	C	eQTLGen	eQTLGen_trans_eQTLs	ENSG00000167202	TBC1D2B	8.68e-09	0.000148	-5.7544	C
CeD diagnosed > 7 years old	rs3184504 (in LD with rs653178)	12:111884608:C:T	12	112000000	C	eQTLGen	eQTLGen_trans_eQTLs	ENSG00000167207	NOD2	9.17e-14	0	-7.4522	C
CeD diagnosed > 7 years old	rs3184504 (in LD with rs653178)	12:111884608:C:T	12	112000000	C	eQTLGen	eQTLGen_trans_eQTLs	ENSG00000167552	TUBA1A	3.27e-07	0.00295	5.1073	C
CeD diagnosed > 7 years old	rs3184504 (in LD with rs653178)	12:111884608:C:T	12	112000000	C	eQTLGen	eQTLGen_trans_eQTLs	ENSG00000167600	CYP2S1	5.26e-07	0.004638	5.0166	C
CeD diagnosed > 7 years old	rs3184504 (in LD with rs653178)	12:111884608:C:T	12	112000000	C	eQTLGen	eQTLGen_trans_eQTLs	ENSG00000167987	VPS37C	2.31e-06	0.017378	4.7241	C
CeD diagnosed > 7 years old	rs3184504 (in LD with rs653178)	12:111884608:C:T	12	112000000	C	eQTLGen	eQTLGen_trans_eQTLs	ENSG00000168016	TRANK1	3.62e-07	0.003293	-5.088	C
CeD diagnosed > 7 years old	rs3184504 (in LD with rs653178)	12:111884608:C:T	12	112000000	C	eQTLGen	eQTLGen_trans_eQTLs	ENSG00000168026	TTC21A	5.72e-11	0	6.5512	C
CeD diagnosed > 7 years old	rs3184504 (in LD with rs653178)	12:111884608:C:T	12	112000000	C	eQTLGen	eQTLGen_trans_eQTLs	ENSG00000168056	LTBP3	1.29e-06	0.010244	-4.8415	C
CeD diagnosed > 7 years old	rs3184504 (in LD with rs653178)	12:111884608:C:T	12	112000000	C	eQTLGen	eQTLGen_trans_eQTLs	ENSG00000168062	BATF2	2.29e-27	0	-10.8371	C
CeD diagnosed > 7 years old	rs3184504 (in LD with rs653178)	12:111884608:C:T	12	112000000	C	eQTLGen	eQTLGen_trans_eQTLs	ENSG00000168081	PNOC	1.89e-14	0	7.6578	C
CeD diagnosed > 7 years old	rs3184504 (in LD with rs653178)	12:111884608:C:T	12	112000000	C	eQTLGen	eQTLGen_trans_eQTLs	ENSG00000168209	DDIT4	7.28e-08	0.000899	-5.3841	C
CeD diagnosed > 7 years old	rs3184504 (in LD with rs653178)	12:111884608:C:T	12	112000000	C	eQTLGen	eQTLGen_trans_eQTLs	ENSG00000168404	MLKL	7.23e-09	0.000151	-5.7852	C
CeD diagnosed > 7 years old	rs3184504 (in LD with rs653178)	12:111884608:C:T	12	112000000	C	eQTLGen	eQTLGen_trans_eQTLs	ENSG00000168646	AXIN2	8.17e-13	0	-7.1581	C
CeD diagnosed > 7 years old	rs3184504 (in LD with rs653178)	12:111884608:C:T	12	112000000	C	eQTLGen	eQTLGen_trans_eQTLs	ENSG00000168899	VAMP5	3.36e-14	0	-7.5835	C
CeD diagnosed > 7 years old	rs3184504 (in LD with rs653178)	12:111884608:C:T	12	112000000	C	eQTLGen	eQTLGen_trans_eQTLs	ENSG00000169116	PARM1	2.04e-07	0.002022	5.1956	C
CeD diagnosed > 7 years old	rs3184504 (in LD with rs653178)	12:111884608:C:T	12	112000000	C	eQTLGen	eQTLGen_trans_eQTLs	ENSG00000169231	THBS3	2.33e-06	0.017469	4.7224	C
CeD diagnosed > 7 years old	rs3184504 (in LD with rs653178)	12:111884608:C:T	12	112000000	C	eQTLGen	eQTLGen_trans_eQTLs	ENSG00000169245	CXCL10	4.24e-10	2.12e-05	-6.2449	C
CeD diagnosed > 7 years old	rs3184504 (in LD with rs653178)	12:111884608:C:T	12	112000000	C	eQTLGen	eQTLGen_trans_eQTLs	ENSG00000169554	ZEB2	9.89e-08	0.00113	5.3289	C
CeD diagnosed > 7 years old	rs3184504 (in LD with rs653178)	12:111884608:C:T	12	112000000	C	eQTLGen	eQTLGen_trans_eQTLs	ENSG00000169744	LDB2	6.6e-08	0.000854	-5.4016	C
CeD diagnosed > 7 years old	rs3184504 (in LD with rs653178)	12:111884608:C:T	12	112000000	C	eQTLGen	eQTLGen_trans_eQTLs	ENSG00000170345	FOS	4.71e-24	0	10.1158	C
CeD diagnosed > 7 years old	rs3184504 (in LD with rs653178)	12:111884608:C:T	12	112000000	C	eQTLGen	eQTLGen_trans_eQTLs	ENSG00000170476	MZB1	3.67e-12	0	6.9496	C
CeD diagnosed > 7 years old	rs3184504 (in LD with rs653178)	12:111884608:C:T	12	112000000	C	eQTLGen	eQTLGen_trans_eQTLs	ENSG00000170684	ZNF296	1.48e-06	0.01153	4.8148	C
CeD diagnosed > 7 years old	rs3184504 (in LD with rs653178)	12:111884608:C:T	12	112000000	C	eQTLGen	eQTLGen_trans_eQTLs	ENSG00000170791	CHCHD7	1.2e-06	0.009597	-4.855	C
CeD diagnosed > 7 years old	rs3184504 (in LD with rs653178)	12:111884608:C:T	12	112000000	C	eQTLGen	eQTLGen_trans_eQTLs	ENSG00000170873	MTSS1	1.3e-15	0	7.995	C
CeD diagnosed > 7 years old	rs3184504 (in LD with rs653178)	12:111884608:C:T	12	112000000	C	eQTLGen	eQTLGen_trans_eQTLs	ENSG00000170876	TMEM43	1.12e-17	0	8.561	C
CeD diagnosed > 7 years old	rs3184504 (in LD with rs653178)	12:111884608:C:T	12	112000000	C	eQTLGen	eQTLGen_trans_eQTLs	ENSG00000171206	TRIM8	2.74e-10	0	6.3128	C
CeD diagnosed > 7 years old	rs3184504 (in LD with rs653178)	12:111884608:C:T	12	112000000	C	eQTLGen	eQTLGen_trans_eQTLs	ENSG00000171224	C10orf35	1.79e-13	0	-7.3632	C
CeD diagnosed > 7 years old	rs3184504 (in LD with rs653178)	12:111884608:C:T	12	112000000	C	eQTLGen	eQTLGen_trans_eQTLs	ENSG00000171408	PDE7B	8.25e-06	0.049615	4.4586	C
CeD diagnosed > 7 years old	rs3184504 (in LD with rs653178)	12:111884608:C:T	12	112000000	C	eQTLGen	eQTLGen_trans_eQTLs	ENSG00000171681	ATF7IP	6.69e-06	0.041874	4.5033	C
CeD diagnosed > 7 years old	rs3184504 (in LD with rs653178)	12:111884608:C:T	12	112000000	C	eQTLGen	eQTLGen_trans_eQTLs	ENSG00000171729	TMEM51	5.75e-06	0.037016	-4.5354	C
CeD diagnosed > 7 years old	rs3184504 (in LD with rs653178)	12:111884608:C:T	12	112000000	C	eQTLGen	eQTLGen_trans_eQTLs	ENSG00000171791	BCL2	1.53e-17	0	-8.5244	C
CeD diagnosed > 7 years old	rs3184504 (in LD with rs653178)	12:111884608:C:T	12	112000000	C	eQTLGen	eQTLGen_trans_eQTLs	ENSG00000171848	RRM2	4.13e-06	0.028223	4.6048	C
CeD diagnosed > 7 years old	rs3184504 (in LD with rs653178)	12:111884608:C:T	12	112000000	C	eQTLGen	eQTLGen_trans_eQTLs	ENSG00000171988	JMJD1C	2.17e-15	0	7.9313	C
CeD diagnosed > 7 years old	rs3184504 (in LD with rs653178)	12:111884608:C:T	12	112000000	C	eQTLGen	eQTLGen_trans_eQTLs	ENSG00000172005	MAL	1.5e-22	0	-9.7709	C
CeD diagnosed > 7 years old	rs3184504 (in LD with rs653178)	12:111884608:C:T	12	112000000	C	eQTLGen	eQTLGen_trans_eQTLs	ENSG00000172508	CARNS1	3.36e-06	0.023786	4.6478	C
CeD diagnosed > 7 years old	rs3184504 (in LD with rs653178)	12:111884608:C:T	12	112000000	C	eQTLGen	eQTLGen_trans_eQTLs	ENSG00000173120	KDM2A	8.18e-06	0.04931	-4.4602	C
CeD diagnosed > 7 years old	rs3184504 (in LD with rs653178)	12:111884608:C:T	12	112000000	C	eQTLGen	eQTLGen_trans_eQTLs	ENSG00000173171	MTX1	7.95e-10	2.02e-05	6.1461	C
CeD diagnosed > 7 years old	rs3184504 (in LD with rs653178)	12:111884608:C:T	12	112000000	C	eQTLGen	eQTLGen_trans_eQTLs	ENSG00000173193	PARP14	2.46e-18	0	-8.7338	C
CeD diagnosed > 7 years old	rs3184504 (in LD with rs653178)	12:111884608:C:T	12	112000000	C	eQTLGen	eQTLGen_trans_eQTLs	ENSG00000173369	C1QB	3.41e-06	0.024107	-4.6442	C
CeD diagnosed > 7 years old	rs3184504 (in LD with rs653178)	12:111884608:C:T	12	112000000	C	eQTLGen	eQTLGen_trans_eQTLs	ENSG00000173715	C11orf80	7.65e-09	0.00015	5.7761	C
CeD diagnosed > 7 years old	rs3184504 (in LD with rs653178)	12:111884608:C:T	12	112000000	C	eQTLGen	eQTLGen_trans_eQTLs	ENSG00000173762	CD7	1.23e-10	0	-6.4349	C
CeD diagnosed > 7 years old	rs3184504 (in LD with rs653178)	12:111884608:C:T	12	112000000	C	eQTLGen	eQTLGen_trans_eQTLs	ENSG00000173868	PHOSPHO1	4.63e-07	0.004097	5.0411	C
CeD diagnosed > 7 years old	rs3184504 (in LD with rs653178)	12:111884608:C:T	12	112000000	C	eQTLGen	eQTLGen_trans_eQTLs	ENSG00000174944	P2RY14	3.06e-11	0	-6.6438	C
CeD diagnosed > 7 years old	rs3184504 (in LD with rs653178)	12:111884608:C:T	12	112000000	C	eQTLGen	eQTLGen_trans_eQTLs	ENSG00000175073	VCPIP1	5.17e-07	0.004466	-5.0199	C
CeD diagnosed > 7 years old	rs3184504 (in LD with rs653178)	12:111884608:C:T	12	112000000	C	eQTLGen	eQTLGen_trans_eQTLs	ENSG00000175471	MCTP1	2.62e-06	0.01933	-4.6984	C
CeD diagnosed > 7 years old	rs3184504 (in LD with rs653178)	12:111884608:C:T	12	112000000	C	eQTLGen	eQTLGen_trans_eQTLs	ENSG00000175567	UCP2	5.34e-08	0.000733	5.4397	C
CeD diagnosed > 7 years old	rs3184504 (in LD with rs653178)	12:111884608:C:T	12	112000000	C	eQTLGen	eQTLGen_trans_eQTLs	ENSG00000175866	BAIAP2	5.99e-06	0.038401	4.5267	C
CeD diagnosed > 7 years old	rs3184504 (in LD with rs653178)	12:111884608:C:T	12	112000000	C	eQTLGen	eQTLGen_trans_eQTLs	ENSG00000176014	TUBB6	5.45e-27	0	10.7578	C
CeD diagnosed > 7 years old	rs3184504 (in LD with rs653178)	12:111884608:C:T	12	112000000	C	eQTLGen	eQTLGen_trans_eQTLs	ENSG00000176083	ZNF683	1.12e-09	3.92e-05	6.0918	C
CeD diagnosed > 7 years old	rs3184504 (in LD with rs653178)	12:111884608:C:T	12	112000000	C	eQTLGen	eQTLGen_trans_eQTLs	ENSG00000176834	VSIG10	2.5e-22	0	-9.719	C
CeD diagnosed > 7 years old	rs3184504 (in LD with rs653178)	12:111884608:C:T	12	112000000	C	eQTLGen	eQTLGen_trans_eQTLs	ENSG00000176871	WSB2	2.46e-14	0	-7.624	C
CeD diagnosed > 7 years old	rs3184504 (in LD with rs653178)	12:111884608:C:T	12	112000000	C	eQTLGen	eQTLGen_trans_eQTLs	ENSG00000177409	SAMD9L	9.64e-07	0.007918	-4.8987	C
CeD diagnosed > 7 years old	rs3184504 (in LD with rs653178)	12:111884608:C:T	12	112000000	C	eQTLGen	eQTLGen_trans_eQTLs	ENSG00000177426	TGIF1	6.65e-06	0.041719	4.5046	C
CeD diagnosed > 7 years old	rs3184504 (in LD with rs653178)	12:111884608:C:T	12	112000000	C	eQTLGen	eQTLGen_trans_eQTLs	ENSG00000177606	JUN	8.43e-08	0.001032	5.3578	C
CeD diagnosed > 7 years old	rs3184504 (in LD with rs653178)	12:111884608:C:T	12	112000000	C	eQTLGen	eQTLGen_trans_eQTLs	ENSG00000178075	GRAMD1C	1.18e-08	0.000177	5.7032	C
CeD diagnosed > 7 years old	rs3184504 (in LD with rs653178)	12:111884608:C:T	12	112000000	C	eQTLGen	eQTLGen_trans_eQTLs	ENSG00000178307	TMEM11	7.96e-07	0.006736	-4.9364	C
CeD diagnosed > 7 years old	rs3184504 (in LD with rs653178)	12:111884608:C:T	12	112000000	C	eQTLGen	eQTLGen_trans_eQTLs	ENSG00000179715	PCED1B	2.32e-07	0.002217	-5.1715	C
CeD diagnosed > 7 years old	rs3184504 (in LD with rs653178)	12:111884608:C:T	12	112000000	C	eQTLGen	eQTLGen_trans_eQTLs	ENSG00000179833	SERTAD2	6.93e-17	0	8.3483	C
CeD diagnosed > 7 years old	rs3184504 (in LD with rs653178)	12:111884608:C:T	12	112000000	C	eQTLGen	eQTLGen_trans_eQTLs	ENSG00000180891	CUEDC1	2.47e-07	0.002374	5.1603	C
CeD diagnosed > 7 years old	rs3184504 (in LD with rs653178)	12:111884608:C:T	12	112000000	C	eQTLGen	eQTLGen_trans_eQTLs	ENSG00000181826	RELL1	2.99e-08	0.000381	5.5423	C
CeD diagnosed > 7 years old	rs3184504 (in LD with rs653178)	12:111884608:C:T	12	112000000	C	eQTLGen	eQTLGen_trans_eQTLs	ENSG00000182319	SGK223	9.67e-08	0.001094	-5.3328	C
CeD diagnosed > 7 years old	rs3184504 (in LD with rs653178)	12:111884608:C:T	12	112000000	C	eQTLGen	eQTLGen_trans_eQTLs	ENSG00000182606	TRAK1	1.77e-20	0	9.2754	C
CeD diagnosed > 7 years old	rs3184504 (in LD with rs653178)	12:111884608:C:T	12	112000000	C	eQTLGen	eQTLGen_trans_eQTLs	ENSG00000182718	ANXA2	7.29e-07	0.006227	4.9538	C
CeD diagnosed > 7 years old	rs3184504 (in LD with rs653178)	12:111884608:C:T	12	112000000	C	eQTLGen	eQTLGen_trans_eQTLs	ENSG00000183696	UPP1	1.84e-17	0	-8.5035	C
CeD diagnosed > 7 years old	rs3184504 (in LD with rs653178)	12:111884608:C:T	12	112000000	C	eQTLGen	eQTLGen_trans_eQTLs	ENSG00000183960	KCNH8	8.57e-09	0.000149	5.7569	C
CeD diagnosed > 7 years old	rs3184504 (in LD with rs653178)	12:111884608:C:T	12	112000000	C	eQTLGen	eQTLGen_trans_eQTLs	ENSG00000184307	ZDHHC23	7.39e-11	0	6.5128	C
CeD diagnosed > 7 years old	rs3184504 (in LD with rs653178)	12:111884608:C:T	12	112000000	C	eQTLGen	eQTLGen_trans_eQTLs	ENSG00000184613	NELL2	3.55e-06	0.024965	-4.6364	C
CeD diagnosed > 7 years old	rs3184504 (in LD with rs653178)	12:111884608:C:T	12	112000000	C	eQTLGen	eQTLGen_trans_eQTLs	ENSG00000185347	C14orf80	2.83e-08	0.000384	5.5514	C
CeD diagnosed > 7 years old	rs3184504 (in LD with rs653178)	12:111884608:C:T	12	112000000	C	eQTLGen	eQTLGen_trans_eQTLs	ENSG00000185436	IFNLR1	2e-08	0.000245	5.6118	C
CeD diagnosed > 7 years old	rs3184504 (in LD with rs653178)	12:111884608:C:T	12	112000000	C	eQTLGen	eQTLGen_trans_eQTLs	ENSG00000185697	MYBL1	1.79e-07	0.001754	-5.2199	C
CeD diagnosed > 7 years old	rs3184504 (in LD with rs653178)	12:111884608:C:T	12	112000000	C	eQTLGen	eQTLGen_trans_eQTLs	ENSG00000186088	GSAP	7.43e-08	0.000951	-5.3802	C
CeD diagnosed > 7 years old	rs3184504 (in LD with rs653178)	12:111884608:C:T	12	112000000	C	eQTLGen	eQTLGen_trans_eQTLs	ENSG00000186265	BTLA	5.79e-07	0.005043	4.9984	C
CeD diagnosed > 7 years old	rs3184504 (in LD with rs653178)	12:111884608:C:T	12	112000000	C	eQTLGen	eQTLGen_trans_eQTLs	ENSG00000186480	INSIG1	1.53e-06	0.011918	4.8073	C
CeD diagnosed > 7 years old	rs3184504 (in LD with rs653178)	12:111884608:C:T	12	112000000	C	eQTLGen	eQTLGen_trans_eQTLs	ENSG00000187741	FANCA	3.93e-06	0.027093	-4.615	C
CeD diagnosed > 7 years old	rs3184504 (in LD with rs653178)	12:111884608:C:T	12	112000000	C	eQTLGen	eQTLGen_trans_eQTLs	ENSG00000188011	CXXC11	4.87e-07	0.004311	5.0316	C
CeD diagnosed > 7 years old	rs3184504 (in LD with rs653178)	12:111884608:C:T	12	112000000	C	eQTLGen	eQTLGen_trans_eQTLs	ENSG00000188641	DPYD	1.03e-09	3.95e-05	-6.1045	C
CeD diagnosed > 7 years old	rs3184504 (in LD with rs653178)	12:111884608:C:T	12	112000000	C	eQTLGen	eQTLGen_trans_eQTLs	ENSG00000188820	FAM26F	2.29e-07	0.002218	-5.1738	C
CeD diagnosed > 7 years old	rs3184504 (in LD with rs653178)	12:111884608:C:T	12	112000000	C	eQTLGen	eQTLGen_trans_eQTLs	ENSG00000189319	FAM53B	3.86e-09	0.000106	5.8902	C
CeD diagnosed > 7 years old	rs3184504 (in LD with rs653178)	12:111884608:C:T	12	112000000	C	eQTLGen	eQTLGen_trans_eQTLs	ENSG00000196083	IL1RAP	6.43e-10	2.05e-05	6.1798	C
CeD diagnosed > 7 years old	rs3184504 (in LD with rs653178)	12:111884608:C:T	12	112000000	C	eQTLGen	eQTLGen_trans_eQTLs	ENSG00000196139	AKR1C3	1.26e-08	0.000176	-5.6909	C
CeD diagnosed > 7 years old	rs3184504 (in LD with rs653178)	12:111884608:C:T	12	112000000	C	eQTLGen	eQTLGen_trans_eQTLs	ENSG00000196141	SPATS2L	4.17e-08	0.000581	5.4835	C
CeD diagnosed > 7 years old	rs3184504 (in LD with rs653178)	12:111884608:C:T	12	112000000	C	eQTLGen	eQTLGen_trans_eQTLs	ENSG00000196154	S100A4	1.72e-06	0.013349	4.7839	C
CeD diagnosed > 7 years old	rs3184504 (in LD with rs653178)	12:111884608:C:T	12	112000000	C	eQTLGen	eQTLGen_trans_eQTLs	ENSG00000196329	GIMAP5	1.24e-07	0.00134	-5.2875	C
CeD diagnosed > 7 years old	rs3184504 (in LD with rs653178)	12:111884608:C:T	12	112000000	C	eQTLGen	eQTLGen_trans_eQTLs	ENSG00000196352	CD55	1.6e-06	0.012533	4.7983	C
CeD diagnosed > 7 years old	rs3184504 (in LD with rs653178)	12:111884608:C:T	12	112000000	C	eQTLGen	eQTLGen_trans_eQTLs	ENSG00000196562	SULF2	5.87e-11	0	6.5471	C
CeD diagnosed > 7 years old	rs3184504 (in LD with rs653178)	12:111884608:C:T	12	112000000	C	eQTLGen	eQTLGen_trans_eQTLs	ENSG00000196628	TCF4	3.68e-20	0	9.1972	C
CeD diagnosed > 7 years old	rs3184504 (in LD with rs653178)	12:111884608:C:T	12	112000000	C	eQTLGen	eQTLGen_trans_eQTLs	ENSG00000196872	KIAA1211L	1.88e-11	0	6.715	C
CeD diagnosed > 7 years old	rs3184504 (in LD with rs653178)	12:111884608:C:T	12	112000000	C	eQTLGen	eQTLGen_trans_eQTLs	ENSG00000196975	ANXA4	1.4e-06	0.011093	4.8245	C
CeD diagnosed > 7 years old	rs3184504 (in LD with rs653178)	12:111884608:C:T	12	112000000	C	eQTLGen	eQTLGen_trans_eQTLs	ENSG00000197122	SRC	6.09e-08	0.000805	-5.4159	C
CeD diagnosed > 7 years old	rs3184504 (in LD with rs653178)	12:111884608:C:T	12	112000000	C	eQTLGen	eQTLGen_trans_eQTLs	ENSG00000197635	DPP4	6.24e-11	0	-6.5377	C
CeD diagnosed > 7 years old	rs3184504 (in LD with rs653178)	12:111884608:C:T	12	112000000	C	eQTLGen	eQTLGen_trans_eQTLs	ENSG00000197646	PDCD1LG2	3.16e-12	0	-6.9705	C
CeD diagnosed > 7 years old	rs3184504 (in LD with rs653178)	12:111884608:C:T	12	112000000	C	eQTLGen	eQTLGen_trans_eQTLs	ENSG00000197705	KLHL14	3.87e-09	0.000106	5.8898	C
CeD diagnosed > 7 years old	rs3184504 (in LD with rs653178)	12:111884608:C:T	12	112000000	C	eQTLGen	eQTLGen_trans_eQTLs	ENSG00000197747	S100A10	5.96e-48	0	14.5487	C
CeD diagnosed > 7 years old	rs3184504 (in LD with rs653178)	12:111884608:C:T	12	112000000	C	eQTLGen	eQTLGen_trans_eQTLs	ENSG00000197852	FAM212B	1.68e-18	0	8.7769	C
CeD diagnosed > 7 years old	rs3184504 (in LD with rs653178)	12:111884608:C:T	12	112000000	C	eQTLGen	eQTLGen_trans_eQTLs	ENSG00000198019	FCGR1B	1.12e-13	0	-7.4257	C
CeD diagnosed > 7 years old	rs3184504 (in LD with rs653178)	12:111884608:C:T	12	112000000	C	eQTLGen	eQTLGen_trans_eQTLs	ENSG00000198216	CACNA1E	9.6e-07	0.007843	-4.8995	C
CeD diagnosed > 7 years old	rs3184504 (in LD with rs653178)	12:111884608:C:T	12	112000000	C	eQTLGen	eQTLGen_trans_eQTLs	ENSG00000198574	SH2D1B	4.39e-07	0.003948	-5.0512	C
CeD diagnosed > 7 years old	rs3184504 (in LD with rs653178)	12:111884608:C:T	12	112000000	C	eQTLGen	eQTLGen_trans_eQTLs	ENSG00000198915	RASGEF1A	1.81e-06	0.014066	4.7738	C
CeD diagnosed > 7 years old	rs3184504 (in LD with rs653178)	12:111884608:C:T	12	112000000	C	eQTLGen	eQTLGen_trans_eQTLs	ENSG00000204131	NHSL2	3.39e-07	0.00313	5.1003	C
CeD diagnosed > 7 years old	rs3184504 (in LD with rs653178)	12:111884608:C:T	12	112000000	C	eQTLGen	eQTLGen_trans_eQTLs	ENSG00000205220	PSMB10	2.49e-19	0	-8.989	C
CeD diagnosed > 7 years old	rs3184504 (in LD with rs653178)	12:111884608:C:T	12	112000000	C	eQTLGen	eQTLGen_trans_eQTLs	ENSG00000205302	SNX2	2.69e-12	0	6.993	C
CeD diagnosed > 7 years old	rs3184504 (in LD with rs653178)	12:111884608:C:T	12	112000000	C	eQTLGen	eQTLGen_trans_eQTLs	ENSG00000205476	CCDC85C	7.15e-08	0.000887	-5.3874	C
CeD diagnosed > 7 years old	rs3184504 (in LD with rs653178)	12:111884608:C:T	12	112000000	C	eQTLGen	eQTLGen_trans_eQTLs	ENSG00000206560	ANKRD28	1.33e-10	0	6.4242	C
CeD diagnosed > 7 years old	rs3184504 (in LD with rs653178)	12:111884608:C:T	12	112000000	C	eQTLGen	eQTLGen_trans_eQTLs	ENSG00000206561	COLQ	5.45e-29	0	-11.1741	C
CeD diagnosed > 7 years old	rs3184504 (in LD with rs653178)	12:111884608:C:T	12	112000000	C	eQTLGen	eQTLGen_trans_eQTLs	ENSG00000213085	CCDC19	3.6e-09	0.000107	5.9017	C
CeD diagnosed > 7 years old	rs3184504 (in LD with rs653178)	12:111884608:C:T	12	112000000	C	eQTLGen	eQTLGen_trans_eQTLs	ENSG00000213145	CRIP1	5.29e-14	0	7.5246	C
CeD diagnosed > 7 years old	rs3184504 (in LD with rs653178)	12:111884608:C:T	12	112000000	C	eQTLGen	eQTLGen_trans_eQTLs	ENSG00000213231	TCL1B	1.39e-06	0.010909	4.827	C
CeD diagnosed > 7 years old	rs3184504 (in LD with rs653178)	12:111884608:C:T	12	112000000	C	eQTLGen	eQTLGen_trans_eQTLs	ENSG00000214274	ANG	3.54e-09	0.000107	5.9046	C
CeD diagnosed > 7 years old	rs3184504 (in LD with rs653178)	12:111884608:C:T	12	112000000	C	eQTLGen	eQTLGen_trans_eQTLs	ENSG00000215788	TNFRSF25	7.55e-07	0.006443	-4.9464	C
CeD diagnosed > 7 years old	rs3184504 (in LD with rs653178)	12:111884608:C:T	12	112000000	C	eQTLGen	eQTLGen_trans_eQTLs	ENSG00000225492	GBP1P1	1.52e-07	0.001605	-5.2496	C
CeD diagnosed > 7 years old	rs3184504 (in LD with rs653178)	12:111884608:C:T	12	112000000	C	eQTLGen	eQTLGen_trans_eQTLs	ENSG00000225783	MIAT	4.33e-10	2.11e-05	6.2417	C
CeD diagnosed > 7 years old	rs3184504 (in LD with rs653178)	12:111884608:C:T	12	112000000	C	eQTLGen	eQTLGen_trans_eQTLs	ENSG00000226777	KIAA0125	9.29e-10	3.98e-05	6.1213	C
CeD diagnosed > 7 years old	rs3184504 (in LD with rs653178)	12:111884608:C:T	12	112000000	C	eQTLGen	eQTLGen_trans_eQTLs	ENSG00000233029	RP11-439A17.9	3.29e-08	0.000421	-5.5249	C
CeD diagnosed > 7 years old	rs3184504 (in LD with rs653178)	12:111884608:C:T	12	112000000	C	eQTLGen	eQTLGen_trans_eQTLs	ENSG00000233030	RP11-196G18.3	7.78e-17	0	-8.3345	C
CeD diagnosed > 7 years old	rs3184504 (in LD with rs653178)	12:111884608:C:T	12	112000000	C	eQTLGen	eQTLGen_trans_eQTLs	ENSG00000233355	CHRM3-AS2	2.77e-07	0.002641	-5.138	C
CeD diagnosed > 7 years old	rs3184504 (in LD with rs653178)	12:111884608:C:T	12	112000000	C	eQTLGen	eQTLGen_trans_eQTLs	ENSG00000233461	RP11-295G20.2	6.99e-09	0.000134	-5.791	C
CeD diagnosed > 7 years old	rs3184504 (in LD with rs653178)	12:111884608:C:T	12	112000000	C	eQTLGen	eQTLGen_trans_eQTLs	ENSG00000233730	RP4-666F24.3	6.34e-07	0.005581	4.9808	C
CeD diagnosed > 7 years old	rs3184504 (in LD with rs653178)	12:111884608:C:T	12	112000000	C	eQTLGen	eQTLGen_trans_eQTLs	ENSG00000235162	C12orf75	1.84e-08	0.000247	5.6267	C
CeD diagnosed > 7 years old	rs3184504 (in LD with rs653178)	12:111884608:C:T	12	112000000	C	eQTLGen	eQTLGen_trans_eQTLs	ENSG00000235505	RP11-693N9.2	1.95e-08	0.000246	-5.6163	C
CeD diagnosed > 7 years old	rs3184504 (in LD with rs653178)	12:111884608:C:T	12	112000000	C	eQTLGen	eQTLGen_trans_eQTLs	ENSG00000235532	LINC00402	2.07e-09	5.6e-05	-5.9921	C
CeD diagnosed > 7 years old	rs3184504 (in LD with rs653178)	12:111884608:C:T	12	112000000	C	eQTLGen	eQTLGen_trans_eQTLs	ENSG00000236901	MIR600HG	8.12e-09	0.000149	5.7662	C
CeD diagnosed > 7 years old	rs3184504 (in LD with rs653178)	12:111884608:C:T	12	112000000	C	eQTLGen	eQTLGen_trans_eQTLs	ENSG00000240505	TNFRSF13B	1.53e-06	0.011903	4.8075	C
CeD diagnosed > 7 years old	rs3184504 (in LD with rs653178)	12:111884608:C:T	12	112000000	C	eQTLGen	eQTLGen_trans_eQTLs	ENSG00000248323	LUCAT1	3.56e-08	0.000461	5.5116	C
CeD diagnosed > 7 years old	rs3184504 (in LD with rs653178)	12:111884608:C:T	12	112000000	C	eQTLGen	eQTLGen_trans_eQTLs	ENSG00000250510	GPR162	1.82e-09	5.65e-05	6.0129	C
CeD diagnosed > 7 years old	rs3184504 (in LD with rs653178)	12:111884608:C:T	12	112000000	C	eQTLGen	eQTLGen_trans_eQTLs	ENSG00000253193	FCGR1C	5.52e-11	0	-6.5561	C
CeD diagnosed > 7 years old	rs3184504 (in LD with rs653178)	12:111884608:C:T	12	112000000	C	eQTLGen	eQTLGen_trans_eQTLs	ENSG00000254838	GVINP1	5e-08	0.000695	-5.4511	C
CeD diagnosed > 7 years old	rs3184504 (in LD with rs653178)	12:111884608:C:T	12	112000000	C	eQTLGen	eQTLGen_trans_eQTLs	ENSG00000260461	RP11-541N10.3	5.69e-10	2.07e-05	-6.1986	C
CeD diagnosed > 7 years old	rs3184504 (in LD with rs653178)	12:111884608:C:T	12	112000000	C	eQTLGen	eQTLGen_trans_eQTLs	ENSG00000260655	CTA-250D10.23	9.83e-10	3.97e-05	6.1123	C
CeD diagnosed > 7 years old	rs3184504 (in LD with rs653178)	12:111884608:C:T	12	112000000	C	eQTLGen	eQTLGen_trans_eQTLs	ENSG00000260943	RP11-476D10.1	2.39e-11	0	-6.6797	C
CeD diagnosed > 7 years old	rs3184504 (in LD with rs653178)	12:111884608:C:T	12	112000000	C	eQTLGen	eQTLGen_trans_eQTLs	ENSG00000263463	MIR378I	1.21e-10	0	6.4383	C
CeD diagnosed > 7 years old	rs6735551 (in LD with rs13010713)	2:182039477:C:T	2	182039477	C	GTEx/v8	Brain_Cerebellum	ENSG00000238171	AC068196.1	3.90529e-05	0.0198279	-0.351262	nan
CeD diagnosed > 7 years old	rs6735551 (in LD with rs13010713)	2:182039477:C:T	2	182039477	C	GTEx/v8	Esophagus_Mucosa	ENSG00000170035	UBE2E3	6.94383e-10	1.5894e-07	-0.174549	nan
CeD diagnosed > 7 years old	rs6735551 (in LD with rs13010713)	2:182039477:C:T	2	182039477	C	GTEx/v8	Skin_Not_Sun_Exposed_Suprapubic	ENSG00000170035	UBE2E3	9.59826e-07	6.30522e-05	-0.111704	nan
CeD diagnosed > 7 years old	rs6735551 (in LD with rs13010713)	2:182039477:C:T	2	182039477	C	GTEx/v8	Whole_Blood	ENSG00000170035	UBE2E3	7.79938e-09	3.04335e-25	-0.180455	nan
CeD diagnosed > 7 years old	rs6735551 (in LD with rs13010713)	2:182039477:C:T	2	182039477	C	eQTLGen	eQTLGen_cis_eQTLs	ENSG00000115232	ITGA4	1.2504e-22	0	-9.7894	nan
CeD diagnosed > 7 years old	rs6735551 (in LD with rs13010713)	2:182039477:C:T	2	182039477	C	eQTLGen	eQTLGen_cis_eQTLs	ENSG00000170035	UBE2E3	2.8003e-12	0	-6.9873	nan
CeD diagnosed > 7 years old	rs6735551 (in LD with rs13010713)	2:182039477:C:T	2	182039477	C	eQTLGen	eQTLGen_cis_eQTLs	ENSG00000188452	CERKL	1.6316e-06	0.00482948	-4.7944	nan
CeD diagnosed > 7 years old	rs6735551 (in LD with rs13010713)	2:182039477:C:T	2	182039477	C	eQTLGen	eQTLGen_cis_eQTLs	ENSG00000234663	AC104820.2	1.3189e-19	0	9.0588	nan
CeD diagnosed > 7 years old	rs6735551 (in LD with rs13010713)	2:182039477:C:T	2	182039477	C	BIOSQTL	BIOS_eQTL_geneLevel	ENSG00000170035	UBE2E3	4.35838e-40	0	-13.2525	nan
CeD diagnosed > 7 years old	rs6735551 (in LD with rs13010713)	2:182039477:C:T	2	182039477	C	BIOSQTL	BIOS_eQTL_geneLevel	ENSG00000234663	AC104820.2	3.37269e-10	0	6.28064	nan
CeD diagnosed > 7 years old	rs11712165 (queried)	3:119118796:G:T	3	119118796	G	GTEx/v8	Esophagus_Mucosa	ENSG00000113845	TIMMDC1	0.000130201	0.00895033	0.108538	T
CeD diagnosed > 7 years old	rs11712165	3:119118796:G:T	3	119118796	G	GTEx/v8	Esophagus_Muscularis	ENSG00000242052	RP11-190C22.1	8.1176e-05	1.47741e-23	-0.219937	T
CeD diagnosed > 7 years old	rs11712165	3:119118796:G:T	3	119118796	G	GTEx/v8	Nerve_Tibial	ENSG00000113845	TIMMDC1	6.76289e-05	3.79141e-11	0.0982667	T
CeD diagnosed > 7 years old	rs11712165	3:119118796:G:T	3	119118796	G	GTEx/v8	Pancreas	ENSG00000031081	ARHGAP31	1.41477e-05	0.0217723	0.241458	T
CeD diagnosed > 7 years old	rs11712165	3:119118796:G:T	3	119118796	G	GTEx/v8	Skin_Not_Sun_Exposed_Suprapubic	ENSG00000163389	POGLUT1	0.0001705	1.83736e-30	-0.113182	T
CeD diagnosed > 7 years old	rs11712165	3:119118796:G:T	3	119118796	G	GTEx/v8	Stomach	ENSG00000242052	RP11-190C22.1	3.38584e-05	0.000205147	-0.229549	T
CeD diagnosed > 7 years old	rs11712165	3:119118796:G:T	3	119118796	G	eQTLGen	eQTLGen_cis_eQTLs	ENSG00000031081	ARHGAP31	5.9913e-09	4.51992e-05	5.8171	T
CeD diagnosed > 7 years old	rs11712165	3:119118796:G:T	3	119118796	G	BIOSQTL	BIOS_eQTL_geneLevel	ENSG00000113845	TIMMDC1	5.1834e-05	0.0300624	4.04738	T
CeD diagnosed > 7 years old	rs11712165	3:119118796:G:T	3	119118796	G	BIOSQTL	BIOS_eQTL_geneLevel	ENSG00000113845	TIMMDC1	1.67288e-05	0.0109121	4.30472	T
CeD diagnosed > 7 years old	rs11712165	3:119118796:G:T	3	119118796	G	BIOSQTL	BIOS_eQTL_geneLevel	ENSG00000121594	CD80	1.67288e-05	0.0109121	4.30472	T
CeD diagnosed > 7 years old	rs11712165	3:119118796:G:T	3	119118796	G	BIOSQTL	BIOS_eQTL_geneLevel	ENSG00000163389	POGLUT1	3.28412e-06	0.00244704	-4.65202	T
CeD diagnosed > 7 years old	rs10936599 (queried)	3:169492101:C:T	3	169492101	T	eQTLGen	eQTLGen_cis_eQTLs	ENSG00000173890	GPR160	6.2324e-09	4.51817e-05	-5.8102	C
CeD diagnosed > 7 years old	rs10936599 (queried)	3:169492101:C:T	3	169492101	T	GTEx/v8	Cells_Cultured_fibroblasts	ENSG00000171757	LRRC34	8.75735e-12	4.94146e-22	-0.257684	C
CeD diagnosed > 7 years old	rs10936599 (queried)	3:169492101:C:T	3	169492101	T	GTEx/v8	Nerve_Tibial	ENSG00000171757	LRRC34	1.29126e-10	1.73493e-17	-0.361941	C
CeD diagnosed > 7 years old	rs10936599 (queried)	3:169492101:C:T	3	169492101	T	GTEx/v8	Esophagus_Muscularis	ENSG00000171757	LRRC34	1.34696e-06	4.54898e-16	-0.24824	C
CeD diagnosed > 7 years old	rs10936599 (queried)	3:169492101:C:T	3	169492101	T	GTEx/v8	Brain_Cerebellar_Hemisphere	ENSG00000171757	LRRC34	8.35873e-05	0.000390105	-0.327172	C
CeD diagnosed > 7 years old	rs10936599 (queried)	3:169492101:C:T	3	169492101	T	GTEx/v8	Thyroid	ENSG00000171757	LRRC34	9.60892e-05	6.73218e-20	-0.186125	C
CeD diagnosed > 7 years old	rs10936599 (queried)	3:169492101:C:T	3	169492101	T	GTEx/v8	Thyroid	ENSG00000184378	ACTRT3	3.20901e-05	0.00301384	-0.191146	C
CeD diagnosed > 7 years old	rs10936599 (queried)	3:169492101:C:T	3	169492101	T	eQTLGen	eQTLGen_trans_eQTLs	ENSG00000168685	IL7R	1.4674e-07	0.00157412	-5.2564	C
CeD diagnosed > 7 years old	rs10936599 (queried)	3:169492101:C:T	3	169492101	T	eQTLGen	eQTLGen_trans_eQTLs	ENSG00000168280	KIF5C	8.9916e-11	0	-6.4829	C
CeD diagnosed > 7 years old	rs10936599 (queried)	3:169492101:C:T	3	169492101	T	eQTLGen	eQTLGen_trans_eQTLs	ENSG00000158321	AUTS2	1.0811e-13	0	-7.4305	C
CeD diagnosed > 7 years old	rs10936599 (queried)	3:169492101:C:T	3	169492101	T	eQTLGen	eQTLGen_trans_eQTLs	ENSG00000150347	ARID5B	3.7641e-06	0.0262207	4.624	C
CeD diagnosed > 7 years old	rs10936599 (queried)	3:169492101:C:T	3	169492101	T	eQTLGen	eQTLGen_trans_eQTLs	ENSG00000144354	CDCA7	5.7464e-12	0	6.8859	C
CeD diagnosed > 7 years old	rs10936599 (queried)	3:169492101:C:T	3	169492101	T	eQTLGen	eQTLGen_trans_eQTLs	ENSG00000143365	RORC	3.5438e-08	0.000460962	-5.5122	C
CeD diagnosed > 7 years old	rs10936599 (queried)	3:169492101:C:T	3	169492101	T	eQTLGen	eQTLGen_trans_eQTLs	ENSG00000137843	PAK6	5.0572e-06	0.0332078	-4.5622	C
CeD diagnosed > 7 years old	rs10936599 (queried)	3:169492101:C:T	3	169492101	T	eQTLGen	eQTLGen_trans_eQTLs	ENSG00000137501	SYTL2	3.8282e-08	0.000499358	-5.4986	C
CeD diagnosed > 7 years old	rs10936599 (queried)	3:169492101:C:T	3	169492101	T	eQTLGen	eQTLGen_trans_eQTLs	ENSG00000131747	TOP2A	1.797e-07	0.00175269	5.2193	C
CeD diagnosed > 7 years old	rs10936599 (queried)	3:169492101:C:T	3	169492101	T	eQTLGen	eQTLGen_trans_eQTLs	ENSG00000118402	ELOVL4	2.9032e-11	0	-6.6513	C
CeD diagnosed > 7 years old	rs10936599 (queried)	3:169492101:C:T	3	169492101	T	eQTLGen	eQTLGen_trans_eQTLs	ENSG00000114948	ADAM23	1.4399e-06	0.0112568	-4.8194	C
CeD diagnosed > 7 years old	rs10936599 (queried)	3:169492101:C:T	3	169492101	T	eQTLGen	eQTLGen_trans_eQTLs	ENSG00000074527	NTN4	4.7426e-11	0	-6.5787	C
CeD diagnosed > 7 years old	rs10936599 (queried)	3:169492101:C:T	3	169492101	T	eQTLGen	eQTLGen_trans_eQTLs	ENSG00000067141	NEO1	4.4966e-06	0.030141	-4.5869	C
CeD diagnosed > 7 years old	rs10936599 (queried)	3:169492101:C:T	3	169492101	T	eQTLGen	eQTLGen_trans_eQTLs	ENSG00000000971	CFH	8.2399e-18	0	-8.5962	C
CeD-related symptoms in childhood,Neurological disorders,Partial villous atrophy,Negative CeD_antibodies	rs13098911(queried SNP)	3:46235201:C:T	3	46235201	T	GTEx/v8	Cells_Cultured_fibroblasts	ENSG00000163823	CCR1	1.71271e-20	1.26166e-16	0.585573	C
CeD-related symptoms in childhood,Neurological disorders,Partial villous atrophy,Negative CeD_antibodies	rs13098911(queried SNP)	3:46235201:C:T	3	46235201	T	GTEx/v8	Colon_Sigmoid	ENSG00000160791	CCR5	9.46013e-05	0.0338185	-0.393585	C
CeD-related symptoms in childhood,Neurological disorders,Partial villous atrophy,Negative CeD_antibodies	rs13098911(queried SNP)	3:46235201:C:T	3	46235201	T	GTEx/v8	Esophagus_Gastroesophageal_Junction	ENSG00000163823	CCR1	3.57593e-07	0.000861591	0.345579	C
CeD-related symptoms in childhood,Neurological disorders,Partial villous atrophy,Negative CeD_antibodies	rs13098911(queried SNP)	3:46235201:C:T	3	46235201	T	GTEx/v8	Esophagus_Mucosa	ENSG00000163823	CCR1	1.47897e-10	1.25074e-08	0.377746	C
CeD-related symptoms in childhood,Neurological disorders,Partial villous atrophy,Negative CeD_antibodies	rs13098911(queried SNP)	3:46235201:C:T	3	46235201	T	GTEx/v8	Esophagus_Muscularis	ENSG00000163817	SLC6A20	3.72289e-05	0.000940843	0.41214	C
CeD-related symptoms in childhood,Neurological disorders,Partial villous atrophy,Negative CeD_antibodies	rs13098911(queried SNP)	3:46235201:C:T	3	46235201	T	GTEx/v8	Esophagus_Muscularis	ENSG00000163823	CCR1	2.92711e-11	6.91553e-08	0.338485	C
CeD-related symptoms in childhood,Neurological disorders,Partial villous atrophy,Negative CeD_antibodies	rs13098911(queried SNP)	3:46235201:C:T	3	46235201	T	GTEx/v8	Muscle_Skeletal	ENSG00000163817	SLC6A20	1.04067e-05	0.00019573	0.286588	C
CeD-related symptoms in childhood,Neurological disorders,Partial villous atrophy,Negative CeD_antibodies	rs13098911(queried SNP)	3:46235201:C:T	3	46235201	T	GTEx/v8	Muscle_Skeletal	ENSG00000172215	CXCR6	1.7359e-05	4.97294e-40	-0.235832	C
CeD-related symptoms in childhood,Neurological disorders,Partial villous atrophy,Negative CeD_antibodies	rs13098911(queried SNP)	3:46235201:C:T	3	46235201	T	GTEx/v8	Nerve_Tibial	ENSG00000172215	CXCR6	2.00547e-07	1.44948e-05	-0.449945	C
CeD-related symptoms in childhood,Neurological disorders,Partial villous atrophy,Negative CeD_antibodies	rs13098911(queried SNP)	3:46235201:C:T	3	46235201	T	GTEx/v8	Thyroid	ENSG00000163820	FYCO1	0.000228205	2.82023e-22	0.236817	C
CeD-related symptoms in childhood,Neurological disorders,Partial villous atrophy,Negative CeD_antibodies	rs13098911(queried SNP)	3:46235201:C:T	3	46235201	T	GTEx/v8	Thyroid	ENSG00000261603	PRSS46	0.000415716	5.3235e-15	0.264508	C
CeD-related symptoms in childhood,Neurological disorders,Partial villous atrophy,Negative CeD_antibodies	rs13098911(queried SNP)	3:46235201:C:T	3	46235201	T	GTEx/v8	Whole_Blood	ENSG00000183625	CCR3	3.95513e-05	1.55584e-30	-0.262369	C
CeD-related symptoms in childhood,Neurological disorders,Partial villous atrophy,Negative CeD_antibodies	rs13098911(queried SNP)	3:46235201:C:T	3	46235201	T	GTEx/v8	Whole_Blood	ENSG00000229515	FLT1P1	4.23679e-07	1.00809e-11	-0.272884	C
CeD-related symptoms in childhood,Neurological disorders,Partial villous atrophy,Negative CeD_antibodies	rs13098911(queried SNP)	3:46235201:C:T	3	46235201	T	eQTLGen	eQTLGen_cis_eQTLs	ENSG00000121797	CCRL2	3.535e-09	2.59488e-05	-5.9045	C
CeD-related symptoms in childhood,Neurological disorders,Partial villous atrophy,Negative CeD_antibodies	rs13098911(queried SNP)	3:46235201:C:T	3	46235201	T	eQTLGen	eQTLGen_cis_eQTLs	ENSG00000121807	CCR2	1.2126e-37	0	-12.8233	C
CeD-related symptoms in childhood,Neurological disorders,Partial villous atrophy,Negative CeD_antibodies	rs13098911(queried SNP)	3:46235201:C:T	3	46235201	T	eQTLGen	eQTLGen_cis_eQTLs	ENSG00000160791	CCR5	9.0409e-12	0	-6.821	C
CeD-related symptoms in childhood,Neurological disorders,Partial villous atrophy,Negative CeD_antibodies	rs13098911(queried SNP)	3:46235201:C:T	3	46235201	T	eQTLGen	eQTLGen_cis_eQTLs	ENSG00000163818	LZTFL1	2.8054e-09	2.60078e-05	-5.9424	C
CeD-related symptoms in childhood,Neurological disorders,Partial villous atrophy,Negative CeD_antibodies	rs13098911(queried SNP)	3:46235201:C:T	3	46235201	T	eQTLGen	eQTLGen_cis_eQTLs	ENSG00000163823	CCR1	1.8114e-06	0.0053528	4.7735	C
CeD-related symptoms in childhood,Neurological disorders,Partial villous atrophy,Negative CeD_antibodies	rs13098911(queried SNP)	3:46235201:C:T	3	46235201	T	eQTLGen	eQTLGen_cis_eQTLs	ENSG00000163827	LRRC2	2.4991e-06	0.00728011	-4.7082	C
CeD-related symptoms in childhood,Neurological disorders,Partial villous atrophy,Negative CeD_antibodies	rs13098911(queried SNP)	3:46235201:C:T	3	46235201	T	eQTLGen	eQTLGen_cis_eQTLs	ENSG00000172215	CXCR6	2.0173e-121	0	-23.432	C
CeD-related symptoms in childhood,Neurological disorders,Partial villous atrophy,Negative CeD_antibodies	rs13098911(queried SNP)	3:46235201:C:T	3	46235201	T	eQTLGen	eQTLGen_cis_eQTLs	ENSG00000183625	CCR3	1.9523e-154	0	-26.4736	C
CeD-related symptoms in childhood,Neurological disorders,Partial villous atrophy,Negative CeD_antibodies	rs13098911(queried SNP)	3:46235201:C:T	3	46235201	T	eQTLGen	eQTLGen_cis_eQTLs	ENSG00000211456	SACM1L	6.5389e-08	0.000277655	-5.4034	C
CeD-related symptoms in childhood,Neurological disorders,Partial villous atrophy,Negative CeD_antibodies	rs13098911(queried SNP)	3:46235201:C:T	3	46235201	T	eQTLGen	eQTLGen_cis_eQTLs	ENSG00000223552	RP11-24F11.2	1.5314e-13	0	-7.3843	C
CeD-related symptoms in childhood,Neurological disorders,Partial villous atrophy,Negative CeD_antibodies	rs13098911(queried SNP)	3:46235201:C:T	3	46235201	T	eQTLGen	eQTLGen_cis_eQTLs	ENSG00000229515	FLT1P1	8.1254e-91	0	-20.2091	C
CeD-related symptoms in childhood,Neurological disorders,Partial villous atrophy,Negative CeD_antibodies	rs13098911(queried SNP)	3:46235201:C:T	3	46235201	T	BIOSQTL	BIOS_eQTL_geneLevel	ENSG00000121797	CCRL2	7.79275e-06	0.00537018	-4.47072	C
CeD-related symptoms in childhood,Neurological disorders,Partial villous atrophy,Negative CeD_antibodies	rs13098911(queried SNP)	3:46235201:C:T	3	46235201	T	BIOSQTL	BIOS_eQTL_geneLevel	ENSG00000121807	CCR2	2.73863e-07	0.000201098	-5.1404	C
CeD-related symptoms in childhood,Neurological disorders,Partial villous atrophy,Negative CeD_antibodies	rs13098911(queried SNP)	3:46235201:C:T	3	46235201	T	BIOSQTL	BIOS_eQTL_geneLevel	ENSG00000172215	CXCR6	2.49766e-18	0	-8.7322	C
CeD-related symptoms in childhood,Neurological disorders,Partial villous atrophy,Negative CeD_antibodies	rs13098911(queried SNP)	3:46235201:C:T	3	46235201	T	BIOSQTL	BIOS_eQTL_geneLevel	ENSG00000183625	CCR3	1.40049e-31	0	-11.6919	C
CeD-related symptoms in childhood,Neurological disorders,Partial villous atrophy,Negative CeD_antibodies	rs13098911(queried SNP)	3:46235201:C:T	3	46235201	T	BIOSQTL	BIOS_eQTL_geneLevel	ENSG00000223552	RP11-24F11.2	5.9997e-06	0.00421287	-4.5263	C
CeD-related symptoms in childhood,Neurological disorders,Partial villous atrophy,Negative CeD_antibodies	rs13098911(queried SNP)	3:46235201:C:T	3	46235201	T	BIOSQTL	BIOS_eQTL_geneLevel	ENSG00000229515	FLT1P1	7.22458e-56	0	-15.7467	C
CeD-related symptoms in childhood,Neurological disorders,Partial villous atrophy,Negative CeD_antibodies	rs13098911(queried SNP)	3:46235201:C:T	3	46235201	T	eQTLGen	eQTLGen_trans_eQTLs	ENSG00000158321	AUTS2	2.5065e-06	0.0183805	-4.7075	C
CeD-related symptoms in childhood,Neurological disorders,Partial villous atrophy,Negative CeD_antibodies	rs13098911(queried SNP)	3:46235201:C:T	3	46235201	T	eQTLGen	eQTLGen_trans_eQTLs	ENSG00000162630	B3GALT2	7.9578e-07	0.00673596	-4.9364	C
CeD-related symptoms in childhood,Neurological disorders,Partial villous atrophy,Negative CeD_antibodies	rs13098911(queried SNP)	3:46235201:C:T	3	46235201	T	eQTLGen	eQTLGen_trans_eQTLs	ENSG00000171735	CAMTA1	7.8429e-09	0.000149502	-5.7716	C
CeD-related symptoms in childhood,Neurological disorders,Partial villous atrophy,Negative CeD_antibodies	rs13098911(queried SNP)	3:46235201:C:T	3	46235201	T	eQTLGen	eQTLGen_trans_eQTLs	ENSG00000179715	PCED1B	1.6612e-06	0.012913	4.791	C
CeD-related symptoms in childhood,Neurological disorders,Partial villous atrophy,Negative CeD_antibodies	rs13098911(queried SNP)	3:46235201:C:T	3	46235201	T	eQTLGen	eQTLGen_trans_eQTLs	ENSG00000182472	CAPN12	1.5527e-07	0.00160138	-5.2461	C
CeD-related symptoms in childhood,Neurological disorders,Partial villous atrophy,Negative CeD_antibodies	rs13098911(queried SNP)	3:46235201:C:T	3	46235201	T	eQTLGen	eQTLGen_trans_eQTLs	ENSG00000197635	DPP4	2.6762e-08	0.000357569	-5.5613	C
CeD-related symptoms in childhood,Neurological disorders,Partial villous atrophy,Negative CeD_antibodies	rs13098911(queried SNP)	3:46235201:C:T	3	46235201	T	eQTLGen	eQTLGen_trans_eQTLs	ENSG00000206561	COLQ	6.71e-11	0	-6.5268	C
CeD-related symptoms in childhood,Neurological disorders,Partial villous atrophy,Negative CeD_antibodies	rs13098911(queried SNP)	3:46235201:C:T	3	46235201	T	eQTLGen	eQTLGen_trans_eQTLs	ENSG00000218357	LL22NC03-75H12.2	4.2635e-07	0.00383446	-5.0566	C
CeD-related symptoms in childhood,Neurological disorders,Partial villous atrophy,Negative CeD_antibodies	rs13098911(queried SNP)	3:46235201:C:T	3	46235201	T	eQTLGen	eQTLGen_trans_eQTLs	ENSG00000256553	TRAV1-2	3.9146e-14	0	-7.5637	C
CeD-related symptoms in childhood,Neurological disorders,Partial villous atrophy,Negative CeD_antibodies	rs13098911(queried SNP)	3:46235201:C:T	3	46235201	T	eQTLGen	eQTLGen_trans_eQTLs	ENSG00000157985	AGAP1	9.7351e-08	0.00110548	-5.3315	C
CeD-related symptoms in childhood,Neurological disorders,Partial villous atrophy,Negative CeD_antibodies	rs13098911(queried SNP)	3:46235201:C:T	3	46235201	T	eQTLGen	eQTLGen_trans_eQTLs	ENSG00000157111	TMEM171	1.5936e-07	0.00162063	-5.2413	C
CeD-related symptoms in childhood,Neurological disorders,Partial villous atrophy,Negative CeD_antibodies	rs13098911(queried SNP)	3:46235201:C:T	3	46235201	T	eQTLGen	eQTLGen_trans_eQTLs	ENSG00000156787	TBC1D31	2.3377e-06	0.0174756	-4.7217	C
CeD-related symptoms in childhood,Neurological disorders,Partial villous atrophy,Negative CeD_antibodies	rs13098911(queried SNP)	3:46235201:C:T	3	46235201	T	eQTLGen	eQTLGen_trans_eQTLs	ENSG00000152268	SPON1	2.0491e-08	0.00024394	-5.6078	C
CeD-related symptoms in childhood,Neurological disorders,Partial villous atrophy,Negative CeD_antibodies	rs13098911(queried SNP)	3:46235201:C:T	3	46235201	T	eQTLGen	eQTLGen_trans_eQTLs	ENSG00000008256	CYTH3	1.4744e-11	0	-6.7503	C
CeD-related symptoms in childhood,Neurological disorders,Partial villous atrophy,Negative CeD_antibodies	rs13098911(queried SNP)	3:46235201:C:T	3	46235201	T	eQTLGen	eQTLGen_trans_eQTLs	ENSG00000008283	CYB561	4.9664e-06	0.032743	-4.566	C
CeD-related symptoms in childhood,Neurological disorders,Partial villous atrophy,Negative CeD_antibodies	rs13098911(queried SNP)	3:46235201:C:T	3	46235201	T	eQTLGen	eQTLGen_trans_eQTLs	ENSG00000062524	LTK	2.0044e-10	0	-6.3608	C
CeD-related symptoms in childhood,Neurological disorders,Partial villous atrophy,Negative CeD_antibodies	rs13098911(queried SNP)	3:46235201:C:T	3	46235201	T	eQTLGen	eQTLGen_trans_eQTLs	ENSG00000080546	SESN1	4.3734e-06	0.0294831	-4.5927	C
CeD-related symptoms in childhood,Neurological disorders,Partial villous atrophy,Negative CeD_antibodies	rs13098911(queried SNP)	3:46235201:C:T	3	46235201	T	eQTLGen	eQTLGen_trans_eQTLs	ENSG00000085563	ABCB1	5.9685e-12	0	-6.8802	C
CeD-related symptoms in childhood,Neurological disorders,Partial villous atrophy,Negative CeD_antibodies	rs13098911(queried SNP)	3:46235201:C:T	3	46235201	T	eQTLGen	eQTLGen_trans_eQTLs	ENSG00000112419	PHACTR2	3.5357e-08	0.000461162	-5.5125	C
CeD-related symptoms in childhood,Neurological disorders,Partial villous atrophy,Negative CeD_antibodies	rs13098911(queried SNP)	3:46235201:C:T	3	46235201	T	eQTLGen	eQTLGen_trans_eQTLs	ENSG00000113088	GZMK	6.0166e-15	0	-7.8036	C
CeD-related symptoms in childhood,Neurological disorders,Partial villous atrophy,Negative CeD_antibodies	rs13098911(queried SNP)	3:46235201:C:T	3	46235201	T	eQTLGen	eQTLGen_trans_eQTLs	ENSG00000113263	ITK	3.6708e-06	0.0256884	4.6294	C
CeD-related symptoms in childhood,Neurological disorders,Partial villous atrophy,Negative CeD_antibodies	rs13098911(queried SNP)	3:46235201:C:T	3	46235201	T	eQTLGen	eQTLGen_trans_eQTLs	ENSG00000117090	SLAMF1	9.7014e-07	0.00794914	-4.8974	C
CeD-related symptoms in childhood,Neurological disorders,Partial villous atrophy,Negative CeD_antibodies	rs13098911(queried SNP)	3:46235201:C:T	3	46235201	T	eQTLGen	eQTLGen_trans_eQTLs	ENSG00000118402	ELOVL4	4.8033e-10	2.09556e-05	-6.2252	C
CeD-related symptoms in childhood,Neurological disorders,Partial villous atrophy,Negative CeD_antibodies	rs13098911(queried SNP)	3:46235201:C:T	3	46235201	T	eQTLGen	eQTLGen_trans_eQTLs	ENSG00000119537	KDSR	1.6946e-08	0.000233173	-5.6405	C
CeD-related symptoms in childhood,Neurological disorders,Partial villous atrophy,Negative CeD_antibodies	rs13098911(queried SNP)	3:46235201:C:T	3	46235201	T	eQTLGen	eQTLGen_trans_eQTLs	ENSG00000120915	EPHX2	3.5522e-06	0.0250276	4.636	C
CeD-related symptoms in childhood,Neurological disorders,Partial villous atrophy,Negative CeD_antibodies	rs13098911(queried SNP)	3:46235201:C:T	3	46235201	T	eQTLGen	eQTLGen_trans_eQTLs	ENSG00000130649	CYP2E1	2.3817e-06	0.0177265	-4.7179	C
CeD-related symptoms in childhood,Neurological disorders,Partial villous atrophy,Negative CeD_antibodies	rs13098911(queried SNP)	3:46235201:C:T	3	46235201	T	eQTLGen	eQTLGen_trans_eQTLs	ENSG00000136111	TBC1D4	4.8539e-07	0.00429152	5.0321	C
CeD-related symptoms in childhood,Neurological disorders,Partial villous atrophy,Negative CeD_antibodies	rs13098911(queried SNP)	3:46235201:C:T	3	46235201	T	eQTLGen	eQTLGen_trans_eQTLs	ENSG00000137501	SYTL2	1.9275e-09	5.62641e-05	-6.0037	C
CeD-related symptoms in childhood,Neurological disorders,Partial villous atrophy,Negative CeD_antibodies	rs13098911(queried SNP)	3:46235201:C:T	3	46235201	T	eQTLGen	eQTLGen_trans_eQTLs	ENSG00000138795	LEF1	8.8051e-08	0.00104043	5.35	C
CeD-related symptoms in childhood,Neurological disorders,Partial villous atrophy,Negative CeD_antibodies	rs13098911(queried SNP)	3:46235201:C:T	3	46235201	T	eQTLGen	eQTLGen_trans_eQTLs	ENSG00000143365	RORC	5.3867e-27	0	-10.7586	C
CeD-related symptoms in childhood,Neurological disorders,Partial villous atrophy,Negative CeD_antibodies	rs13098911(queried SNP)	3:46235201:C:T	3	46235201	T	eQTLGen	eQTLGen_trans_eQTLs	ENSG00000144290	SLC4A10	6.9686e-10	2.0404e-05	-6.1668	C
CeD-related symptoms in childhood,Neurological disorders,Partial villous atrophy,Negative CeD_antibodies	rs13098911(queried SNP)	3:46235201:C:T	3	46235201	T	eQTLGen	eQTLGen_trans_eQTLs	ENSG00000146250	PRSS35	5.6607e-08	0.000796922	-5.4291	C
CeD-related symptoms in childhood,Neurological disorders,Partial villous atrophy,Negative CeD_antibodies	rs13098911(queried SNP)	3:46235201:C:T	3	46235201	T	eQTLGen	eQTLGen_trans_eQTLs	ENSG00000111796	KLRB1	3.0511e-15	0	-7.8887	C
Gastrointestinal symptoms	rs3184504 (in LD with rs653178)	12:111884608:C:T	12	112000000	C	GTEx/v8	Brain_Nucleus_accumbens_basal_ganglia	ENSG00000111275	ALDH2	0.000151	0.00382	-0.15255	C
Gastrointestinal symptoms	rs3184504 (in LD with rs653178)	12:111884608:C:T	12	112000000	C	GTEx/v8	Colon_Sigmoid	ENSG00000198270	TMEM116	8.01e-05	3.67e-22	0.198697	C
Gastrointestinal symptoms	rs3184504 (in LD with rs653178)	12:111884608:C:T	12	112000000	C	GTEx/v8	Esophagus_Mucosa	ENSG00000111275	ALDH2	4.81e-11	1.91e-22	-0.24258	C
Gastrointestinal symptoms	rs3184504 (in LD with rs653178)	12:111884608:C:T	12	112000000	C	GTEx/v8	Esophagus_Mucosa	ENSG00000185847	RP1-46F2.2	6.77e-07	1.18e-09	-0.2449	C
Gastrointestinal symptoms	rs3184504 (in LD with rs653178)	12:111884608:C:T	12	112000000	C	GTEx/v8	Muscle_Skeletal	ENSG00000185847	RP1-46F2.2	2.76e-07	1.42e-39	-0.11263	C
Gastrointestinal symptoms	rs3184504 (in LD with rs653178)	12:111884608:C:T	12	112000000	C	GTEx/v8	Muscle_Skeletal	ENSG00000198270	TMEM116	4.95e-06	7.15e-34	0.15315	C
Gastrointestinal symptoms	rs3184504 (in LD with rs653178)	12:111884608:C:T	12	112000000	C	GTEx/v8	Skin_Not_Sun_Exposed_Suprapubic	ENSG00000111275	ALDH2	4.47e-09	2.27e-24	-0.19358	C
Gastrointestinal symptoms	rs3184504 (in LD with rs653178)	12:111884608:C:T	12	112000000	C	GTEx/v8	Skin_Sun_Exposed_Lower_leg	ENSG00000111275	ALDH2	1.53e-08	1.25e-25	-0.14762	C
Gastrointestinal symptoms	rs3184504 (in LD with rs653178)	12:111884608:C:T	12	112000000	T	eQTLGen	eQTLGen_cis_eQTLs	ENSG00000111231	GPN3	7.23e-28	0	10.9426	C
Gastrointestinal symptoms	rs3184504 (in LD with rs653178)	12:111884608:C:T	12	112000000	T	eQTLGen	eQTLGen_cis_eQTLs	ENSG00000111237	VPS29	2.42e-09	2.6e-05	-5.9666	C
Gastrointestinal symptoms	rs3184504 (in LD with rs653178)	12:111884608:C:T	12	112000000	T	eQTLGen	eQTLGen_cis_eQTLs	ENSG00000111252	SH2B3	1.03e-68	0	17.5191	C
Gastrointestinal symptoms	rs3184504 (in LD with rs653178)	12:111884608:C:T	12	112000000	T	eQTLGen	eQTLGen_cis_eQTLs	ENSG00000111271	ACAD10	2.47e-06	0.007197	-4.7105	C
Gastrointestinal symptoms	rs3184504 (in LD with rs653178)	12:111884608:C:T	12	112000000	T	eQTLGen	eQTLGen_cis_eQTLs	ENSG00000111275	ALDH2	9.56e-28	0	-10.9169	C
Gastrointestinal symptoms	rs3184504 (in LD with rs653178)	12:111884608:C:T	12	112000000	T	eQTLGen	eQTLGen_cis_eQTLs	ENSG00000111300	NAA25	4.78e-08	0.00019	-5.4593	C
Gastrointestinal symptoms	rs3184504 (in LD with rs653178)	12:111884608:C:T	12	112000000	T	eQTLGen	eQTLGen_cis_eQTLs	ENSG00000122986	HVCN1	5.19e-06	0.014942	-4.5568	C
Gastrointestinal symptoms	rs3184504 (in LD with rs653178)	12:111884608:C:T	12	112000000	T	eQTLGen	eQTLGen_cis_eQTLs	ENSG00000135148	TRAFD1	2.27e-17	0	8.4792	C
Gastrointestinal symptoms	rs3184504 (in LD with rs653178)	12:111884608:C:T	12	112000000	T	eQTLGen	eQTLGen_cis_eQTLs	ENSG00000173064	HECTD4	1.8e-05	0.049346	-4.2878	C
Gastrointestinal symptoms	rs3184504 (in LD with rs653178)	12:111884608:C:T	12	112000000	T	eQTLGen	eQTLGen_cis_eQTLs	ENSG00000196850	PPTC7	3.22e-06	0.009323	-4.656	C
Gastrointestinal symptoms	rs3184504 (in LD with rs653178)	12:111884608:C:T	12	112000000	T	eQTLGen	eQTLGen_cis_eQTLs	ENSG00000198270	TMEM116	1.51e-22	0	-9.77	C
Gastrointestinal symptoms	rs3184504 (in LD with rs653178)	12:111884608:C:T	12	112000000	T	eQTLGen	eQTLGen_cis_eQTLs	ENSG00000198324	FAM109A	1.26e-19	0	-9.0639	C
Gastrointestinal symptoms	rs3184504 (in LD with rs653178)	12:111884608:C:T	12	112000000	T	eQTLGen	eQTLGen_cis_eQTLs	ENSG00000204852	TCTN1	2.93e-11	0	-6.65	C
Gastrointestinal symptoms	rs3184504 (in LD with rs653178)	12:111884608:C:T	12	112000000	T	eQTLGen	eQTLGen_cis_eQTLs	ENSG00000204856	FAM216A	6.1e-08	0.000271	5.4159	C
Gastrointestinal symptoms	rs3184504 (in LD with rs653178)	12:111884608:C:T	12	112000000	T	eQTLGen	eQTLGen_cis_eQTLs	ENSG00000226469	ADAM1B	9.81e-12	0	-6.8091	C
Gastrointestinal symptoms	rs3184504 (in LD with rs653178)	12:111884608:C:T	12	112000000	T	eQTLGen	eQTLGen_cis_eQTLs	ENSG00000234608	MAPKAPK5-AS1	3.51e-40	0	-13.2688	C
Gastrointestinal symptoms	rs3184504 (in LD with rs653178)	12:111884608:C:T	12	112000000	T	eQTLGen	eQTLGen_cis_eQTLs	ENSG00000257595	RP3-473L9.4	9.75e-08	0.000346	-5.3313	C
Gastrointestinal symptoms	rs3184504 (in LD with rs653178)	12:111884608:C:T	12	112000000	T	eQTLGen	eQTLGen_cis_eQTLs	ENSG00000257877	RP3-462E2.3	1.09e-13	0	-7.4291	C
Gastrointestinal symptoms	rs3184504 (in LD with rs653178)	12:111884608:C:T	12	112000000	T	eQTLGen	eQTLGen_cis_eQTLs	ENSG00000270018	RP3-462E2.5	3.26e-06	0.009351	4.6542	C
Gastrointestinal symptoms	rs3184504 (in LD with rs653178)	12:111884608:C:T	12	112000000	T	BIOSQTL	BIOS_eQTL_geneLevel	ENSG00000111252	SH2B3	1.21e-12	0	7.1038	C
Gastrointestinal symptoms	rs3184504 (in LD with rs653178)	12:111884608:C:T	12	112000000	T	BIOSQTL	BIOS_eQTL_geneLevel	ENSG00000198324	FAM109A	3.48e-07	0.000248	-5.09545	C
Gastrointestinal symptoms	rs3184504 (in LD with rs653178)	12:111884608:C:T	12	112000000	C	eQTLGen	eQTLGen_trans_eQTLs	ENSG00000002549	LAP3	5.82e-07	0.00509	-4.9972	C
Gastrointestinal symptoms	rs3184504 (in LD with rs653178)	12:111884608:C:T	12	112000000	C	eQTLGen	eQTLGen_trans_eQTLs	ENSG00000002586	CD99	2.94e-09	9.07e-05	5.935	C
Gastrointestinal symptoms	rs3184504 (in LD with rs653178)	12:111884608:C:T	12	112000000	C	eQTLGen	eQTLGen_trans_eQTLs	ENSG00000002587	HS3ST1	1.21e-06	0.009631	4.8537	C
Gastrointestinal symptoms	rs3184504 (in LD with rs653178)	12:111884608:C:T	12	112000000	C	eQTLGen	eQTLGen_trans_eQTLs	ENSG00000005513	SOX8	2.46e-07	0.002375	-5.1604	C
Gastrointestinal symptoms	rs3184504 (in LD with rs653178)	12:111884608:C:T	12	112000000	C	eQTLGen	eQTLGen_trans_eQTLs	ENSG00000006530	AGK	2.21e-06	0.016684	-4.7334	C
Gastrointestinal symptoms	rs3184504 (in LD with rs653178)	12:111884608:C:T	12	112000000	C	eQTLGen	eQTLGen_trans_eQTLs	ENSG00000007237	GAS7	2.81e-10	0	6.3092	C
Gastrointestinal symptoms	rs3184504 (in LD with rs653178)	12:111884608:C:T	12	112000000	C	eQTLGen	eQTLGen_trans_eQTLs	ENSG00000007312	CD79B	1.12e-09	3.92e-05	6.0908	C
Gastrointestinal symptoms	rs3184504 (in LD with rs653178)	12:111884608:C:T	12	112000000	C	eQTLGen	eQTLGen_trans_eQTLs	ENSG00000007516	BAIAP3	9.57e-08	0.001082	5.3349	C
Gastrointestinal symptoms	rs3184504 (in LD with rs653178)	12:111884608:C:T	12	112000000	C	eQTLGen	eQTLGen_trans_eQTLs	ENSG00000007944	MYLIP	4.22e-08	0.000594	-5.481	C
Gastrointestinal symptoms	rs3184504 (in LD with rs653178)	12:111884608:C:T	12	112000000	C	eQTLGen	eQTLGen_trans_eQTLs	ENSG00000008283	CYB561	5.13e-06	0.033481	-4.5593	C
Gastrointestinal symptoms	rs3184504 (in LD with rs653178)	12:111884608:C:T	12	112000000	C	eQTLGen	eQTLGen_trans_eQTLs	ENSG00000010030	ETV7	4.41e-15	0	-7.8424	C
Gastrointestinal symptoms	rs3184504 (in LD with rs653178)	12:111884608:C:T	12	112000000	C	eQTLGen	eQTLGen_trans_eQTLs	ENSG00000010361	FUZ	3.41e-15	0	7.8749	C
Gastrointestinal symptoms	rs3184504 (in LD with rs653178)	12:111884608:C:T	12	112000000	C	eQTLGen	eQTLGen_trans_eQTLs	ENSG00000010404	IDS	1.49e-07	0.001609	5.2534	C
Gastrointestinal symptoms	rs3184504 (in LD with rs653178)	12:111884608:C:T	12	112000000	C	eQTLGen	eQTLGen_trans_eQTLs	ENSG00000012124	CD22	4.05e-11	0	6.6026	C
Gastrointestinal symptoms	rs3184504 (in LD with rs653178)	12:111884608:C:T	12	112000000	C	eQTLGen	eQTLGen_trans_eQTLs	ENSG00000013374	NUB1	5.18e-10	2.09e-05	-6.2135	C
Gastrointestinal symptoms	rs3184504 (in LD with rs653178)	12:111884608:C:T	12	112000000	C	eQTLGen	eQTLGen_trans_eQTLs	ENSG00000013725	CD6	4.54e-06	0.03034	-4.5848	C
Gastrointestinal symptoms	rs3184504 (in LD with rs653178)	12:111884608:C:T	12	112000000	C	eQTLGen	eQTLGen_trans_eQTLs	ENSG00000014138	POLA2	8e-06	0.048512	-4.4651	C
Gastrointestinal symptoms	rs3184504 (in LD with rs653178)	12:111884608:C:T	12	112000000	C	eQTLGen	eQTLGen_trans_eQTLs	ENSG00000021300	PLEKHB1	1.43e-07	0.001542	-5.2618	C
Gastrointestinal symptoms	rs3184504 (in LD with rs653178)	12:111884608:C:T	12	112000000	C	eQTLGen	eQTLGen_trans_eQTLs	ENSG00000025434	NR1H3	1.62e-06	0.012633	-4.7957	C
Gastrointestinal symptoms	rs3184504 (in LD with rs653178)	12:111884608:C:T	12	112000000	C	eQTLGen	eQTLGen_trans_eQTLs	ENSG00000026025	VIM	1.4e-13	0	7.3963	C
Gastrointestinal symptoms	rs3184504 (in LD with rs653178)	12:111884608:C:T	12	112000000	C	eQTLGen	eQTLGen_trans_eQTLs	ENSG00000026652	AGPAT4	1.43e-11	0	6.7552	C
Gastrointestinal symptoms	rs3184504 (in LD with rs653178)	12:111884608:C:T	12	112000000	C	eQTLGen	eQTLGen_trans_eQTLs	ENSG00000026950	BTN3A1	2.54e-09	7.35e-05	-5.9587	C
Gastrointestinal symptoms	rs3184504 (in LD with rs653178)	12:111884608:C:T	12	112000000	C	eQTLGen	eQTLGen_trans_eQTLs	ENSG00000032444	PNPLA6	9.67e-07	0.007943	-4.898	C
Gastrointestinal symptoms	rs3184504 (in LD with rs653178)	12:111884608:C:T	12	112000000	C	eQTLGen	eQTLGen_trans_eQTLs	ENSG00000034053	APBA2	1.91e-08	0.000246	-5.62	C
Gastrointestinal symptoms	rs3184504 (in LD with rs653178)	12:111884608:C:T	12	112000000	C	eQTLGen	eQTLGen_trans_eQTLs	ENSG00000035681	NSMAF	8.2e-06	0.049414	4.4598	C
Gastrointestinal symptoms	rs3184504 (in LD with rs653178)	12:111884608:C:T	12	112000000	C	eQTLGen	eQTLGen_trans_eQTLs	ENSG00000038427	VCAN	5.17e-07	0.004466	5.0202	C
Gastrointestinal symptoms	rs3184504 (in LD with rs653178)	12:111884608:C:T	12	112000000	C	eQTLGen	eQTLGen_trans_eQTLs	ENSG00000041880	PARP3	1.31e-07	0.001395	-5.2776	C
Gastrointestinal symptoms	rs3184504 (in LD with rs653178)	12:111884608:C:T	12	112000000	C	eQTLGen	eQTLGen_trans_eQTLs	ENSG00000042980	ADAM28	4.46e-08	0.000619	5.4717	C
Gastrointestinal symptoms	rs3184504 (in LD with rs653178)	12:111884608:C:T	12	112000000	C	eQTLGen	eQTLGen_trans_eQTLs	ENSG00000048462	TNFRSF17	8.17e-08	0.001035	5.3635	C
Gastrointestinal symptoms	rs3184504 (in LD with rs653178)	12:111884608:C:T	12	112000000	C	eQTLGen	eQTLGen_trans_eQTLs	ENSG00000052749	RRP12	9.08e-14	0	7.4538	C
Gastrointestinal symptoms	rs3184504 (in LD with rs653178)	12:111884608:C:T	12	112000000	C	eQTLGen	eQTLGen_trans_eQTLs	ENSG00000054654	SYNE2	1.2e-09	3.9e-05	-6.0808	C
Gastrointestinal symptoms	rs3184504 (in LD with rs653178)	12:111884608:C:T	12	112000000	C	eQTLGen	eQTLGen_trans_eQTLs	ENSG00000054983	GALC	9.25e-07	0.007716	-4.9068	C
Gastrointestinal symptoms	rs3184504 (in LD with rs653178)	12:111884608:C:T	12	112000000	C	eQTLGen	eQTLGen_trans_eQTLs	ENSG00000055163	CYFIP2	3.35e-06	0.023726	-4.6482	C
Gastrointestinal symptoms	rs3184504 (in LD with rs653178)	12:111884608:C:T	12	112000000	C	eQTLGen	eQTLGen_trans_eQTLs	ENSG00000055732	MCOLN3	6.53e-09	0.000135	-5.8026	C
Gastrointestinal symptoms	rs3184504 (in LD with rs653178)	12:111884608:C:T	12	112000000	C	eQTLGen	eQTLGen_trans_eQTLs	ENSG00000058668	ATP2B4	2.29e-19	0	8.9987	C
Gastrointestinal symptoms	rs3184504 (in LD with rs653178)	12:111884608:C:T	12	112000000	C	eQTLGen	eQTLGen_trans_eQTLs	ENSG00000059728	MXD1	3.59e-06	0.025265	4.634	C
Gastrointestinal symptoms	rs3184504 (in LD with rs653178)	12:111884608:C:T	12	112000000	C	eQTLGen	eQTLGen_trans_eQTLs	ENSG00000064393	HIPK2	3.62e-06	0.025416	-4.6319	C
Gastrointestinal symptoms	rs3184504 (in LD with rs653178)	12:111884608:C:T	12	112000000	C	eQTLGen	eQTLGen_trans_eQTLs	ENSG00000064601	CTSA	1.37e-07	0.001512	-5.2697	C
Gastrointestinal symptoms	rs3184504 (in LD with rs653178)	12:111884608:C:T	12	112000000	C	eQTLGen	eQTLGen_trans_eQTLs	ENSG00000064763	FAR2	3.52e-14	0	7.5778	C
Gastrointestinal symptoms	rs3184504 (in LD with rs653178)	12:111884608:C:T	12	112000000	C	eQTLGen	eQTLGen_trans_eQTLs	ENSG00000065427	KARS	4.68e-10	2.1e-05	-6.2293	C
Gastrointestinal symptoms	rs3184504 (in LD with rs653178)	12:111884608:C:T	12	112000000	C	eQTLGen	eQTLGen_trans_eQTLs	ENSG00000065613	SLK	7.35e-06	0.045062	-4.4832	C
Gastrointestinal symptoms	rs3184504 (in LD with rs653178)	12:111884608:C:T	12	112000000	C	eQTLGen	eQTLGen_trans_eQTLs	ENSG00000067082	KLF6	2.96e-21	0	9.4643	C
Gastrointestinal symptoms	rs3184504 (in LD with rs653178)	12:111884608:C:T	12	112000000	C	eQTLGen	eQTLGen_trans_eQTLs	ENSG00000068724	TTC7A	4.87e-06	0.032293	4.5703	C
Gastrointestinal symptoms	rs3184504 (in LD with rs653178)	12:111884608:C:T	12	112000000	C	eQTLGen	eQTLGen_trans_eQTLs	ENSG00000068784	SRBD1	1.25e-16	0	-8.2779	C
Gastrointestinal symptoms	rs3184504 (in LD with rs653178)	12:111884608:C:T	12	112000000	C	eQTLGen	eQTLGen_trans_eQTLs	ENSG00000069943	PIGB	5.66e-10	2.07e-05	6.1997	C
Gastrointestinal symptoms	rs3184504 (in LD with rs653178)	12:111884608:C:T	12	112000000	C	eQTLGen	eQTLGen_trans_eQTLs	ENSG00000070501	POLB	3.51e-14	0	-7.5778	C
Gastrointestinal symptoms	rs3184504 (in LD with rs653178)	12:111884608:C:T	12	112000000	C	eQTLGen	eQTLGen_trans_eQTLs	ENSG00000070540	WIPI1	3.84e-06	0.026655	-4.6196	C
Gastrointestinal symptoms	rs3184504 (in LD with rs653178)	12:111884608:C:T	12	112000000	C	eQTLGen	eQTLGen_trans_eQTLs	ENSG00000070961	ATP2B1	8.1e-24	0	10.0626	C
Gastrointestinal symptoms	rs3184504 (in LD with rs653178)	12:111884608:C:T	12	112000000	C	eQTLGen	eQTLGen_trans_eQTLs	ENSG00000071282	LMCD1	2.32e-06	0.017394	4.7235	C
Gastrointestinal symptoms	rs3184504 (in LD with rs653178)	12:111884608:C:T	12	112000000	C	eQTLGen	eQTLGen_trans_eQTLs	ENSG00000071564	TCF3	1.08e-07	0.00122	5.3129	C
Gastrointestinal symptoms	rs3184504 (in LD with rs653178)	12:111884608:C:T	12	112000000	C	eQTLGen	eQTLGen_trans_eQTLs	ENSG00000072310	SREBF1	3.15e-06	0.022544	-4.6606	C
Gastrointestinal symptoms	rs3184504 (in LD with rs653178)	12:111884608:C:T	12	112000000	C	eQTLGen	eQTLGen_trans_eQTLs	ENSG00000072694	FCGR2B	3.4e-06	0.023981	4.6453	C
Gastrointestinal symptoms	rs3184504 (in LD with rs653178)	12:111884608:C:T	12	112000000	C	eQTLGen	eQTLGen_trans_eQTLs	ENSG00000072952	MRVI1	6.04e-07	0.005324	4.9899	C
Gastrointestinal symptoms	rs3184504 (in LD with rs653178)	12:111884608:C:T	12	112000000	C	eQTLGen	eQTLGen_trans_eQTLs	ENSG00000073331	ALPK1	5.58e-10	2.08e-05	-6.2019	C
Gastrointestinal symptoms	rs3184504 (in LD with rs653178)	12:111884608:C:T	12	112000000	C	eQTLGen	eQTLGen_trans_eQTLs	ENSG00000073737	DHRS9	8.32e-14	0	-7.4651	C
Gastrointestinal symptoms	rs3184504 (in LD with rs653178)	12:111884608:C:T	12	112000000	C	eQTLGen	eQTLGen_trans_eQTLs	ENSG00000074590	NUAK1	1.92e-07	0.001919	5.2069	C
Gastrointestinal symptoms	rs3184504 (in LD with rs653178)	12:111884608:C:T	12	112000000	C	eQTLGen	eQTLGen_trans_eQTLs	ENSG00000074660	SCARF1	3.38e-07	0.003109	-5.1008	C
Gastrointestinal symptoms	rs3184504 (in LD with rs653178)	12:111884608:C:T	12	112000000	C	eQTLGen	eQTLGen_trans_eQTLs	ENSG00000074706	IPCEF1	3.4e-07	0.00314	-5.0999	C
Gastrointestinal symptoms	rs3184504 (in LD with rs653178)	12:111884608:C:T	12	112000000	C	eQTLGen	eQTLGen_trans_eQTLs	ENSG00000074966	TXK	6.34e-15	0	-7.7969	C
Gastrointestinal symptoms	rs3184504 (in LD with rs653178)	12:111884608:C:T	12	112000000	C	eQTLGen	eQTLGen_trans_eQTLs	ENSG00000075399	VPS9D1	3.77e-08	0.0005	-5.5011	C
Gastrointestinal symptoms	rs3184504 (in LD with rs653178)	12:111884608:C:T	12	112000000	C	eQTLGen	eQTLGen_trans_eQTLs	ENSG00000075651	PLD1	1.57e-06	0.012339	4.8016	C
Gastrointestinal symptoms	rs3184504 (in LD with rs653178)	12:111884608:C:T	12	112000000	C	eQTLGen	eQTLGen_trans_eQTLs	ENSG00000077514	POLD3	1.26e-10	0	6.4322	C
Gastrointestinal symptoms	rs3184504 (in LD with rs653178)	12:111884608:C:T	12	112000000	C	eQTLGen	eQTLGen_trans_eQTLs	ENSG00000077721	UBE2A	6.46e-06	0.040785	4.5107	C
Gastrointestinal symptoms	rs3184504 (in LD with rs653178)	12:111884608:C:T	12	112000000	C	eQTLGen	eQTLGen_trans_eQTLs	ENSG00000078804	TP53INP2	3.15e-12	0	6.9711	C
Gastrointestinal symptoms	rs3184504 (in LD with rs653178)	12:111884608:C:T	12	112000000	C	eQTLGen	eQTLGen_trans_eQTLs	ENSG00000081019	RSBN1	4.88e-08	0.000642	-5.4558	C
Gastrointestinal symptoms	rs3184504 (in LD with rs653178)	12:111884608:C:T	12	112000000	C	eQTLGen	eQTLGen_trans_eQTLs	ENSG00000081189	MEF2C	1.7e-13	0	7.3703	C
Gastrointestinal symptoms	rs3184504 (in LD with rs653178)	12:111884608:C:T	12	112000000	C	eQTLGen	eQTLGen_trans_eQTLs	ENSG00000081985	IL12RB2	6.01e-06	0.03848	-4.526	C
Gastrointestinal symptoms	rs3184504 (in LD with rs653178)	12:111884608:C:T	12	112000000	C	eQTLGen	eQTLGen_trans_eQTLs	ENSG00000082074	FYB	4.19e-08	0.00058	-5.4827	C
Gastrointestinal symptoms	rs3184504 (in LD with rs653178)	12:111884608:C:T	12	112000000	C	eQTLGen	eQTLGen_trans_eQTLs	ENSG00000082293	COL19A1	5.08e-06	0.033247	4.5617	C
Gastrointestinal symptoms	rs3184504 (in LD with rs653178)	12:111884608:C:T	12	112000000	C	eQTLGen	eQTLGen_trans_eQTLs	ENSG00000082438	COBLL1	2.7e-08	0.000387	5.5598	C
Gastrointestinal symptoms	rs3184504 (in LD with rs653178)	12:111884608:C:T	12	112000000	C	eQTLGen	eQTLGen_trans_eQTLs	ENSG00000084764	MAPRE3	1.53e-09	5.74e-05	6.0416	C
Gastrointestinal symptoms	rs3184504 (in LD with rs653178)	12:111884608:C:T	12	112000000	C	eQTLGen	eQTLGen_trans_eQTLs	ENSG00000087253	LPCAT2	3.87e-10	2.13e-05	-6.2589	C
Gastrointestinal symptoms	rs3184504 (in LD with rs653178)	12:111884608:C:T	12	112000000	C	eQTLGen	eQTLGen_trans_eQTLs	ENSG00000088179	PTPN4	3.22e-13	0	-7.2846	C
Gastrointestinal symptoms	rs3184504 (in LD with rs653178)	12:111884608:C:T	12	112000000	C	eQTLGen	eQTLGen_trans_eQTLs	ENSG00000088387	DOCK9	5.58e-06	0.036084	-4.5415	C
Gastrointestinal symptoms	rs3184504 (in LD with rs653178)	12:111884608:C:T	12	112000000	C	eQTLGen	eQTLGen_trans_eQTLs	ENSG00000089692	LAG3	2.5e-08	0.000329	5.5733	C
Gastrointestinal symptoms	rs3184504 (in LD with rs653178)	12:111884608:C:T	12	112000000	C	eQTLGen	eQTLGen_trans_eQTLs	ENSG00000090339	ICAM1	2.27e-11	0	-6.6875	C
Gastrointestinal symptoms	rs3184504 (in LD with rs653178)	12:111884608:C:T	12	112000000	C	eQTLGen	eQTLGen_trans_eQTLs	ENSG00000091490	SEL1L3	5.74e-08	0.000809	5.4267	C
Gastrointestinal symptoms	rs3184504 (in LD with rs653178)	12:111884608:C:T	12	112000000	C	eQTLGen	eQTLGen_trans_eQTLs	ENSG00000092010	PSME1	6.7e-10	2.04e-05	-6.1728	C
Gastrointestinal symptoms	rs3184504 (in LD with rs653178)	12:111884608:C:T	12	112000000	C	eQTLGen	eQTLGen_trans_eQTLs	ENSG00000092096	SLC22A17	1.83e-09	5.65e-05	-6.0121	C
Gastrointestinal symptoms	rs3184504 (in LD with rs653178)	12:111884608:C:T	12	112000000	C	eQTLGen	eQTLGen_trans_eQTLs	ENSG00000092820	EZR	2.12e-19	0	9.0069	C
Gastrointestinal symptoms	rs3184504 (in LD with rs653178)	12:111884608:C:T	12	112000000	C	eQTLGen	eQTLGen_trans_eQTLs	ENSG00000092964	DPYSL2	5.13e-10	2.09e-05	6.2151	C
Gastrointestinal symptoms	rs3184504 (in LD with rs653178)	12:111884608:C:T	12	112000000	C	eQTLGen	eQTLGen_trans_eQTLs	ENSG00000093134	VNN3	1.87e-08	0.000247	5.6239	C
Gastrointestinal symptoms	rs3184504 (in LD with rs653178)	12:111884608:C:T	12	112000000	C	eQTLGen	eQTLGen_trans_eQTLs	ENSG00000095397	DFNB31	1.55e-06	0.012052	4.8052	C
Gastrointestinal symptoms	rs3184504 (in LD with rs653178)	12:111884608:C:T	12	112000000	C	eQTLGen	eQTLGen_trans_eQTLs	ENSG00000095585	BLNK	1.13e-09	3.92e-05	6.0899	C
Gastrointestinal symptoms	rs3184504 (in LD with rs653178)	12:111884608:C:T	12	112000000	C	eQTLGen	eQTLGen_trans_eQTLs	ENSG00000096093	EFHC1	3.93e-07	0.003476	5.0724	C
Gastrointestinal symptoms	rs3184504 (in LD with rs653178)	12:111884608:C:T	12	112000000	C	eQTLGen	eQTLGen_trans_eQTLs	ENSG00000097033	SH3GLB1	5.73e-07	0.004987	5.0003	C
Gastrointestinal symptoms	rs3184504 (in LD with rs653178)	12:111884608:C:T	12	112000000	C	eQTLGen	eQTLGen_trans_eQTLs	ENSG00000099860	GADD45B	5.04e-10	2.09e-05	-6.2178	C
Gastrointestinal symptoms	rs3184504 (in LD with rs653178)	12:111884608:C:T	12	112000000	C	eQTLGen	eQTLGen_trans_eQTLs	ENSG00000099998	GGT5	2.47e-11	0	-6.675	C
Gastrointestinal symptoms	rs3184504 (in LD with rs653178)	12:111884608:C:T	12	112000000	C	eQTLGen	eQTLGen_trans_eQTLs	ENSG00000100097	LGALS1	5.91e-19	0	8.894	C
Gastrointestinal symptoms	rs3184504 (in LD with rs653178)	12:111884608:C:T	12	112000000	C	eQTLGen	eQTLGen_trans_eQTLs	ENSG00000100266	PACSIN2	1.6e-06	0.01249	4.7989	C
Gastrointestinal symptoms	rs3184504 (in LD with rs653178)	12:111884608:C:T	12	112000000	C	eQTLGen	eQTLGen_trans_eQTLs	ENSG00000100346	CACNA1I	2.89e-08	0.000383	-5.5477	C
Gastrointestinal symptoms	rs3184504 (in LD with rs653178)	12:111884608:C:T	12	112000000	C	eQTLGen	eQTLGen_trans_eQTLs	ENSG00000100385	IL2RB	8.55e-18	0	-8.5919	C
Gastrointestinal symptoms	rs3184504 (in LD with rs653178)	12:111884608:C:T	12	112000000	C	eQTLGen	eQTLGen_trans_eQTLs	ENSG00000100450	GZMH	1.13e-13	0	7.425	C
Gastrointestinal symptoms	rs3184504 (in LD with rs653178)	12:111884608:C:T	12	112000000	C	eQTLGen	eQTLGen_trans_eQTLs	ENSG00000100473	COCH	8.89e-11	0	6.4849	C
Gastrointestinal symptoms	rs3184504 (in LD with rs653178)	12:111884608:C:T	12	112000000	C	eQTLGen	eQTLGen_trans_eQTLs	ENSG00000100721	TCL1A	4.4e-07	0.003969	5.0507	C
Gastrointestinal symptoms	rs3184504 (in LD with rs653178)	12:111884608:C:T	12	112000000	C	eQTLGen	eQTLGen_trans_eQTLs	ENSG00000100911	PSME2	5.98e-13	0	-7.2009	C
Gastrointestinal symptoms	rs3184504 (in LD with rs653178)	12:111884608:C:T	12	112000000	C	eQTLGen	eQTLGen_trans_eQTLs	ENSG00000100985	MMP9	5.65e-07	0.004953	-5.0026	C
Gastrointestinal symptoms	rs3184504 (in LD with rs653178)	12:111884608:C:T	12	112000000	C	eQTLGen	eQTLGen_trans_eQTLs	ENSG00000101230	ISM1	1.83e-16	0	-8.2328	C
Gastrointestinal symptoms	rs3184504 (in LD with rs653178)	12:111884608:C:T	12	112000000	C	eQTLGen	eQTLGen_trans_eQTLs	ENSG00000101337	TM9SF4	1.57e-08	0.000188	5.6535	C
Gastrointestinal symptoms	rs3184504 (in LD with rs653178)	12:111884608:C:T	12	112000000	C	eQTLGen	eQTLGen_trans_eQTLs	ENSG00000101773	RBBP8	3.57e-08	0.00046	5.5112	C
Gastrointestinal symptoms	rs3184504 (in LD with rs653178)	12:111884608:C:T	12	112000000	C	eQTLGen	eQTLGen_trans_eQTLs	ENSG00000102445	KIAA0226L	8.86e-09	0.000165	5.7513	C
Gastrointestinal symptoms	rs3184504 (in LD with rs653178)	12:111884608:C:T	12	112000000	C	eQTLGen	eQTLGen_trans_eQTLs	ENSG00000102575	ACP5	2.68e-06	0.019782	-4.6935	C
Gastrointestinal symptoms	rs3184504 (in LD with rs653178)	12:111884608:C:T	12	112000000	C	eQTLGen	eQTLGen_trans_eQTLs	ENSG00000103056	SMPD3	1.03e-07	0.001163	-5.3218	C
Gastrointestinal symptoms	rs3184504 (in LD with rs653178)	12:111884608:C:T	12	112000000	C	eQTLGen	eQTLGen_trans_eQTLs	ENSG00000103064	SLC7A6	1.18e-06	0.009372	-4.8591	C
Gastrointestinal symptoms	rs3184504 (in LD with rs653178)	12:111884608:C:T	12	112000000	C	eQTLGen	eQTLGen_trans_eQTLs	ENSG00000103351	CLUAP1	6.54e-11	0	-6.5307	C
Gastrointestinal symptoms	rs3184504 (in LD with rs653178)	12:111884608:C:T	12	112000000	C	eQTLGen	eQTLGen_trans_eQTLs	ENSG00000103381	CPPED1	5.41e-08	0.000732	5.4373	C
Gastrointestinal symptoms	rs3184504 (in LD with rs653178)	12:111884608:C:T	12	112000000	C	eQTLGen	eQTLGen_trans_eQTLs	ENSG00000103528	SYT17	7.31e-06	0.044874	4.4846	C
Gastrointestinal symptoms	rs3184504 (in LD with rs653178)	12:111884608:C:T	12	112000000	C	eQTLGen	eQTLGen_trans_eQTLs	ENSG00000103769	RAB11A	5.09e-06	0.033279	4.5613	C
Gastrointestinal symptoms	rs3184504 (in LD with rs653178)	12:111884608:C:T	12	112000000	C	eQTLGen	eQTLGen_trans_eQTLs	ENSG00000104312	RIPK2	1.69e-11	0	-6.7305	C
Gastrointestinal symptoms	rs3184504 (in LD with rs653178)	12:111884608:C:T	12	112000000	C	eQTLGen	eQTLGen_trans_eQTLs	ENSG00000104518	GSDMD	2.24e-10	0	-6.3436	C
Gastrointestinal symptoms	rs3184504 (in LD with rs653178)	12:111884608:C:T	12	112000000	C	eQTLGen	eQTLGen_trans_eQTLs	ENSG00000104549	SQLE	6.07e-10	2.06e-05	6.1886	C
Gastrointestinal symptoms	rs3184504 (in LD with rs653178)	12:111884608:C:T	12	112000000	C	eQTLGen	eQTLGen_trans_eQTLs	ENSG00000104660	LEPROTL1	7.99e-06	0.048475	-4.4652	C
Gastrointestinal symptoms	rs3184504 (in LD with rs653178)	12:111884608:C:T	12	112000000	C	eQTLGen	eQTLGen_trans_eQTLs	ENSG00000104921	FCER2	5.52e-09	0.00012	5.8306	C
Gastrointestinal symptoms	rs3184504 (in LD with rs653178)	12:111884608:C:T	12	112000000	C	eQTLGen	eQTLGen_trans_eQTLs	ENSG00000104973	MED25	1.58e-08	0.000203	5.6529	C
Gastrointestinal symptoms	rs3184504 (in LD with rs653178)	12:111884608:C:T	12	112000000	C	eQTLGen	eQTLGen_trans_eQTLs	ENSG00000105204	DYRK1B	3.37e-08	0.000449	5.5208	C
Gastrointestinal symptoms	rs3184504 (in LD with rs653178)	12:111884608:C:T	12	112000000	C	eQTLGen	eQTLGen_trans_eQTLs	ENSG00000105205	CLC	4.94e-08	0.000669	-5.4535	C
Gastrointestinal symptoms	rs3184504 (in LD with rs653178)	12:111884608:C:T	12	112000000	C	eQTLGen	eQTLGen_trans_eQTLs	ENSG00000105369	CD79A	7.47e-19	0	8.8677	C
Gastrointestinal symptoms	rs3184504 (in LD with rs653178)	12:111884608:C:T	12	112000000	C	eQTLGen	eQTLGen_trans_eQTLs	ENSG00000105404	RABAC1	1.46e-07	0.001551	5.2579	C
Gastrointestinal symptoms	rs3184504 (in LD with rs653178)	12:111884608:C:T	12	112000000	C	eQTLGen	eQTLGen_trans_eQTLs	ENSG00000105492	SIGLEC6	1.1e-06	0.008877	4.8722	C
Gastrointestinal symptoms	rs3184504 (in LD with rs653178)	12:111884608:C:T	12	112000000	C	eQTLGen	eQTLGen_trans_eQTLs	ENSG00000106066	CPVL	6.95e-07	0.006037	-4.9627	C
Gastrointestinal symptoms	rs3184504 (in LD with rs653178)	12:111884608:C:T	12	112000000	C	eQTLGen	eQTLGen_trans_eQTLs	ENSG00000106070	GRB10	2.36e-07	0.002248	-5.1688	C
Gastrointestinal symptoms	rs3184504 (in LD with rs653178)	12:111884608:C:T	12	112000000	C	eQTLGen	eQTLGen_trans_eQTLs	ENSG00000106460	TMEM106B	1.34e-06	0.010599	-4.8331	C
Gastrointestinal symptoms	rs3184504 (in LD with rs653178)	12:111884608:C:T	12	112000000	C	eQTLGen	eQTLGen_trans_eQTLs	ENSG00000106537	TSPAN13	2.78e-07	0.002662	5.1377	C
Gastrointestinal symptoms	rs3184504 (in LD with rs653178)	12:111884608:C:T	12	112000000	C	eQTLGen	eQTLGen_trans_eQTLs	ENSG00000106714	CNTNAP3	1.08e-07	0.001219	5.3126	C
Gastrointestinal symptoms	rs3184504 (in LD with rs653178)	12:111884608:C:T	12	112000000	C	eQTLGen	eQTLGen_trans_eQTLs	ENSG00000107438	PDLIM1	1.88e-07	0.001875	5.2105	C
Gastrointestinal symptoms	rs3184504 (in LD with rs653178)	12:111884608:C:T	12	112000000	C	eQTLGen	eQTLGen_trans_eQTLs	ENSG00000107960	OBFC1	2.78e-25	0	-10.3889	C
Gastrointestinal symptoms	rs3184504 (in LD with rs653178)	12:111884608:C:T	12	112000000	C	eQTLGen	eQTLGen_trans_eQTLs	ENSG00000108175	ZMIZ1	5.2e-09	0.00012	5.8409	C
Gastrointestinal symptoms	rs3184504 (in LD with rs653178)	12:111884608:C:T	12	112000000	C	eQTLGen	eQTLGen_trans_eQTLs	ENSG00000108294	PSMB3	5.38e-07	0.004718	-5.0124	C
Gastrointestinal symptoms	rs3184504 (in LD with rs653178)	12:111884608:C:T	12	112000000	C	eQTLGen	eQTLGen_trans_eQTLs	ENSG00000108479	GALK1	5.36e-08	0.000733	5.4392	C
Gastrointestinal symptoms	rs3184504 (in LD with rs653178)	12:111884608:C:T	12	112000000	C	eQTLGen	eQTLGen_trans_eQTLs	ENSG00000108622	ICAM2	1.87e-07	0.001853	-5.2118	C
Gastrointestinal symptoms	rs3184504 (in LD with rs653178)	12:111884608:C:T	12	112000000	C	eQTLGen	eQTLGen_trans_eQTLs	ENSG00000108679	LGALS3BP	4.33e-23	0	-9.8959	C
Gastrointestinal symptoms	rs3184504 (in LD with rs653178)	12:111884608:C:T	12	112000000	C	eQTLGen	eQTLGen_trans_eQTLs	ENSG00000108861	DUSP3	4.39e-06	0.029598	-4.5919	C
Gastrointestinal symptoms	rs3184504 (in LD with rs653178)	12:111884608:C:T	12	112000000	C	eQTLGen	eQTLGen_trans_eQTLs	ENSG00000109099	PMP22	4.72e-09	0.000122	-5.8564	C
Gastrointestinal symptoms	rs3184504 (in LD with rs653178)	12:111884608:C:T	12	112000000	C	eQTLGen	eQTLGen_trans_eQTLs	ENSG00000109320	NFKB1	1.14e-10	0	-6.4465	C
Gastrointestinal symptoms	rs3184504 (in LD with rs653178)	12:111884608:C:T	12	112000000	C	eQTLGen	eQTLGen_trans_eQTLs	ENSG00000109436	TBC1D9	5.08e-07	0.004433	5.0233	C
Gastrointestinal symptoms	rs3184504 (in LD with rs653178)	12:111884608:C:T	12	112000000	C	eQTLGen	eQTLGen_trans_eQTLs	ENSG00000109452	INPP4B	2.35e-20	0	-9.2451	C
Gastrointestinal symptoms	rs3184504 (in LD with rs653178)	12:111884608:C:T	12	112000000	C	eQTLGen	eQTLGen_trans_eQTLs	ENSG00000109756	RAPGEF2	4.73e-07	0.004164	5.0369	C
Gastrointestinal symptoms	rs3184504 (in LD with rs653178)	12:111884608:C:T	12	112000000	C	eQTLGen	eQTLGen_trans_eQTLs	ENSG00000110047	EHD1	5.96e-09	0.000136	-5.8177	C
Gastrointestinal symptoms	rs3184504 (in LD with rs653178)	12:111884608:C:T	12	112000000	C	eQTLGen	eQTLGen_trans_eQTLs	ENSG00000110077	MS4A6A	4.6e-08	0.000631	5.4661	C
Gastrointestinal symptoms	rs3184504 (in LD with rs653178)	12:111884608:C:T	12	112000000	C	eQTLGen	eQTLGen_trans_eQTLs	ENSG00000110315	RNF141	7.83e-06	0.0476	4.47	C
Gastrointestinal symptoms	rs3184504 (in LD with rs653178)	12:111884608:C:T	12	112000000	C	eQTLGen	eQTLGen_trans_eQTLs	ENSG00000110422	HIPK3	2.52e-07	0.002449	5.1563	C
Gastrointestinal symptoms	rs3184504 (in LD with rs653178)	12:111884608:C:T	12	112000000	C	eQTLGen	eQTLGen_trans_eQTLs	ENSG00000111716	LDHB	3.24e-10	2.17e-05	-6.2869	C
Gastrointestinal symptoms	rs3184504 (in LD with rs653178)	12:111884608:C:T	12	112000000	C	eQTLGen	eQTLGen_trans_eQTLs	ENSG00000111796	KLRB1	2.95e-07	0.002779	-5.1264	C
Gastrointestinal symptoms	rs3184504 (in LD with rs653178)	12:111884608:C:T	12	112000000	C	eQTLGen	eQTLGen_trans_eQTLs	ENSG00000111801	BTN3A3	2.32e-07	0.002217	-5.1716	C
Gastrointestinal symptoms	rs3184504 (in LD with rs653178)	12:111884608:C:T	12	112000000	C	eQTLGen	eQTLGen_trans_eQTLs	ENSG00000111880	RNGTT	9.36e-12	0	6.8161	C
Gastrointestinal symptoms	rs3184504 (in LD with rs653178)	12:111884608:C:T	12	112000000	C	eQTLGen	eQTLGen_trans_eQTLs	ENSG00000111913	FAM65B	1.08e-09	3.94e-05	6.097	C
Gastrointestinal symptoms	rs3184504 (in LD with rs653178)	12:111884608:C:T	12	112000000	C	eQTLGen	eQTLGen_trans_eQTLs	ENSG00000111961	SASH1	8.2e-09	0.000149	-5.7641	C
Gastrointestinal symptoms	rs3184504 (in LD with rs653178)	12:111884608:C:T	12	112000000	C	eQTLGen	eQTLGen_trans_eQTLs	ENSG00000112062	MAPK14	7.03e-07	0.006074	-4.9603	C
Gastrointestinal symptoms	rs3184504 (in LD with rs653178)	12:111884608:C:T	12	112000000	C	eQTLGen	eQTLGen_trans_eQTLs	ENSG00000112149	CD83	4.83e-07	0.004263	5.0331	C
Gastrointestinal symptoms	rs3184504 (in LD with rs653178)	12:111884608:C:T	12	112000000	C	eQTLGen	eQTLGen_trans_eQTLs	ENSG00000112394	SLC16A10	8.91e-07	0.007443	-4.9142	C
Gastrointestinal symptoms	rs3184504 (in LD with rs653178)	12:111884608:C:T	12	112000000	C	eQTLGen	eQTLGen_trans_eQTLs	ENSG00000112679	DUSP22	6.23e-08	0.000818	5.4121	C
Gastrointestinal symptoms	rs3184504 (in LD with rs653178)	12:111884608:C:T	12	112000000	C	eQTLGen	eQTLGen_trans_eQTLs	ENSG00000112759	SLC29A1	2.76e-06	0.020217	-4.688	C
Gastrointestinal symptoms	rs3184504 (in LD with rs653178)	12:111884608:C:T	12	112000000	C	eQTLGen	eQTLGen_trans_eQTLs	ENSG00000113263	ITK	1.42e-06	0.011139	-4.8223	C
Gastrointestinal symptoms	rs3184504 (in LD with rs653178)	12:111884608:C:T	12	112000000	C	eQTLGen	eQTLGen_trans_eQTLs	ENSG00000113319	RASGRF2	1.03e-06	0.008361	-4.8859	C
Gastrointestinal symptoms	rs3184504 (in LD with rs653178)	12:111884608:C:T	12	112000000	C	eQTLGen	eQTLGen_trans_eQTLs	ENSG00000114127	XRN1	1.97e-08	0.000245	-5.614	C
Gastrointestinal symptoms	rs3184504 (in LD with rs653178)	12:111884608:C:T	12	112000000	C	eQTLGen	eQTLGen_trans_eQTLs	ENSG00000114346	ECT2	9.77e-17	0	8.3077	C
Gastrointestinal symptoms	rs3184504 (in LD with rs653178)	12:111884608:C:T	12	112000000	C	eQTLGen	eQTLGen_trans_eQTLs	ENSG00000115155	OTOF	5.78e-08	0.000809	5.4256	C
Gastrointestinal symptoms	rs3184504 (in LD with rs653178)	12:111884608:C:T	12	112000000	C	eQTLGen	eQTLGen_trans_eQTLs	ENSG00000115170	ACVR1	1.68e-08	0.000233	-5.6418	C
Gastrointestinal symptoms	rs3184504 (in LD with rs653178)	12:111884608:C:T	12	112000000	C	eQTLGen	eQTLGen_trans_eQTLs	ENSG00000115415	STAT1	1.52e-63	0	-16.8279	C
Gastrointestinal symptoms	rs3184504 (in LD with rs653178)	12:111884608:C:T	12	112000000	C	eQTLGen	eQTLGen_trans_eQTLs	ENSG00000115604	IL18R1	3.41e-08	0.000449	-5.5187	C
Gastrointestinal symptoms	rs3184504 (in LD with rs653178)	12:111884608:C:T	12	112000000	C	eQTLGen	eQTLGen_trans_eQTLs	ENSG00000115607	IL18RAP	3.18e-13	0	-7.2862	C
Gastrointestinal symptoms	rs3184504 (in LD with rs653178)	12:111884608:C:T	12	112000000	C	eQTLGen	eQTLGen_trans_eQTLs	ENSG00000116191	RALGPS2	4.85e-08	0.000642	5.4568	C
Gastrointestinal symptoms	rs3184504 (in LD with rs653178)	12:111884608:C:T	12	112000000	C	eQTLGen	eQTLGen_trans_eQTLs	ENSG00000116741	RGS2	3.34e-08	0.000421	5.5226	C
Gastrointestinal symptoms	rs3184504 (in LD with rs653178)	12:111884608:C:T	12	112000000	C	eQTLGen	eQTLGen_trans_eQTLs	ENSG00000116815	CD58	2.56e-06	0.018806	4.7032	C
Gastrointestinal symptoms	rs3184504 (in LD with rs653178)	12:111884608:C:T	12	112000000	C	eQTLGen	eQTLGen_trans_eQTLs	ENSG00000117228	GBP1	3.26e-57	0	-15.9416	C
Gastrointestinal symptoms	rs3184504 (in LD with rs653178)	12:111884608:C:T	12	112000000	C	eQTLGen	eQTLGen_trans_eQTLs	ENSG00000117322	CR2	3.03e-06	0.021719	4.6691	C
Gastrointestinal symptoms	rs3184504 (in LD with rs653178)	12:111884608:C:T	12	112000000	C	eQTLGen	eQTLGen_trans_eQTLs	ENSG00000117335	CD46	5.52e-07	0.004893	-5.0071	C
Gastrointestinal symptoms	rs3184504 (in LD with rs653178)	12:111884608:C:T	12	112000000	C	eQTLGen	eQTLGen_trans_eQTLs	ENSG00000117602	RCAN3	8.69e-08	0.001029	-5.3522	C
Gastrointestinal symptoms	rs3184504 (in LD with rs653178)	12:111884608:C:T	12	112000000	C	eQTLGen	eQTLGen_trans_eQTLs	ENSG00000118971	CCND2	1.17e-08	0.000177	-5.7037	C
Gastrointestinal symptoms	rs3184504 (in LD with rs653178)	12:111884608:C:T	12	112000000	C	eQTLGen	eQTLGen_trans_eQTLs	ENSG00000119333	WDR34	5.62e-08	0.000798	5.4305	C
Gastrointestinal symptoms	rs3184504 (in LD with rs653178)	12:111884608:C:T	12	112000000	C	eQTLGen	eQTLGen_trans_eQTLs	ENSG00000119514	GALNT12	1.07e-06	0.008643	-4.8789	C
Gastrointestinal symptoms	rs3184504 (in LD with rs653178)	12:111884608:C:T	12	112000000	C	eQTLGen	eQTLGen_trans_eQTLs	ENSG00000119866	BCL11A	9.07e-18	0	8.5854	C
Gastrointestinal symptoms	rs3184504 (in LD with rs653178)	12:111884608:C:T	12	112000000	C	eQTLGen	eQTLGen_trans_eQTLs	ENSG00000120217	CD274	4.83e-19	0	-8.916	C
Gastrointestinal symptoms	rs3184504 (in LD with rs653178)	12:111884608:C:T	12	112000000	C	eQTLGen	eQTLGen_trans_eQTLs	ENSG00000120915	EPHX2	4.26e-13	0	-7.247	C
Gastrointestinal symptoms	rs3184504 (in LD with rs653178)	12:111884608:C:T	12	112000000	C	eQTLGen	eQTLGen_trans_eQTLs	ENSG00000121210	KIAA0922	1.63e-06	0.012667	-4.7948	C
Gastrointestinal symptoms	rs3184504 (in LD with rs653178)	12:111884608:C:T	12	112000000	C	eQTLGen	eQTLGen_trans_eQTLs	ENSG00000121578	B4GALT4	5.83e-08	0.000808	-5.4239	C
Gastrointestinal symptoms	rs3184504 (in LD with rs653178)	12:111884608:C:T	12	112000000	C	eQTLGen	eQTLGen_trans_eQTLs	ENSG00000123124	WWP1	4e-06	0.027463	-4.6113	C
Gastrointestinal symptoms	rs3184504 (in LD with rs653178)	12:111884608:C:T	12	112000000	C	eQTLGen	eQTLGen_trans_eQTLs	ENSG00000123146	CD97	4.11e-08	0.000581	5.4861	C
Gastrointestinal symptoms	rs3184504 (in LD with rs653178)	12:111884608:C:T	12	112000000	C	eQTLGen	eQTLGen_trans_eQTLs	ENSG00000123838	C4BPA	6.46e-06	0.04076	-4.5107	C
Gastrointestinal symptoms	rs3184504 (in LD with rs653178)	12:111884608:C:T	12	112000000	C	eQTLGen	eQTLGen_trans_eQTLs	ENSG00000124181	PLCG1	4.43e-08	0.000619	-5.4725	C
Gastrointestinal symptoms	rs3184504 (in LD with rs653178)	12:111884608:C:T	12	112000000	C	eQTLGen	eQTLGen_trans_eQTLs	ENSG00000124191	TOX2	1.72e-07	0.001702	5.2276	C
Gastrointestinal symptoms	rs3184504 (in LD with rs653178)	12:111884608:C:T	12	112000000	C	eQTLGen	eQTLGen_trans_eQTLs	ENSG00000124225	PMEPA1	3.41e-06	0.024093	4.6446	C
Gastrointestinal symptoms	rs3184504 (in LD with rs653178)	12:111884608:C:T	12	112000000	C	eQTLGen	eQTLGen_trans_eQTLs	ENSG00000124731	TREM1	2.35e-09	7.38e-05	5.9717	C
Gastrointestinal symptoms	rs3184504 (in LD with rs653178)	12:111884608:C:T	12	112000000	C	eQTLGen	eQTLGen_trans_eQTLs	ENSG00000124831	LRRFIP1	1.27e-13	0	7.4092	C
Gastrointestinal symptoms	rs3184504 (in LD with rs653178)	12:111884608:C:T	12	112000000	C	eQTLGen	eQTLGen_trans_eQTLs	ENSG00000124942	AHNAK	1.75e-12	0	7.0529	C
Gastrointestinal symptoms	rs3184504 (in LD with rs653178)	12:111884608:C:T	12	112000000	C	eQTLGen	eQTLGen_trans_eQTLs	ENSG00000125249	RAP2A	6.05e-08	0.000806	5.4172	C
Gastrointestinal symptoms	rs3184504 (in LD with rs653178)	12:111884608:C:T	12	112000000	C	eQTLGen	eQTLGen_trans_eQTLs	ENSG00000125740	FOSB	5.33e-12	0	6.8964	C
Gastrointestinal symptoms	rs3184504 (in LD with rs653178)	12:111884608:C:T	12	112000000	C	eQTLGen	eQTLGen_trans_eQTLs	ENSG00000125827	TMX4	6.09e-08	0.000805	5.4163	C
Gastrointestinal symptoms	rs3184504 (in LD with rs653178)	12:111884608:C:T	12	112000000	C	eQTLGen	eQTLGen_trans_eQTLs	ENSG00000125868	DSTN	6.14e-07	0.005397	4.9869	C
Gastrointestinal symptoms	rs3184504 (in LD with rs653178)	12:111884608:C:T	12	112000000	C	eQTLGen	eQTLGen_trans_eQTLs	ENSG00000127152	BCL11B	8.04e-07	0.006814	-4.9343	C
Gastrointestinal symptoms	rs3184504 (in LD with rs653178)	12:111884608:C:T	12	112000000	C	eQTLGen	eQTLGen_trans_eQTLs	ENSG00000127603	MACF1	8.39e-07	0.007076	-4.9259	C
Gastrointestinal symptoms	rs3184504 (in LD with rs653178)	12:111884608:C:T	12	112000000	C	eQTLGen	eQTLGen_trans_eQTLs	ENSG00000127990	SGCE	4.99e-06	0.032859	4.5652	C
Gastrointestinal symptoms	rs3184504 (in LD with rs653178)	12:111884608:C:T	12	112000000	C	eQTLGen	eQTLGen_trans_eQTLs	ENSG00000128218	VPREB3	1.03e-13	0	7.4371	C
Gastrointestinal symptoms	rs3184504 (in LD with rs653178)	12:111884608:C:T	12	112000000	C	eQTLGen	eQTLGen_trans_eQTLs	ENSG00000128284	APOL3	1.87e-25	0	-10.4264	C
Gastrointestinal symptoms	rs3184504 (in LD with rs653178)	12:111884608:C:T	12	112000000	C	eQTLGen	eQTLGen_trans_eQTLs	ENSG00000128335	APOL2	6.1e-12	0	-6.8774	C
Gastrointestinal symptoms	rs3184504 (in LD with rs653178)	12:111884608:C:T	12	112000000	C	eQTLGen	eQTLGen_trans_eQTLs	ENSG00000130518	KIAA1683	3.23e-09	0.000108	5.9198	C
Gastrointestinal symptoms	rs3184504 (in LD with rs653178)	12:111884608:C:T	12	112000000	C	eQTLGen	eQTLGen_trans_eQTLs	ENSG00000130522	JUND	1.2e-07	0.001332	5.2936	C
Gastrointestinal symptoms	rs3184504 (in LD with rs653178)	12:111884608:C:T	12	112000000	C	eQTLGen	eQTLGen_trans_eQTLs	ENSG00000130702	LAMA5	8.22e-09	0.000149	5.7639	C
Gastrointestinal symptoms	rs3184504 (in LD with rs653178)	12:111884608:C:T	12	112000000	C	eQTLGen	eQTLGen_trans_eQTLs	ENSG00000131187	F12	2.38e-08	0.000316	5.5817	C
Gastrointestinal symptoms	rs3184504 (in LD with rs653178)	12:111884608:C:T	12	112000000	C	eQTLGen	eQTLGen_trans_eQTLs	ENSG00000131203	IDO1	1.58e-11	0	-6.7403	C
Gastrointestinal symptoms	rs3184504 (in LD with rs653178)	12:111884608:C:T	12	112000000	C	eQTLGen	eQTLGen_trans_eQTLs	ENSG00000131634	TMEM204	1.61e-10	0	-6.3949	C
Gastrointestinal symptoms	rs3184504 (in LD with rs653178)	12:111884608:C:T	12	112000000	C	eQTLGen	eQTLGen_trans_eQTLs	ENSG00000132109	TRIM21	2.19e-13	0	-7.3366	C
Gastrointestinal symptoms	rs3184504 (in LD with rs653178)	12:111884608:C:T	12	112000000	C	eQTLGen	eQTLGen_trans_eQTLs	ENSG00000132185	FCRLA	1.35e-11	0	6.7629	C
Gastrointestinal symptoms	rs3184504 (in LD with rs653178)	12:111884608:C:T	12	112000000	C	eQTLGen	eQTLGen_trans_eQTLs	ENSG00000132465	IGJ	2.66e-09	7.32e-05	5.9516	C
Gastrointestinal symptoms	rs3184504 (in LD with rs653178)	12:111884608:C:T	12	112000000	C	eQTLGen	eQTLGen_trans_eQTLs	ENSG00000132849	INADL	2.14e-08	0.000258	-5.6002	C
Gastrointestinal symptoms	rs3184504 (in LD with rs653178)	12:111884608:C:T	12	112000000	C	eQTLGen	eQTLGen_trans_eQTLs	ENSG00000133104	SPG20	8.13e-07	0.006877	-4.932	C
Gastrointestinal symptoms	rs3184504 (in LD with rs653178)	12:111884608:C:T	12	112000000	C	eQTLGen	eQTLGen_trans_eQTLs	ENSG00000133106	EPSTI1	3.9e-11	0	-6.6078	C
Gastrointestinal symptoms	rs3184504 (in LD with rs653178)	12:111884608:C:T	12	112000000	C	eQTLGen	eQTLGen_trans_eQTLs	ENSG00000133317	LGALS12	5.75e-06	0.037016	-4.5353	C
Gastrointestinal symptoms	rs3184504 (in LD with rs653178)	12:111884608:C:T	12	112000000	C	eQTLGen	eQTLGen_trans_eQTLs	ENSG00000133321	RARRES3	3.22e-09	0.000108	-5.9198	C
Gastrointestinal symptoms	rs3184504 (in LD with rs653178)	12:111884608:C:T	12	112000000	C	eQTLGen	eQTLGen_trans_eQTLs	ENSG00000133422	MORC2	2.46e-06	0.018111	-4.7117	C
Gastrointestinal symptoms	rs3184504 (in LD with rs653178)	12:111884608:C:T	12	112000000	C	eQTLGen	eQTLGen_trans_eQTLs	ENSG00000133661	SFTPD	1.16e-06	0.009252	4.862	C
Gastrointestinal symptoms	rs3184504 (in LD with rs653178)	12:111884608:C:T	12	112000000	C	eQTLGen	eQTLGen_trans_eQTLs	ENSG00000133703	KRAS	7.23e-09	0.000151	5.7854	C
Gastrointestinal symptoms	rs3184504 (in LD with rs653178)	12:111884608:C:T	12	112000000	C	eQTLGen	eQTLGen_trans_eQTLs	ENSG00000133789	SWAP70	3.33e-07	0.003036	5.1039	C
Gastrointestinal symptoms	rs3184504 (in LD with rs653178)	12:111884608:C:T	12	112000000	C	eQTLGen	eQTLGen_trans_eQTLs	ENSG00000133961	NUMB	7e-07	0.006059	4.9616	C
Gastrointestinal symptoms	rs3184504 (in LD with rs653178)	12:111884608:C:T	12	112000000	C	eQTLGen	eQTLGen_trans_eQTLs	ENSG00000134107	BHLHE40	8.14e-08	0.001036	5.3641	C
Gastrointestinal symptoms	rs3184504 (in LD with rs653178)	12:111884608:C:T	12	112000000	C	eQTLGen	eQTLGen_trans_eQTLs	ENSG00000134198	TSPAN2	7.79e-12	0	6.8425	C
Gastrointestinal symptoms	rs3184504 (in LD with rs653178)	12:111884608:C:T	12	112000000	C	eQTLGen	eQTLGen_trans_eQTLs	ENSG00000134243	SORT1	4.01e-10	2.13e-05	-6.2537	C
Gastrointestinal symptoms	rs3184504 (in LD with rs653178)	12:111884608:C:T	12	112000000	C	eQTLGen	eQTLGen_trans_eQTLs	ENSG00000134308	YWHAQ	1.45e-11	0	6.7531	C
Gastrointestinal symptoms	rs3184504 (in LD with rs653178)	12:111884608:C:T	12	112000000	C	eQTLGen	eQTLGen_trans_eQTLs	ENSG00000134470	IL15RA	1.57e-09	5.73e-05	-6.037	C
Gastrointestinal symptoms	rs3184504 (in LD with rs653178)	12:111884608:C:T	12	112000000	C	eQTLGen	eQTLGen_trans_eQTLs	ENSG00000134531	EMP1	1.27e-14	0	7.7093	C
Gastrointestinal symptoms	rs3184504 (in LD with rs653178)	12:111884608:C:T	12	112000000	C	eQTLGen	eQTLGen_trans_eQTLs	ENSG00000134809	TIMM10	2.86e-06	0.020804	-4.6806	C
Gastrointestinal symptoms	rs3184504 (in LD with rs653178)	12:111884608:C:T	12	112000000	C	eQTLGen	eQTLGen_trans_eQTLs	ENSG00000134815	DHX34	1.49e-06	0.011638	4.813	C
Gastrointestinal symptoms	rs3184504 (in LD with rs653178)	12:111884608:C:T	12	112000000	C	eQTLGen	eQTLGen_trans_eQTLs	ENSG00000135046	ANXA1	2.72e-19	0	8.9796	C
Gastrointestinal symptoms	rs3184504 (in LD with rs653178)	12:111884608:C:T	12	112000000	C	eQTLGen	eQTLGen_trans_eQTLs	ENSG00000135116	HRK	2.63e-06	0.019342	4.6981	C
Gastrointestinal symptoms	rs3184504 (in LD with rs653178)	12:111884608:C:T	12	112000000	C	eQTLGen	eQTLGen_trans_eQTLs	ENSG00000135272	MDFIC	4.15e-08	0.000581	-5.4842	C
Gastrointestinal symptoms	rs3184504 (in LD with rs653178)	12:111884608:C:T	12	112000000	C	eQTLGen	eQTLGen_trans_eQTLs	ENSG00000135318	NT5E	5.95e-08	0.000807	5.4206	C
Gastrointestinal symptoms	rs3184504 (in LD with rs653178)	12:111884608:C:T	12	112000000	C	eQTLGen	eQTLGen_trans_eQTLs	ENSG00000135426	TESPA1	1.64e-08	0.000218	-5.6458	C
Gastrointestinal symptoms	rs3184504 (in LD with rs653178)	12:111884608:C:T	12	112000000	C	eQTLGen	eQTLGen_trans_eQTLs	ENSG00000135631	RAB11FIP5	3.38e-11	0	6.6294	C
Gastrointestinal symptoms	rs3184504 (in LD with rs653178)	12:111884608:C:T	12	112000000	C	eQTLGen	eQTLGen_trans_eQTLs	ENSG00000135636	DYSF	2.92e-07	0.002758	-5.1283	C
Gastrointestinal symptoms	rs3184504 (in LD with rs653178)	12:111884608:C:T	12	112000000	C	eQTLGen	eQTLGen_trans_eQTLs	ENSG00000135862	LAMC1	1.21e-08	0.000176	5.6988	C
Gastrointestinal symptoms	rs3184504 (in LD with rs653178)	12:111884608:C:T	12	112000000	C	eQTLGen	eQTLGen_trans_eQTLs	ENSG00000135905	DOCK10	9.81e-13	0	-7.1332	C
Gastrointestinal symptoms	rs3184504 (in LD with rs653178)	12:111884608:C:T	12	112000000	C	eQTLGen	eQTLGen_trans_eQTLs	ENSG00000135916	ITM2C	9.89e-07	0.008062	4.894	C
Gastrointestinal symptoms	rs3184504 (in LD with rs653178)	12:111884608:C:T	12	112000000	C	eQTLGen	eQTLGen_trans_eQTLs	ENSG00000135919	SERPINE2	1.07e-06	0.008664	-4.8777	C
Gastrointestinal symptoms	rs3184504 (in LD with rs653178)	12:111884608:C:T	12	112000000	C	eQTLGen	eQTLGen_trans_eQTLs	ENSG00000135932	CAB39	5.88e-07	0.005154	-4.9949	C
Gastrointestinal symptoms	rs3184504 (in LD with rs653178)	12:111884608:C:T	12	112000000	C	eQTLGen	eQTLGen_trans_eQTLs	ENSG00000136573	BLK	1.26e-14	0	7.7099	C
Gastrointestinal symptoms	rs3184504 (in LD with rs653178)	12:111884608:C:T	12	112000000	C	eQTLGen	eQTLGen_trans_eQTLs	ENSG00000136653	RASSF5	2.01e-08	0.000245	-5.611	C
Gastrointestinal symptoms	rs3184504 (in LD with rs653178)	12:111884608:C:T	12	112000000	C	eQTLGen	eQTLGen_trans_eQTLs	ENSG00000136826	KLF4	7.89e-07	0.006711	4.9381	C
Gastrointestinal symptoms	rs3184504 (in LD with rs653178)	12:111884608:C:T	12	112000000	C	eQTLGen	eQTLGen_trans_eQTLs	ENSG00000136867	SLC31A2	1.41e-19	0	9.0517	C
Gastrointestinal symptoms	rs3184504 (in LD with rs653178)	12:111884608:C:T	12	112000000	C	eQTLGen	eQTLGen_trans_eQTLs	ENSG00000136999	NOV	2.05e-06	0.01574	4.7488	C
Gastrointestinal symptoms	rs3184504 (in LD with rs653178)	12:111884608:C:T	12	112000000	C	eQTLGen	eQTLGen_trans_eQTLs	ENSG00000137070	IL11RA	2.31e-06	0.017378	-4.7239	C
Gastrointestinal symptoms	rs3184504 (in LD with rs653178)	12:111884608:C:T	12	112000000	C	eQTLGen	eQTLGen_trans_eQTLs	ENSG00000137094	DNAJB5	7.04e-10	2.04e-05	6.1653	C
Gastrointestinal symptoms	rs3184504 (in LD with rs653178)	12:111884608:C:T	12	112000000	C	eQTLGen	eQTLGen_trans_eQTLs	ENSG00000137265	IRF4	1.98e-25	0	10.4214	C
Gastrointestinal symptoms	rs3184504 (in LD with rs653178)	12:111884608:C:T	12	112000000	C	eQTLGen	eQTLGen_trans_eQTLs	ENSG00000137496	IL18BP	2.17e-08	0.000258	-5.5982	C
Gastrointestinal symptoms	rs3184504 (in LD with rs653178)	12:111884608:C:T	12	112000000	C	eQTLGen	eQTLGen_trans_eQTLs	ENSG00000137752	CASP1	2.94e-07	0.002769	-5.1273	C
Gastrointestinal symptoms	rs3184504 (in LD with rs653178)	12:111884608:C:T	12	112000000	C	eQTLGen	eQTLGen_trans_eQTLs	ENSG00000137767	SQRDL	7.83e-06	0.0476	-4.4697	C
Gastrointestinal symptoms	rs3184504 (in LD with rs653178)	12:111884608:C:T	12	112000000	C	eQTLGen	eQTLGen_trans_eQTLs	ENSG00000137824	RMDN3	1.11e-06	0.008899	-4.8709	C
Gastrointestinal symptoms	rs3184504 (in LD with rs653178)	12:111884608:C:T	12	112000000	C	eQTLGen	eQTLGen_trans_eQTLs	ENSG00000138061	CYP1B1	8.2e-06	0.049414	4.4601	C
Gastrointestinal symptoms	rs3184504 (in LD with rs653178)	12:111884608:C:T	12	112000000	C	eQTLGen	eQTLGen_trans_eQTLs	ENSG00000138172	CALHM2	1.73e-06	0.013446	4.7827	C
Gastrointestinal symptoms	rs3184504 (in LD with rs653178)	12:111884608:C:T	12	112000000	C	eQTLGen	eQTLGen_trans_eQTLs	ENSG00000138190	EXOC6	8.7e-07	0.007296	-4.919	C
Gastrointestinal symptoms	rs3184504 (in LD with rs653178)	12:111884608:C:T	12	112000000	C	eQTLGen	eQTLGen_trans_eQTLs	ENSG00000138378	STAT4	6.02e-14	0	-7.5075	C
Gastrointestinal symptoms	rs3184504 (in LD with rs653178)	12:111884608:C:T	12	112000000	C	eQTLGen	eQTLGen_trans_eQTLs	ENSG00000138496	PARP9	5.77e-24	0	-10.0957	C
Gastrointestinal symptoms	rs3184504 (in LD with rs653178)	12:111884608:C:T	12	112000000	C	eQTLGen	eQTLGen_trans_eQTLs	ENSG00000138755	CXCL9	3.04e-06	0.021848	-4.6678	C
Gastrointestinal symptoms	rs3184504 (in LD with rs653178)	12:111884608:C:T	12	112000000	C	eQTLGen	eQTLGen_trans_eQTLs	ENSG00000138795	LEF1	1.39e-08	0.00019	-5.6743	C
Gastrointestinal symptoms	rs3184504 (in LD with rs653178)	12:111884608:C:T	12	112000000	C	eQTLGen	eQTLGen_trans_eQTLs	ENSG00000138821	SLC39A8	5.14e-06	0.033581	-4.5587	C
Gastrointestinal symptoms	rs3184504 (in LD with rs653178)	12:111884608:C:T	12	112000000	C	eQTLGen	eQTLGen_trans_eQTLs	ENSG00000139112	GABARAPL1	6.91e-07	0.006021	4.9639	C
Gastrointestinal symptoms	rs3184504 (in LD with rs653178)	12:111884608:C:T	12	112000000	C	eQTLGen	eQTLGen_trans_eQTLs	ENSG00000139192	TAPBPL	4.25e-08	0.000594	-5.48	C
Gastrointestinal symptoms	rs3184504 (in LD with rs653178)	12:111884608:C:T	12	112000000	C	eQTLGen	eQTLGen_trans_eQTLs	ENSG00000139370	SLC15A4	3.97e-06	0.027276	4.6133	C
Gastrointestinal symptoms	rs3184504 (in LD with rs653178)	12:111884608:C:T	12	112000000	C	eQTLGen	eQTLGen_trans_eQTLs	ENSG00000139668	WDFY2	2.55e-07	0.002481	5.1542	C
Gastrointestinal symptoms	rs3184504 (in LD with rs653178)	12:111884608:C:T	12	112000000	C	eQTLGen	eQTLGen_trans_eQTLs	ENSG00000139832	RAB20	2.8e-18	0	-8.719	C
Gastrointestinal symptoms	rs3184504 (in LD with rs653178)	12:111884608:C:T	12	112000000	C	eQTLGen	eQTLGen_trans_eQTLs	ENSG00000140030	GPR65	1.67e-10	0	-6.3891	C
Gastrointestinal symptoms	rs3184504 (in LD with rs653178)	12:111884608:C:T	12	112000000	C	eQTLGen	eQTLGen_trans_eQTLs	ENSG00000140092	FBLN5	2.08e-07	0.002019	-5.1922	C
Gastrointestinal symptoms	rs3184504 (in LD with rs653178)	12:111884608:C:T	12	112000000	C	eQTLGen	eQTLGen_trans_eQTLs	ENSG00000140105	WARS	5.84e-16	0	-8.0925	C
Gastrointestinal symptoms	rs3184504 (in LD with rs653178)	12:111884608:C:T	12	112000000	C	eQTLGen	eQTLGen_trans_eQTLs	ENSG00000140199	SLC12A6	1.18e-06	0.009376	4.8597	C
Gastrointestinal symptoms	rs3184504 (in LD with rs653178)	12:111884608:C:T	12	112000000	C	eQTLGen	eQTLGen_trans_eQTLs	ENSG00000140511	HAPLN3	2.57e-08	0.000359	-5.5687	C
Gastrointestinal symptoms	rs3184504 (in LD with rs653178)	12:111884608:C:T	12	112000000	C	eQTLGen	eQTLGen_trans_eQTLs	ENSG00000140836	ZFHX3	3.05e-06	0.021904	4.6675	C
Gastrointestinal symptoms	rs3184504 (in LD with rs653178)	12:111884608:C:T	12	112000000	C	eQTLGen	eQTLGen_trans_eQTLs	ENSG00000140853	NLRC5	1.91e-12	0	-7.0409	C
Gastrointestinal symptoms	rs3184504 (in LD with rs653178)	12:111884608:C:T	12	112000000	C	eQTLGen	eQTLGen_trans_eQTLs	ENSG00000140948	ZCCHC14	2.1e-10	0	-6.354	C
Gastrointestinal symptoms	rs3184504 (in LD with rs653178)	12:111884608:C:T	12	112000000	C	eQTLGen	eQTLGen_trans_eQTLs	ENSG00000140968	IRF8	3.6e-07	0.003283	5.0891	C
Gastrointestinal symptoms	rs3184504 (in LD with rs653178)	12:111884608:C:T	12	112000000	C	eQTLGen	eQTLGen_trans_eQTLs	ENSG00000141574	SECTM1	2.16e-08	0.000258	-5.5986	C
Gastrointestinal symptoms	rs3184504 (in LD with rs653178)	12:111884608:C:T	12	112000000	C	eQTLGen	eQTLGen_trans_eQTLs	ENSG00000141622	RNF165	5.41e-12	0	-6.8943	C
Gastrointestinal symptoms	rs3184504 (in LD with rs653178)	12:111884608:C:T	12	112000000	C	eQTLGen	eQTLGen_trans_eQTLs	ENSG00000142227	EMP3	4.75e-13	0	7.2324	C
Gastrointestinal symptoms	rs3184504 (in LD with rs653178)	12:111884608:C:T	12	112000000	C	eQTLGen	eQTLGen_trans_eQTLs	ENSG00000143384	MCL1	6.4e-06	0.040471	4.5128	C
Gastrointestinal symptoms	rs3184504 (in LD with rs653178)	12:111884608:C:T	12	112000000	C	eQTLGen	eQTLGen_trans_eQTLs	ENSG00000143409	FAM63A	8.37e-07	0.00708	4.9267	C
Gastrointestinal symptoms	rs3184504 (in LD with rs653178)	12:111884608:C:T	12	112000000	C	eQTLGen	eQTLGen_trans_eQTLs	ENSG00000143878	RHOB	7.32e-08	0.000898	5.3832	C
Gastrointestinal symptoms	rs3184504 (in LD with rs653178)	12:111884608:C:T	12	112000000	C	eQTLGen	eQTLGen_trans_eQTLs	ENSG00000144136	SLC20A1	3.81e-10	2.14e-05	-6.2617	C
Gastrointestinal symptoms	rs3184504 (in LD with rs653178)	12:111884608:C:T	12	112000000	C	eQTLGen	eQTLGen_trans_eQTLs	ENSG00000144152	FBLN7	3.2e-10	2.17e-05	-6.2885	C
Gastrointestinal symptoms	rs3184504 (in LD with rs653178)	12:111884608:C:T	12	112000000	C	eQTLGen	eQTLGen_trans_eQTLs	ENSG00000144354	CDCA7	3.94e-08	0.000527	5.4938	C
Gastrointestinal symptoms	rs3184504 (in LD with rs653178)	12:111884608:C:T	12	112000000	C	eQTLGen	eQTLGen_trans_eQTLs	ENSG00000144635	DYNC1LI1	8.87e-08	0.001053	5.3485	C
Gastrointestinal symptoms	rs3184504 (in LD with rs653178)	12:111884608:C:T	12	112000000	C	eQTLGen	eQTLGen_trans_eQTLs	ENSG00000144645	OSBPL10	7.48e-16	0	8.0625	C
Gastrointestinal symptoms	rs3184504 (in LD with rs653178)	12:111884608:C:T	12	112000000	C	eQTLGen	eQTLGen_trans_eQTLs	ENSG00000144749	LRIG1	2.01e-13	0	-7.3484	C
Gastrointestinal symptoms	rs3184504 (in LD with rs653178)	12:111884608:C:T	12	112000000	C	eQTLGen	eQTLGen_trans_eQTLs	ENSG00000145675	PIK3R1	1.19e-08	0.000176	-5.7011	C
Gastrointestinal symptoms	rs3184504 (in LD with rs653178)	12:111884608:C:T	12	112000000	C	eQTLGen	eQTLGen_trans_eQTLs	ENSG00000145703	IQGAP2	1.97e-10	0	6.364	C
Gastrointestinal symptoms	rs3184504 (in LD with rs653178)	12:111884608:C:T	12	112000000	C	eQTLGen	eQTLGen_trans_eQTLs	ENSG00000146021	KLHL3	1.41e-11	0	-6.7568	C
Gastrointestinal symptoms	rs3184504 (in LD with rs653178)	12:111884608:C:T	12	112000000	C	eQTLGen	eQTLGen_trans_eQTLs	ENSG00000146904	EPHA1	3.76e-08	0.0005	-5.5018	C
Gastrointestinal symptoms	rs3184504 (in LD with rs653178)	12:111884608:C:T	12	112000000	C	eQTLGen	eQTLGen_trans_eQTLs	ENSG00000147234	FRMPD3	1.7e-07	0.001681	5.23	C
Gastrointestinal symptoms	rs3184504 (in LD with rs653178)	12:111884608:C:T	12	112000000	C	eQTLGen	eQTLGen_trans_eQTLs	ENSG00000148180	GSN	1.75e-06	0.013544	-4.7803	C
Gastrointestinal symptoms	rs3184504 (in LD with rs653178)	12:111884608:C:T	12	112000000	C	eQTLGen	eQTLGen_trans_eQTLs	ENSG00000148450	MSRB2	1.27e-09	5.83e-05	-6.0708	C
Gastrointestinal symptoms	rs3184504 (in LD with rs653178)	12:111884608:C:T	12	112000000	C	eQTLGen	eQTLGen_trans_eQTLs	ENSG00000148468	FAM171A1	3.6e-09	0.000107	-5.9013	C
Gastrointestinal symptoms	rs3184504 (in LD with rs653178)	12:111884608:C:T	12	112000000	C	eQTLGen	eQTLGen_trans_eQTLs	ENSG00000149131	SERPING1	7.35e-23	0	-9.8428	C
Gastrointestinal symptoms	rs3184504 (in LD with rs653178)	12:111884608:C:T	12	112000000	C	eQTLGen	eQTLGen_trans_eQTLs	ENSG00000149294	NCAM1	3.48e-07	0.003219	-5.0953	C
Gastrointestinal symptoms	rs3184504 (in LD with rs653178)	12:111884608:C:T	12	112000000	C	eQTLGen	eQTLGen_trans_eQTLs	ENSG00000149328	GLB1L2	6.4e-11	0	6.5342	C
Gastrointestinal symptoms	rs3184504 (in LD with rs653178)	12:111884608:C:T	12	112000000	C	eQTLGen	eQTLGen_trans_eQTLs	ENSG00000150337	FCGR1A	6.9e-21	0	-9.3752	C
Gastrointestinal symptoms	rs3184504 (in LD with rs653178)	12:111884608:C:T	12	112000000	C	eQTLGen	eQTLGen_trans_eQTLs	ENSG00000150687	PRSS23	6.07e-12	0	6.8782	C
Gastrointestinal symptoms	rs3184504 (in LD with rs653178)	12:111884608:C:T	12	112000000	C	eQTLGen	eQTLGen_trans_eQTLs	ENSG00000151623	NR3C2	2.46e-06	0.018111	-4.7117	C
Gastrointestinal symptoms	rs3184504 (in LD with rs653178)	12:111884608:C:T	12	112000000	C	eQTLGen	eQTLGen_trans_eQTLs	ENSG00000151689	INPP1	8.1e-06	0.04894	-4.4624	C
Gastrointestinal symptoms	rs3184504 (in LD with rs653178)	12:111884608:C:T	12	112000000	C	eQTLGen	eQTLGen_trans_eQTLs	ENSG00000151692	RNF144A	7.82e-12	0	-6.8416	C
Gastrointestinal symptoms	rs3184504 (in LD with rs653178)	12:111884608:C:T	12	112000000	C	eQTLGen	eQTLGen_trans_eQTLs	ENSG00000152061	RABGAP1L	6.64e-10	2.05e-05	6.1745	C
Gastrointestinal symptoms	rs3184504 (in LD with rs653178)	12:111884608:C:T	12	112000000	C	eQTLGen	eQTLGen_trans_eQTLs	ENSG00000152217	SETBP1	6.07e-08	0.000806	5.4169	C
Gastrointestinal symptoms	rs3184504 (in LD with rs653178)	12:111884608:C:T	12	112000000	C	eQTLGen	eQTLGen_trans_eQTLs	ENSG00000152223	EPG5	1.4e-09	5.78e-05	-6.055	C
Gastrointestinal symptoms	rs3184504 (in LD with rs653178)	12:111884608:C:T	12	112000000	C	eQTLGen	eQTLGen_trans_eQTLs	ENSG00000152359	POC5	6.27e-06	0.03971	-4.5169	C
Gastrointestinal symptoms	rs3184504 (in LD with rs653178)	12:111884608:C:T	12	112000000	C	eQTLGen	eQTLGen_trans_eQTLs	ENSG00000152894	PTPRK	1.68e-06	0.013057	4.7885	C
Gastrointestinal symptoms	rs3184504 (in LD with rs653178)	12:111884608:C:T	12	112000000	C	eQTLGen	eQTLGen_trans_eQTLs	ENSG00000153064	BANK1	2.25e-14	0	7.6357	C
Gastrointestinal symptoms	rs3184504 (in LD with rs653178)	12:111884608:C:T	12	112000000	C	eQTLGen	eQTLGen_trans_eQTLs	ENSG00000153234	NR4A2	5.58e-06	0.036071	4.5419	C
Gastrointestinal symptoms	rs3184504 (in LD with rs653178)	12:111884608:C:T	12	112000000	C	eQTLGen	eQTLGen_trans_eQTLs	ENSG00000153563	CD8A	7.32e-10	2.03e-05	6.1591	C
Gastrointestinal symptoms	rs3184504 (in LD with rs653178)	12:111884608:C:T	12	112000000	C	eQTLGen	eQTLGen_trans_eQTLs	ENSG00000154027	AK5	7.27e-13	0	-7.1742	C
Gastrointestinal symptoms	rs3184504 (in LD with rs653178)	12:111884608:C:T	12	112000000	C	eQTLGen	eQTLGen_trans_eQTLs	ENSG00000154229	PRKCA	1.47e-11	0	-6.7504	C
Gastrointestinal symptoms	rs3184504 (in LD with rs653178)	12:111884608:C:T	12	112000000	C	eQTLGen	eQTLGen_trans_eQTLs	ENSG00000154358	OBSCN	5.37e-10	2.08e-05	-6.2078	C
Gastrointestinal symptoms	rs3184504 (in LD with rs653178)	12:111884608:C:T	12	112000000	C	eQTLGen	eQTLGen_trans_eQTLs	ENSG00000154451	GBP5	4.26e-57	0	-15.9247	C
Gastrointestinal symptoms	rs3184504 (in LD with rs653178)	12:111884608:C:T	12	112000000	C	eQTLGen	eQTLGen_trans_eQTLs	ENSG00000154814	OXNAD1	1.81e-14	0	-7.6636	C
Gastrointestinal symptoms	rs3184504 (in LD with rs653178)	12:111884608:C:T	12	112000000	C	eQTLGen	eQTLGen_trans_eQTLs	ENSG00000154845	PPP4R1	5.24e-08	0.000734	5.443	C
Gastrointestinal symptoms	rs3184504 (in LD with rs653178)	12:111884608:C:T	12	112000000	C	eQTLGen	eQTLGen_trans_eQTLs	ENSG00000154856	APCDD1	1.65e-06	0.012875	4.7917	C
Gastrointestinal symptoms	rs3184504 (in LD with rs653178)	12:111884608:C:T	12	112000000	C	eQTLGen	eQTLGen_trans_eQTLs	ENSG00000156313	RPGR	1.06e-06	0.008606	4.8795	C
Gastrointestinal symptoms	rs3184504 (in LD with rs653178)	12:111884608:C:T	12	112000000	C	eQTLGen	eQTLGen_trans_eQTLs	ENSG00000156463	SH3RF2	1.49e-06	0.011659	4.8121	C
Gastrointestinal symptoms	rs3184504 (in LD with rs653178)	12:111884608:C:T	12	112000000	C	eQTLGen	eQTLGen_trans_eQTLs	ENSG00000156510	HKDC1	3.82e-08	0.000499	-5.4987	C
Gastrointestinal symptoms	rs3184504 (in LD with rs653178)	12:111884608:C:T	12	112000000	C	eQTLGen	eQTLGen_trans_eQTLs	ENSG00000156587	UBE2L6	6.58e-32	0	-11.7559	C
Gastrointestinal symptoms	rs3184504 (in LD with rs653178)	12:111884608:C:T	12	112000000	C	eQTLGen	eQTLGen_trans_eQTLs	ENSG00000156738	MS4A1	8.29e-08	0.001034	5.3609	C
Gastrointestinal symptoms	rs3184504 (in LD with rs653178)	12:111884608:C:T	12	112000000	C	eQTLGen	eQTLGen_trans_eQTLs	ENSG00000156787	TBC1D31	4.27e-09	0.000105	-5.8732	C
Gastrointestinal symptoms	rs3184504 (in LD with rs653178)	12:111884608:C:T	12	112000000	C	eQTLGen	eQTLGen_trans_eQTLs	ENSG00000157303	SUSD3	9.99e-07	0.008181	-4.8917	C
Gastrointestinal symptoms	rs3184504 (in LD with rs653178)	12:111884608:C:T	12	112000000	C	eQTLGen	eQTLGen_trans_eQTLs	ENSG00000157514	TSC22D3	1.98e-06	0.015163	4.7559	C
Gastrointestinal symptoms	rs3184504 (in LD with rs653178)	12:111884608:C:T	12	112000000	C	eQTLGen	eQTLGen_trans_eQTLs	ENSG00000157551	KCNJ15	1.17e-10	0	-6.4431	C
Gastrointestinal symptoms	rs3184504 (in LD with rs653178)	12:111884608:C:T	12	112000000	C	eQTLGen	eQTLGen_trans_eQTLs	ENSG00000157570	TSPAN18	3.57e-07	0.003285	-5.0904	C
Gastrointestinal symptoms	rs3184504 (in LD with rs653178)	12:111884608:C:T	12	112000000	C	eQTLGen	eQTLGen_trans_eQTLs	ENSG00000157796	WDR19	6.04e-09	0.000136	5.8157	C
Gastrointestinal symptoms	rs3184504 (in LD with rs653178)	12:111884608:C:T	12	112000000	C	eQTLGen	eQTLGen_trans_eQTLs	ENSG00000157873	TNFRSF14	8.73e-07	0.007302	-4.9184	C
Gastrointestinal symptoms	rs3184504 (in LD with rs653178)	12:111884608:C:T	12	112000000	C	eQTLGen	eQTLGen_trans_eQTLs	ENSG00000157978	LDLRAP1	6.21e-08	0.000818	-5.4125	C
Gastrointestinal symptoms	rs3184504 (in LD with rs653178)	12:111884608:C:T	12	112000000	C	eQTLGen	eQTLGen_trans_eQTLs	ENSG00000158710	TAGLN2	3.89e-16	0	8.142	C
Gastrointestinal symptoms	rs3184504 (in LD with rs653178)	12:111884608:C:T	12	112000000	C	eQTLGen	eQTLGen_trans_eQTLs	ENSG00000159496	RGL4	5.12e-08	0.000708	-5.4471	C
Gastrointestinal symptoms	rs3184504 (in LD with rs653178)	12:111884608:C:T	12	112000000	C	eQTLGen	eQTLGen_trans_eQTLs	ENSG00000159713	TPPP3	1.49e-17	0	8.5284	C
Gastrointestinal symptoms	rs3184504 (in LD with rs653178)	12:111884608:C:T	12	112000000	C	eQTLGen	eQTLGen_trans_eQTLs	ENSG00000159714	ZDHHC1	4.34e-09	0.000105	5.8708	C
Gastrointestinal symptoms	rs3184504 (in LD with rs653178)	12:111884608:C:T	12	112000000	C	eQTLGen	eQTLGen_trans_eQTLs	ENSG00000159958	TNFRSF13C	2.48e-15	0	7.9149	C
Gastrointestinal symptoms	rs3184504 (in LD with rs653178)	12:111884608:C:T	12	112000000	C	eQTLGen	eQTLGen_trans_eQTLs	ENSG00000160179	ABCG1	2.06e-06	0.015818	-4.7477	C
Gastrointestinal symptoms	rs3184504 (in LD with rs653178)	12:111884608:C:T	12	112000000	C	eQTLGen	eQTLGen_trans_eQTLs	ENSG00000160185	UBASH3A	1.22e-06	0.009702	-4.8522	C
Gastrointestinal symptoms	rs3184504 (in LD with rs653178)	12:111884608:C:T	12	112000000	C	eQTLGen	eQTLGen_trans_eQTLs	ENSG00000160271	RALGDS	1.9e-06	0.014541	4.7642	C
Gastrointestinal symptoms	rs3184504 (in LD with rs653178)	12:111884608:C:T	12	112000000	C	eQTLGen	eQTLGen_trans_eQTLs	ENSG00000160593	AMICA1	1.14e-08	0.000177	-5.7083	C
Gastrointestinal symptoms	rs3184504 (in LD with rs653178)	12:111884608:C:T	12	112000000	C	eQTLGen	eQTLGen_trans_eQTLs	ENSG00000160683	CXCR5	2.1e-07	0.002064	5.1905	C
Gastrointestinal symptoms	rs3184504 (in LD with rs653178)	12:111884608:C:T	12	112000000	C	eQTLGen	eQTLGen_trans_eQTLs	ENSG00000160789	LMNA	3.69e-12	0	6.9486	C
Gastrointestinal symptoms	rs3184504 (in LD with rs653178)	12:111884608:C:T	12	112000000	C	eQTLGen	eQTLGen_trans_eQTLs	ENSG00000160932	LY6E	6.74e-06	0.042123	4.5017	C
Gastrointestinal symptoms	rs3184504 (in LD with rs653178)	12:111884608:C:T	12	112000000	C	eQTLGen	eQTLGen_trans_eQTLs	ENSG00000161638	ITGA5	6.11e-22	0	9.6277	C
Gastrointestinal symptoms	rs3184504 (in LD with rs653178)	12:111884608:C:T	12	112000000	C	eQTLGen	eQTLGen_trans_eQTLs	ENSG00000161643	SIGLEC16	3.37e-08	0.000449	-5.5206	C
Gastrointestinal symptoms	rs3184504 (in LD with rs653178)	12:111884608:C:T	12	112000000	C	eQTLGen	eQTLGen_trans_eQTLs	ENSG00000162496	DHRS3	1.34e-12	0	-7.0899	C
Gastrointestinal symptoms	rs3184504 (in LD with rs653178)	12:111884608:C:T	12	112000000	C	eQTLGen	eQTLGen_trans_eQTLs	ENSG00000162636	FAM102B	8.99e-09	0.000164	5.7488	C
Gastrointestinal symptoms	rs3184504 (in LD with rs653178)	12:111884608:C:T	12	112000000	C	eQTLGen	eQTLGen_trans_eQTLs	ENSG00000162645	GBP2	2.92e-50	0	-14.908	C
Gastrointestinal symptoms	rs3184504 (in LD with rs653178)	12:111884608:C:T	12	112000000	C	eQTLGen	eQTLGen_trans_eQTLs	ENSG00000162777	DENND2D	2.44e-11	0	-6.6767	C
Gastrointestinal symptoms	rs3184504 (in LD with rs653178)	12:111884608:C:T	12	112000000	C	eQTLGen	eQTLGen_trans_eQTLs	ENSG00000162881	OXER1	3.73e-11	0	-6.6146	C
Gastrointestinal symptoms	rs3184504 (in LD with rs653178)	12:111884608:C:T	12	112000000	C	eQTLGen	eQTLGen_trans_eQTLs	ENSG00000162913	C1orf145	1.3e-06	0.010294	-4.8403	C
Gastrointestinal symptoms	rs3184504 (in LD with rs653178)	12:111884608:C:T	12	112000000	C	eQTLGen	eQTLGen_trans_eQTLs	ENSG00000163297	ANTXR2	6.05e-17	0	8.3642	C
Gastrointestinal symptoms	rs3184504 (in LD with rs653178)	12:111884608:C:T	12	112000000	C	eQTLGen	eQTLGen_trans_eQTLs	ENSG00000163346	PBXIP1	1.16e-12	0	7.1097	C
Gastrointestinal symptoms	rs3184504 (in LD with rs653178)	12:111884608:C:T	12	112000000	C	eQTLGen	eQTLGen_trans_eQTLs	ENSG00000163568	AIM2	2.03e-09	5.61e-05	-5.9956	C
Gastrointestinal symptoms	rs3184504 (in LD with rs653178)	12:111884608:C:T	12	112000000	C	eQTLGen	eQTLGen_trans_eQTLs	ENSG00000163659	TIPARP	1.69e-13	0	7.3716	C
Gastrointestinal symptoms	rs3184504 (in LD with rs653178)	12:111884608:C:T	12	112000000	C	eQTLGen	eQTLGen_trans_eQTLs	ENSG00000163694	RBM47	4.79e-06	0.031775	4.5739	C
Gastrointestinal symptoms	rs3184504 (in LD with rs653178)	12:111884608:C:T	12	112000000	C	eQTLGen	eQTLGen_trans_eQTLs	ENSG00000163823	CCR1	8.49e-07	0.007098	4.9239	C
Gastrointestinal symptoms	rs3184504 (in LD with rs653178)	12:111884608:C:T	12	112000000	C	eQTLGen	eQTLGen_trans_eQTLs	ENSG00000163935	SFMBT1	2.49e-12	0	-7.0037	C
Gastrointestinal symptoms	rs3184504 (in LD with rs653178)	12:111884608:C:T	12	112000000	C	eQTLGen	eQTLGen_trans_eQTLs	ENSG00000164284	GRPEL2	3.78e-06	0.026323	-4.6229	C
Gastrointestinal symptoms	rs3184504 (in LD with rs653178)	12:111884608:C:T	12	112000000	C	eQTLGen	eQTLGen_trans_eQTLs	ENSG00000164292	RHOBTB3	1.16e-07	0.001298	-5.2994	C
Gastrointestinal symptoms	rs3184504 (in LD with rs653178)	12:111884608:C:T	12	112000000	C	eQTLGen	eQTLGen_trans_eQTLs	ENSG00000164330	EBF1	5.24e-10	2.08e-05	6.2119	C
Gastrointestinal symptoms	rs3184504 (in LD with rs653178)	12:111884608:C:T	12	112000000	C	eQTLGen	eQTLGen_trans_eQTLs	ENSG00000164484	TMEM200A	7.08e-06	0.043767	-4.4913	C
Gastrointestinal symptoms	rs3184504 (in LD with rs653178)	12:111884608:C:T	12	112000000	C	eQTLGen	eQTLGen_trans_eQTLs	ENSG00000164506	STXBP5	5.66e-07	0.004951	-5.0024	C
Gastrointestinal symptoms	rs3184504 (in LD with rs653178)	12:111884608:C:T	12	112000000	C	eQTLGen	eQTLGen_trans_eQTLs	ENSG00000164512	ANKRD55	4.91e-11	0	-6.5734	C
Gastrointestinal symptoms	rs3184504 (in LD with rs653178)	12:111884608:C:T	12	112000000	C	eQTLGen	eQTLGen_trans_eQTLs	ENSG00000164691	TAGAP	9.09e-23	0	9.8218	C
Gastrointestinal symptoms	rs3184504 (in LD with rs653178)	12:111884608:C:T	12	112000000	C	eQTLGen	eQTLGen_trans_eQTLs	ENSG00000164715	LMTK2	3.04e-07	0.002824	-5.1211	C
Gastrointestinal symptoms	rs3184504 (in LD with rs653178)	12:111884608:C:T	12	112000000	C	eQTLGen	eQTLGen_trans_eQTLs	ENSG00000165071	TMEM71	8.54e-08	0.001031	5.3555	C
Gastrointestinal symptoms	rs3184504 (in LD with rs653178)	12:111884608:C:T	12	112000000	C	eQTLGen	eQTLGen_trans_eQTLs	ENSG00000165801	ARHGEF40	1.21e-19	0	9.068	C
Gastrointestinal symptoms	rs3184504 (in LD with rs653178)	12:111884608:C:T	12	112000000	C	eQTLGen	eQTLGen_trans_eQTLs	ENSG00000165879	FRAT1	5.42e-08	0.000732	5.4368	C
Gastrointestinal symptoms	rs3184504 (in LD with rs653178)	12:111884608:C:T	12	112000000	C	eQTLGen	eQTLGen_trans_eQTLs	ENSG00000166046	TCP11L2	8.2e-09	0.000149	5.7643	C
Gastrointestinal symptoms	rs3184504 (in LD with rs653178)	12:111884608:C:T	12	112000000	C	eQTLGen	eQTLGen_trans_eQTLs	ENSG00000166165	CKB	2.56e-07	0.002503	5.1535	C
Gastrointestinal symptoms	rs3184504 (in LD with rs653178)	12:111884608:C:T	12	112000000	C	eQTLGen	eQTLGen_trans_eQTLs	ENSG00000166483	WEE1	1.72e-07	0.001702	5.2273	C
Gastrointestinal symptoms	rs3184504 (in LD with rs653178)	12:111884608:C:T	12	112000000	C	eQTLGen	eQTLGen_trans_eQTLs	ENSG00000166912	MTMR10	1.48e-06	0.011577	4.8141	C
Gastrointestinal symptoms	rs3184504 (in LD with rs653178)	12:111884608:C:T	12	112000000	C	eQTLGen	eQTLGen_trans_eQTLs	ENSG00000166927	MS4A7	4.41e-08	0.000619	5.4736	C
Gastrointestinal symptoms	rs3184504 (in LD with rs653178)	12:111884608:C:T	12	112000000	C	eQTLGen	eQTLGen_trans_eQTLs	ENSG00000167065	DUSP18	3.12e-12	0	6.9724	C
Gastrointestinal symptoms	rs3184504 (in LD with rs653178)	12:111884608:C:T	12	112000000	C	eQTLGen	eQTLGen_trans_eQTLs	ENSG00000167202	TBC1D2B	8.68e-09	0.000148	-5.7544	C
Gastrointestinal symptoms	rs3184504 (in LD with rs653178)	12:111884608:C:T	12	112000000	C	eQTLGen	eQTLGen_trans_eQTLs	ENSG00000167207	NOD2	9.17e-14	0	-7.4522	C
Gastrointestinal symptoms	rs3184504 (in LD with rs653178)	12:111884608:C:T	12	112000000	C	eQTLGen	eQTLGen_trans_eQTLs	ENSG00000167552	TUBA1A	3.27e-07	0.00295	5.1073	C
Gastrointestinal symptoms	rs3184504 (in LD with rs653178)	12:111884608:C:T	12	112000000	C	eQTLGen	eQTLGen_trans_eQTLs	ENSG00000167600	CYP2S1	5.26e-07	0.004638	5.0166	C
Gastrointestinal symptoms	rs3184504 (in LD with rs653178)	12:111884608:C:T	12	112000000	C	eQTLGen	eQTLGen_trans_eQTLs	ENSG00000167987	VPS37C	2.31e-06	0.017378	4.7241	C
Gastrointestinal symptoms	rs3184504 (in LD with rs653178)	12:111884608:C:T	12	112000000	C	eQTLGen	eQTLGen_trans_eQTLs	ENSG00000168016	TRANK1	3.62e-07	0.003293	-5.088	C
Gastrointestinal symptoms	rs3184504 (in LD with rs653178)	12:111884608:C:T	12	112000000	C	eQTLGen	eQTLGen_trans_eQTLs	ENSG00000168026	TTC21A	5.72e-11	0	6.5512	C
Gastrointestinal symptoms	rs3184504 (in LD with rs653178)	12:111884608:C:T	12	112000000	C	eQTLGen	eQTLGen_trans_eQTLs	ENSG00000168056	LTBP3	1.29e-06	0.010244	-4.8415	C
Gastrointestinal symptoms	rs3184504 (in LD with rs653178)	12:111884608:C:T	12	112000000	C	eQTLGen	eQTLGen_trans_eQTLs	ENSG00000168062	BATF2	2.29e-27	0	-10.8371	C
Gastrointestinal symptoms	rs3184504 (in LD with rs653178)	12:111884608:C:T	12	112000000	C	eQTLGen	eQTLGen_trans_eQTLs	ENSG00000168081	PNOC	1.89e-14	0	7.6578	C
Gastrointestinal symptoms	rs3184504 (in LD with rs653178)	12:111884608:C:T	12	112000000	C	eQTLGen	eQTLGen_trans_eQTLs	ENSG00000168209	DDIT4	7.28e-08	0.000899	-5.3841	C
Gastrointestinal symptoms	rs3184504 (in LD with rs653178)	12:111884608:C:T	12	112000000	C	eQTLGen	eQTLGen_trans_eQTLs	ENSG00000168404	MLKL	7.23e-09	0.000151	-5.7852	C
Gastrointestinal symptoms	rs3184504 (in LD with rs653178)	12:111884608:C:T	12	112000000	C	eQTLGen	eQTLGen_trans_eQTLs	ENSG00000168646	AXIN2	8.17e-13	0	-7.1581	C
Gastrointestinal symptoms	rs3184504 (in LD with rs653178)	12:111884608:C:T	12	112000000	C	eQTLGen	eQTLGen_trans_eQTLs	ENSG00000168899	VAMP5	3.36e-14	0	-7.5835	C
Gastrointestinal symptoms	rs3184504 (in LD with rs653178)	12:111884608:C:T	12	112000000	C	eQTLGen	eQTLGen_trans_eQTLs	ENSG00000169116	PARM1	2.04e-07	0.002022	5.1956	C
Gastrointestinal symptoms	rs3184504 (in LD with rs653178)	12:111884608:C:T	12	112000000	C	eQTLGen	eQTLGen_trans_eQTLs	ENSG00000169231	THBS3	2.33e-06	0.017469	4.7224	C
Gastrointestinal symptoms	rs3184504 (in LD with rs653178)	12:111884608:C:T	12	112000000	C	eQTLGen	eQTLGen_trans_eQTLs	ENSG00000169245	CXCL10	4.24e-10	2.12e-05	-6.2449	C
Gastrointestinal symptoms	rs3184504 (in LD with rs653178)	12:111884608:C:T	12	112000000	C	eQTLGen	eQTLGen_trans_eQTLs	ENSG00000169554	ZEB2	9.89e-08	0.00113	5.3289	C
Gastrointestinal symptoms	rs3184504 (in LD with rs653178)	12:111884608:C:T	12	112000000	C	eQTLGen	eQTLGen_trans_eQTLs	ENSG00000169744	LDB2	6.6e-08	0.000854	-5.4016	C
Gastrointestinal symptoms	rs3184504 (in LD with rs653178)	12:111884608:C:T	12	112000000	C	eQTLGen	eQTLGen_trans_eQTLs	ENSG00000170345	FOS	4.71e-24	0	10.1158	C
Gastrointestinal symptoms	rs3184504 (in LD with rs653178)	12:111884608:C:T	12	112000000	C	eQTLGen	eQTLGen_trans_eQTLs	ENSG00000170476	MZB1	3.67e-12	0	6.9496	C
Gastrointestinal symptoms	rs3184504 (in LD with rs653178)	12:111884608:C:T	12	112000000	C	eQTLGen	eQTLGen_trans_eQTLs	ENSG00000170684	ZNF296	1.48e-06	0.01153	4.8148	C
Gastrointestinal symptoms	rs3184504 (in LD with rs653178)	12:111884608:C:T	12	112000000	C	eQTLGen	eQTLGen_trans_eQTLs	ENSG00000170791	CHCHD7	1.2e-06	0.009597	-4.855	C
Gastrointestinal symptoms	rs3184504 (in LD with rs653178)	12:111884608:C:T	12	112000000	C	eQTLGen	eQTLGen_trans_eQTLs	ENSG00000170873	MTSS1	1.3e-15	0	7.995	C
Gastrointestinal symptoms	rs3184504 (in LD with rs653178)	12:111884608:C:T	12	112000000	C	eQTLGen	eQTLGen_trans_eQTLs	ENSG00000170876	TMEM43	1.12e-17	0	8.561	C
Gastrointestinal symptoms	rs3184504 (in LD with rs653178)	12:111884608:C:T	12	112000000	C	eQTLGen	eQTLGen_trans_eQTLs	ENSG00000171206	TRIM8	2.74e-10	0	6.3128	C
Gastrointestinal symptoms	rs3184504 (in LD with rs653178)	12:111884608:C:T	12	112000000	C	eQTLGen	eQTLGen_trans_eQTLs	ENSG00000171224	C10orf35	1.79e-13	0	-7.3632	C
Gastrointestinal symptoms	rs3184504 (in LD with rs653178)	12:111884608:C:T	12	112000000	C	eQTLGen	eQTLGen_trans_eQTLs	ENSG00000171408	PDE7B	8.25e-06	0.049615	4.4586	C
Gastrointestinal symptoms	rs3184504 (in LD with rs653178)	12:111884608:C:T	12	112000000	C	eQTLGen	eQTLGen_trans_eQTLs	ENSG00000171681	ATF7IP	6.69e-06	0.041874	4.5033	C
Gastrointestinal symptoms	rs3184504 (in LD with rs653178)	12:111884608:C:T	12	112000000	C	eQTLGen	eQTLGen_trans_eQTLs	ENSG00000171729	TMEM51	5.75e-06	0.037016	-4.5354	C
Gastrointestinal symptoms	rs3184504 (in LD with rs653178)	12:111884608:C:T	12	112000000	C	eQTLGen	eQTLGen_trans_eQTLs	ENSG00000171791	BCL2	1.53e-17	0	-8.5244	C
Gastrointestinal symptoms	rs3184504 (in LD with rs653178)	12:111884608:C:T	12	112000000	C	eQTLGen	eQTLGen_trans_eQTLs	ENSG00000171848	RRM2	4.13e-06	0.028223	4.6048	C
Gastrointestinal symptoms	rs3184504 (in LD with rs653178)	12:111884608:C:T	12	112000000	C	eQTLGen	eQTLGen_trans_eQTLs	ENSG00000171988	JMJD1C	2.17e-15	0	7.9313	C
Gastrointestinal symptoms	rs3184504 (in LD with rs653178)	12:111884608:C:T	12	112000000	C	eQTLGen	eQTLGen_trans_eQTLs	ENSG00000172005	MAL	1.5e-22	0	-9.7709	C
Gastrointestinal symptoms	rs3184504 (in LD with rs653178)	12:111884608:C:T	12	112000000	C	eQTLGen	eQTLGen_trans_eQTLs	ENSG00000172508	CARNS1	3.36e-06	0.023786	4.6478	C
Gastrointestinal symptoms	rs3184504 (in LD with rs653178)	12:111884608:C:T	12	112000000	C	eQTLGen	eQTLGen_trans_eQTLs	ENSG00000173120	KDM2A	8.18e-06	0.04931	-4.4602	C
Gastrointestinal symptoms	rs3184504 (in LD with rs653178)	12:111884608:C:T	12	112000000	C	eQTLGen	eQTLGen_trans_eQTLs	ENSG00000173171	MTX1	7.95e-10	2.02e-05	6.1461	C
Gastrointestinal symptoms	rs3184504 (in LD with rs653178)	12:111884608:C:T	12	112000000	C	eQTLGen	eQTLGen_trans_eQTLs	ENSG00000173193	PARP14	2.46e-18	0	-8.7338	C
Gastrointestinal symptoms	rs3184504 (in LD with rs653178)	12:111884608:C:T	12	112000000	C	eQTLGen	eQTLGen_trans_eQTLs	ENSG00000173369	C1QB	3.41e-06	0.024107	-4.6442	C
Gastrointestinal symptoms	rs3184504 (in LD with rs653178)	12:111884608:C:T	12	112000000	C	eQTLGen	eQTLGen_trans_eQTLs	ENSG00000173715	C11orf80	7.65e-09	0.00015	5.7761	C
Gastrointestinal symptoms	rs3184504 (in LD with rs653178)	12:111884608:C:T	12	112000000	C	eQTLGen	eQTLGen_trans_eQTLs	ENSG00000173762	CD7	1.23e-10	0	-6.4349	C
Gastrointestinal symptoms	rs3184504 (in LD with rs653178)	12:111884608:C:T	12	112000000	C	eQTLGen	eQTLGen_trans_eQTLs	ENSG00000173868	PHOSPHO1	4.63e-07	0.004097	5.0411	C
Gastrointestinal symptoms	rs3184504 (in LD with rs653178)	12:111884608:C:T	12	112000000	C	eQTLGen	eQTLGen_trans_eQTLs	ENSG00000174944	P2RY14	3.06e-11	0	-6.6438	C
Gastrointestinal symptoms	rs3184504 (in LD with rs653178)	12:111884608:C:T	12	112000000	C	eQTLGen	eQTLGen_trans_eQTLs	ENSG00000175073	VCPIP1	5.17e-07	0.004466	-5.0199	C
Gastrointestinal symptoms	rs3184504 (in LD with rs653178)	12:111884608:C:T	12	112000000	C	eQTLGen	eQTLGen_trans_eQTLs	ENSG00000175471	MCTP1	2.62e-06	0.01933	-4.6984	C
Gastrointestinal symptoms	rs3184504 (in LD with rs653178)	12:111884608:C:T	12	112000000	C	eQTLGen	eQTLGen_trans_eQTLs	ENSG00000175567	UCP2	5.34e-08	0.000733	5.4397	C
Gastrointestinal symptoms	rs3184504 (in LD with rs653178)	12:111884608:C:T	12	112000000	C	eQTLGen	eQTLGen_trans_eQTLs	ENSG00000175866	BAIAP2	5.99e-06	0.038401	4.5267	C
Gastrointestinal symptoms	rs3184504 (in LD with rs653178)	12:111884608:C:T	12	112000000	C	eQTLGen	eQTLGen_trans_eQTLs	ENSG00000176014	TUBB6	5.45e-27	0	10.7578	C
Gastrointestinal symptoms	rs3184504 (in LD with rs653178)	12:111884608:C:T	12	112000000	C	eQTLGen	eQTLGen_trans_eQTLs	ENSG00000176083	ZNF683	1.12e-09	3.92e-05	6.0918	C
Gastrointestinal symptoms	rs3184504 (in LD with rs653178)	12:111884608:C:T	12	112000000	C	eQTLGen	eQTLGen_trans_eQTLs	ENSG00000176834	VSIG10	2.5e-22	0	-9.719	C
Gastrointestinal symptoms	rs3184504 (in LD with rs653178)	12:111884608:C:T	12	112000000	C	eQTLGen	eQTLGen_trans_eQTLs	ENSG00000176871	WSB2	2.46e-14	0	-7.624	C
Gastrointestinal symptoms	rs3184504 (in LD with rs653178)	12:111884608:C:T	12	112000000	C	eQTLGen	eQTLGen_trans_eQTLs	ENSG00000177409	SAMD9L	9.64e-07	0.007918	-4.8987	C
Gastrointestinal symptoms	rs3184504 (in LD with rs653178)	12:111884608:C:T	12	112000000	C	eQTLGen	eQTLGen_trans_eQTLs	ENSG00000177426	TGIF1	6.65e-06	0.041719	4.5046	C
Gastrointestinal symptoms	rs3184504 (in LD with rs653178)	12:111884608:C:T	12	112000000	C	eQTLGen	eQTLGen_trans_eQTLs	ENSG00000177606	JUN	8.43e-08	0.001032	5.3578	C
Gastrointestinal symptoms	rs3184504 (in LD with rs653178)	12:111884608:C:T	12	112000000	C	eQTLGen	eQTLGen_trans_eQTLs	ENSG00000178075	GRAMD1C	1.18e-08	0.000177	5.7032	C
Gastrointestinal symptoms	rs3184504 (in LD with rs653178)	12:111884608:C:T	12	112000000	C	eQTLGen	eQTLGen_trans_eQTLs	ENSG00000178307	TMEM11	7.96e-07	0.006736	-4.9364	C
Gastrointestinal symptoms	rs3184504 (in LD with rs653178)	12:111884608:C:T	12	112000000	C	eQTLGen	eQTLGen_trans_eQTLs	ENSG00000179715	PCED1B	2.32e-07	0.002217	-5.1715	C
Gastrointestinal symptoms	rs3184504 (in LD with rs653178)	12:111884608:C:T	12	112000000	C	eQTLGen	eQTLGen_trans_eQTLs	ENSG00000179833	SERTAD2	6.93e-17	0	8.3483	C
Gastrointestinal symptoms	rs3184504 (in LD with rs653178)	12:111884608:C:T	12	112000000	C	eQTLGen	eQTLGen_trans_eQTLs	ENSG00000180891	CUEDC1	2.47e-07	0.002374	5.1603	C
Gastrointestinal symptoms	rs3184504 (in LD with rs653178)	12:111884608:C:T	12	112000000	C	eQTLGen	eQTLGen_trans_eQTLs	ENSG00000181826	RELL1	2.99e-08	0.000381	5.5423	C
Gastrointestinal symptoms	rs3184504 (in LD with rs653178)	12:111884608:C:T	12	112000000	C	eQTLGen	eQTLGen_trans_eQTLs	ENSG00000182319	SGK223	9.67e-08	0.001094	-5.3328	C
Gastrointestinal symptoms	rs3184504 (in LD with rs653178)	12:111884608:C:T	12	112000000	C	eQTLGen	eQTLGen_trans_eQTLs	ENSG00000182606	TRAK1	1.77e-20	0	9.2754	C
Gastrointestinal symptoms	rs3184504 (in LD with rs653178)	12:111884608:C:T	12	112000000	C	eQTLGen	eQTLGen_trans_eQTLs	ENSG00000182718	ANXA2	7.29e-07	0.006227	4.9538	C
Gastrointestinal symptoms	rs3184504 (in LD with rs653178)	12:111884608:C:T	12	112000000	C	eQTLGen	eQTLGen_trans_eQTLs	ENSG00000183696	UPP1	1.84e-17	0	-8.5035	C
Gastrointestinal symptoms	rs3184504 (in LD with rs653178)	12:111884608:C:T	12	112000000	C	eQTLGen	eQTLGen_trans_eQTLs	ENSG00000183960	KCNH8	8.57e-09	0.000149	5.7569	C
Gastrointestinal symptoms	rs3184504 (in LD with rs653178)	12:111884608:C:T	12	112000000	C	eQTLGen	eQTLGen_trans_eQTLs	ENSG00000184307	ZDHHC23	7.39e-11	0	6.5128	C
Gastrointestinal symptoms	rs3184504 (in LD with rs653178)	12:111884608:C:T	12	112000000	C	eQTLGen	eQTLGen_trans_eQTLs	ENSG00000184613	NELL2	3.55e-06	0.024965	-4.6364	C
Gastrointestinal symptoms	rs3184504 (in LD with rs653178)	12:111884608:C:T	12	112000000	C	eQTLGen	eQTLGen_trans_eQTLs	ENSG00000185347	C14orf80	2.83e-08	0.000384	5.5514	C
Gastrointestinal symptoms	rs3184504 (in LD with rs653178)	12:111884608:C:T	12	112000000	C	eQTLGen	eQTLGen_trans_eQTLs	ENSG00000185436	IFNLR1	2e-08	0.000245	5.6118	C
Gastrointestinal symptoms	rs3184504 (in LD with rs653178)	12:111884608:C:T	12	112000000	C	eQTLGen	eQTLGen_trans_eQTLs	ENSG00000185697	MYBL1	1.79e-07	0.001754	-5.2199	C
Gastrointestinal symptoms	rs3184504 (in LD with rs653178)	12:111884608:C:T	12	112000000	C	eQTLGen	eQTLGen_trans_eQTLs	ENSG00000186088	GSAP	7.43e-08	0.000951	-5.3802	C
Gastrointestinal symptoms	rs3184504 (in LD with rs653178)	12:111884608:C:T	12	112000000	C	eQTLGen	eQTLGen_trans_eQTLs	ENSG00000186265	BTLA	5.79e-07	0.005043	4.9984	C
Gastrointestinal symptoms	rs3184504 (in LD with rs653178)	12:111884608:C:T	12	112000000	C	eQTLGen	eQTLGen_trans_eQTLs	ENSG00000186480	INSIG1	1.53e-06	0.011918	4.8073	C
Gastrointestinal symptoms	rs3184504 (in LD with rs653178)	12:111884608:C:T	12	112000000	C	eQTLGen	eQTLGen_trans_eQTLs	ENSG00000187741	FANCA	3.93e-06	0.027093	-4.615	C
Gastrointestinal symptoms	rs3184504 (in LD with rs653178)	12:111884608:C:T	12	112000000	C	eQTLGen	eQTLGen_trans_eQTLs	ENSG00000188011	CXXC11	4.87e-07	0.004311	5.0316	C
Gastrointestinal symptoms	rs3184504 (in LD with rs653178)	12:111884608:C:T	12	112000000	C	eQTLGen	eQTLGen_trans_eQTLs	ENSG00000188641	DPYD	1.03e-09	3.95e-05	-6.1045	C
Gastrointestinal symptoms	rs3184504 (in LD with rs653178)	12:111884608:C:T	12	112000000	C	eQTLGen	eQTLGen_trans_eQTLs	ENSG00000188820	FAM26F	2.29e-07	0.002218	-5.1738	C
Gastrointestinal symptoms	rs3184504 (in LD with rs653178)	12:111884608:C:T	12	112000000	C	eQTLGen	eQTLGen_trans_eQTLs	ENSG00000189319	FAM53B	3.86e-09	0.000106	5.8902	C
Gastrointestinal symptoms	rs3184504 (in LD with rs653178)	12:111884608:C:T	12	112000000	C	eQTLGen	eQTLGen_trans_eQTLs	ENSG00000196083	IL1RAP	6.43e-10	2.05e-05	6.1798	C
Gastrointestinal symptoms	rs3184504 (in LD with rs653178)	12:111884608:C:T	12	112000000	C	eQTLGen	eQTLGen_trans_eQTLs	ENSG00000196139	AKR1C3	1.26e-08	0.000176	-5.6909	C
Gastrointestinal symptoms	rs3184504 (in LD with rs653178)	12:111884608:C:T	12	112000000	C	eQTLGen	eQTLGen_trans_eQTLs	ENSG00000196141	SPATS2L	4.17e-08	0.000581	5.4835	C
Gastrointestinal symptoms	rs3184504 (in LD with rs653178)	12:111884608:C:T	12	112000000	C	eQTLGen	eQTLGen_trans_eQTLs	ENSG00000196154	S100A4	1.72e-06	0.013349	4.7839	C
Gastrointestinal symptoms	rs3184504 (in LD with rs653178)	12:111884608:C:T	12	112000000	C	eQTLGen	eQTLGen_trans_eQTLs	ENSG00000196329	GIMAP5	1.24e-07	0.00134	-5.2875	C
Gastrointestinal symptoms	rs3184504 (in LD with rs653178)	12:111884608:C:T	12	112000000	C	eQTLGen	eQTLGen_trans_eQTLs	ENSG00000196352	CD55	1.6e-06	0.012533	4.7983	C
Gastrointestinal symptoms	rs3184504 (in LD with rs653178)	12:111884608:C:T	12	112000000	C	eQTLGen	eQTLGen_trans_eQTLs	ENSG00000196562	SULF2	5.87e-11	0	6.5471	C
Gastrointestinal symptoms	rs3184504 (in LD with rs653178)	12:111884608:C:T	12	112000000	C	eQTLGen	eQTLGen_trans_eQTLs	ENSG00000196628	TCF4	3.68e-20	0	9.1972	C
Gastrointestinal symptoms	rs3184504 (in LD with rs653178)	12:111884608:C:T	12	112000000	C	eQTLGen	eQTLGen_trans_eQTLs	ENSG00000196872	KIAA1211L	1.88e-11	0	6.715	C
Gastrointestinal symptoms	rs3184504 (in LD with rs653178)	12:111884608:C:T	12	112000000	C	eQTLGen	eQTLGen_trans_eQTLs	ENSG00000196975	ANXA4	1.4e-06	0.011093	4.8245	C
Gastrointestinal symptoms	rs3184504 (in LD with rs653178)	12:111884608:C:T	12	112000000	C	eQTLGen	eQTLGen_trans_eQTLs	ENSG00000197122	SRC	6.09e-08	0.000805	-5.4159	C
Gastrointestinal symptoms	rs3184504 (in LD with rs653178)	12:111884608:C:T	12	112000000	C	eQTLGen	eQTLGen_trans_eQTLs	ENSG00000197635	DPP4	6.24e-11	0	-6.5377	C
Gastrointestinal symptoms	rs3184504 (in LD with rs653178)	12:111884608:C:T	12	112000000	C	eQTLGen	eQTLGen_trans_eQTLs	ENSG00000197646	PDCD1LG2	3.16e-12	0	-6.9705	C
Gastrointestinal symptoms	rs3184504 (in LD with rs653178)	12:111884608:C:T	12	112000000	C	eQTLGen	eQTLGen_trans_eQTLs	ENSG00000197705	KLHL14	3.87e-09	0.000106	5.8898	C
Gastrointestinal symptoms	rs3184504 (in LD with rs653178)	12:111884608:C:T	12	112000000	C	eQTLGen	eQTLGen_trans_eQTLs	ENSG00000197747	S100A10	5.96e-48	0	14.5487	C
Gastrointestinal symptoms	rs3184504 (in LD with rs653178)	12:111884608:C:T	12	112000000	C	eQTLGen	eQTLGen_trans_eQTLs	ENSG00000197852	FAM212B	1.68e-18	0	8.7769	C
Gastrointestinal symptoms	rs3184504 (in LD with rs653178)	12:111884608:C:T	12	112000000	C	eQTLGen	eQTLGen_trans_eQTLs	ENSG00000198019	FCGR1B	1.12e-13	0	-7.4257	C
Gastrointestinal symptoms	rs3184504 (in LD with rs653178)	12:111884608:C:T	12	112000000	C	eQTLGen	eQTLGen_trans_eQTLs	ENSG00000198216	CACNA1E	9.6e-07	0.007843	-4.8995	C
Gastrointestinal symptoms	rs3184504 (in LD with rs653178)	12:111884608:C:T	12	112000000	C	eQTLGen	eQTLGen_trans_eQTLs	ENSG00000198574	SH2D1B	4.39e-07	0.003948	-5.0512	C
Gastrointestinal symptoms	rs3184504 (in LD with rs653178)	12:111884608:C:T	12	112000000	C	eQTLGen	eQTLGen_trans_eQTLs	ENSG00000198915	RASGEF1A	1.81e-06	0.014066	4.7738	C
Gastrointestinal symptoms	rs3184504 (in LD with rs653178)	12:111884608:C:T	12	112000000	C	eQTLGen	eQTLGen_trans_eQTLs	ENSG00000204131	NHSL2	3.39e-07	0.00313	5.1003	C
Gastrointestinal symptoms	rs3184504 (in LD with rs653178)	12:111884608:C:T	12	112000000	C	eQTLGen	eQTLGen_trans_eQTLs	ENSG00000205220	PSMB10	2.49e-19	0	-8.989	C
Gastrointestinal symptoms	rs3184504 (in LD with rs653178)	12:111884608:C:T	12	112000000	C	eQTLGen	eQTLGen_trans_eQTLs	ENSG00000205302	SNX2	2.69e-12	0	6.993	C
Gastrointestinal symptoms	rs3184504 (in LD with rs653178)	12:111884608:C:T	12	112000000	C	eQTLGen	eQTLGen_trans_eQTLs	ENSG00000205476	CCDC85C	7.15e-08	0.000887	-5.3874	C
Gastrointestinal symptoms	rs3184504 (in LD with rs653178)	12:111884608:C:T	12	112000000	C	eQTLGen	eQTLGen_trans_eQTLs	ENSG00000206560	ANKRD28	1.33e-10	0	6.4242	C
Gastrointestinal symptoms	rs3184504 (in LD with rs653178)	12:111884608:C:T	12	112000000	C	eQTLGen	eQTLGen_trans_eQTLs	ENSG00000206561	COLQ	5.45e-29	0	-11.1741	C
Gastrointestinal symptoms	rs3184504 (in LD with rs653178)	12:111884608:C:T	12	112000000	C	eQTLGen	eQTLGen_trans_eQTLs	ENSG00000213085	CCDC19	3.6e-09	0.000107	5.9017	C
Gastrointestinal symptoms	rs3184504 (in LD with rs653178)	12:111884608:C:T	12	112000000	C	eQTLGen	eQTLGen_trans_eQTLs	ENSG00000213145	CRIP1	5.29e-14	0	7.5246	C
Gastrointestinal symptoms	rs3184504 (in LD with rs653178)	12:111884608:C:T	12	112000000	C	eQTLGen	eQTLGen_trans_eQTLs	ENSG00000213231	TCL1B	1.39e-06	0.010909	4.827	C
Gastrointestinal symptoms	rs3184504 (in LD with rs653178)	12:111884608:C:T	12	112000000	C	eQTLGen	eQTLGen_trans_eQTLs	ENSG00000214274	ANG	3.54e-09	0.000107	5.9046	C
Gastrointestinal symptoms	rs3184504 (in LD with rs653178)	12:111884608:C:T	12	112000000	C	eQTLGen	eQTLGen_trans_eQTLs	ENSG00000215788	TNFRSF25	7.55e-07	0.006443	-4.9464	C
Gastrointestinal symptoms	rs3184504 (in LD with rs653178)	12:111884608:C:T	12	112000000	C	eQTLGen	eQTLGen_trans_eQTLs	ENSG00000225492	GBP1P1	1.52e-07	0.001605	-5.2496	C
Gastrointestinal symptoms	rs3184504 (in LD with rs653178)	12:111884608:C:T	12	112000000	C	eQTLGen	eQTLGen_trans_eQTLs	ENSG00000225783	MIAT	4.33e-10	2.11e-05	6.2417	C
Gastrointestinal symptoms	rs3184504 (in LD with rs653178)	12:111884608:C:T	12	112000000	C	eQTLGen	eQTLGen_trans_eQTLs	ENSG00000226777	KIAA0125	9.29e-10	3.98e-05	6.1213	C
Gastrointestinal symptoms	rs3184504 (in LD with rs653178)	12:111884608:C:T	12	112000000	C	eQTLGen	eQTLGen_trans_eQTLs	ENSG00000233029	RP11-439A17.9	3.29e-08	0.000421	-5.5249	C
Gastrointestinal symptoms	rs3184504 (in LD with rs653178)	12:111884608:C:T	12	112000000	C	eQTLGen	eQTLGen_trans_eQTLs	ENSG00000233030	RP11-196G18.3	7.78e-17	0	-8.3345	C
Gastrointestinal symptoms	rs3184504 (in LD with rs653178)	12:111884608:C:T	12	112000000	C	eQTLGen	eQTLGen_trans_eQTLs	ENSG00000233355	CHRM3-AS2	2.77e-07	0.002641	-5.138	C
Gastrointestinal symptoms	rs3184504 (in LD with rs653178)	12:111884608:C:T	12	112000000	C	eQTLGen	eQTLGen_trans_eQTLs	ENSG00000233461	RP11-295G20.2	6.99e-09	0.000134	-5.791	C
Gastrointestinal symptoms	rs3184504 (in LD with rs653178)	12:111884608:C:T	12	112000000	C	eQTLGen	eQTLGen_trans_eQTLs	ENSG00000233730	RP4-666F24.3	6.34e-07	0.005581	4.9808	C
Gastrointestinal symptoms	rs3184504 (in LD with rs653178)	12:111884608:C:T	12	112000000	C	eQTLGen	eQTLGen_trans_eQTLs	ENSG00000235162	C12orf75	1.84e-08	0.000247	5.6267	C
Gastrointestinal symptoms	rs3184504 (in LD with rs653178)	12:111884608:C:T	12	112000000	C	eQTLGen	eQTLGen_trans_eQTLs	ENSG00000235505	RP11-693N9.2	1.95e-08	0.000246	-5.6163	C
Gastrointestinal symptoms	rs3184504 (in LD with rs653178)	12:111884608:C:T	12	112000000	C	eQTLGen	eQTLGen_trans_eQTLs	ENSG00000235532	LINC00402	2.07e-09	5.6e-05	-5.9921	C
Gastrointestinal symptoms	rs3184504 (in LD with rs653178)	12:111884608:C:T	12	112000000	C	eQTLGen	eQTLGen_trans_eQTLs	ENSG00000236901	MIR600HG	8.12e-09	0.000149	5.7662	C
Gastrointestinal symptoms	rs3184504 (in LD with rs653178)	12:111884608:C:T	12	112000000	C	eQTLGen	eQTLGen_trans_eQTLs	ENSG00000240505	TNFRSF13B	1.53e-06	0.011903	4.8075	C
Gastrointestinal symptoms	rs3184504 (in LD with rs653178)	12:111884608:C:T	12	112000000	C	eQTLGen	eQTLGen_trans_eQTLs	ENSG00000248323	LUCAT1	3.56e-08	0.000461	5.5116	C
Gastrointestinal symptoms	rs3184504 (in LD with rs653178)	12:111884608:C:T	12	112000000	C	eQTLGen	eQTLGen_trans_eQTLs	ENSG00000250510	GPR162	1.82e-09	5.65e-05	6.0129	C
Gastrointestinal symptoms	rs3184504 (in LD with rs653178)	12:111884608:C:T	12	112000000	C	eQTLGen	eQTLGen_trans_eQTLs	ENSG00000253193	FCGR1C	5.52e-11	0	-6.5561	C
Gastrointestinal symptoms	rs3184504 (in LD with rs653178)	12:111884608:C:T	12	112000000	C	eQTLGen	eQTLGen_trans_eQTLs	ENSG00000254838	GVINP1	5e-08	0.000695	-5.4511	C
Gastrointestinal symptoms	rs3184504 (in LD with rs653178)	12:111884608:C:T	12	112000000	C	eQTLGen	eQTLGen_trans_eQTLs	ENSG00000260461	RP11-541N10.3	5.69e-10	2.07e-05	-6.1986	C
Gastrointestinal symptoms	rs3184504 (in LD with rs653178)	12:111884608:C:T	12	112000000	C	eQTLGen	eQTLGen_trans_eQTLs	ENSG00000260655	CTA-250D10.23	9.83e-10	3.97e-05	6.1123	C
Gastrointestinal symptoms	rs3184504 (in LD with rs653178)	12:111884608:C:T	12	112000000	C	eQTLGen	eQTLGen_trans_eQTLs	ENSG00000260943	RP11-476D10.1	2.39e-11	0	-6.6797	C
Gastrointestinal symptoms	rs3184504 (in LD with rs653178)	12:111884608:C:T	12	112000000	C	eQTLGen	eQTLGen_trans_eQTLs	ENSG00000263463	MIR378I	1.21e-10	0	6.4383	C
Gastrointestinal symptoms	rs4666716 (in LD with rs13010713)	2:182061996:A:G	2	182061996	A	GTEx/v8	Brain_Cerebellum	ENSG00000238171	AC068196.1	3.01518e-05	0.0198279	-0.360539	nan
Gastrointestinal symptoms	rs4666716 (in LD with rs13010713)	2:182061996:A:G	2	182061996	A	GTEx/v8	Esophagus_Mucosa	ENSG00000170035	UBE2E3	8.74689e-09	1.5894e-07	-0.167692	nan
Gastrointestinal symptoms	rs4666716 (in LD with rs13010713)	2:182061996:A:G	2	182061996	A	GTEx/v8	Skin_Not_Sun_Exposed_Suprapubic	ENSG00000170035	UBE2E3	1.02122e-07	6.30522e-05	-0.121673	nan
Gastrointestinal symptoms	rs4666716 (in LD with rs13010713)	2:182061996:A:G	2	182061996	A	GTEx/v8	Whole_Blood	ENSG00000170035	UBE2E3	2.78463e-09	3.04335e-25	-0.188966	nan
Gastrointestinal symptoms	rs4666716 (in LD with rs13010713)	2:182061996:A:G	2	182061996	A	eQTLGen	eQTLGen_cis_eQTLs	ENSG00000115232	ITGA4	2.1706e-20	0	-9.2536	nan
Gastrointestinal symptoms	rs4666716 (in LD with rs13010713)	2:182061996:A:G	2	182061996	A	eQTLGen	eQTLGen_cis_eQTLs	ENSG00000170035	UBE2E3	1.4966e-12	0	-7.0747	nan
Gastrointestinal symptoms	rs4666716 (in LD with rs13010713)	2:182061996:A:G	2	182061996	A	eQTLGen	eQTLGen_cis_eQTLs	ENSG00000234663	AC104820.2	1.6703e-19	0	9.0331	nan
Gastrointestinal symptoms	rs4666716 (in LD with rs13010713)	2:182061996:A:G	2	182061996	A	BIOSQTL	BIOS_eQTL_geneLevel	ENSG00000170035	UBE2E3	3.35699e-41	0	-13.4434	nan
Gastrointestinal symptoms	rs4666716 (in LD with rs13010713)	2:182061996:A:G	2	182061996	A	BIOSQTL	BIOS_eQTL_geneLevel	ENSG00000234663	AC104820.2	1.09947e-10	0	6.45261	nan
Malabsorption	rs76830965 (in LD with rs17810546)	3:159637678:A:C	3	159637678	A	GTEx/v8	Brain_Spinal_cord_cervical_c-1	ENSG00000151967	SCHIP1	1.14407e-05	0.000124134	0.605829	nan
Malabsorption	rs76830965 (in LD with rs17810546)	3:159637678:A:C	3	159637678	A	GTEx/v8	Nerve_Tibial	ENSG00000168811	IL12A	0.000143502	0.00712695	0.295232	nan
Malabsorption	rs76830965 (in LD with rs17810546)	3:159637678:A:C	3	159637678	A	eQTLGen	eQTLGen_cis_eQTLs	ENSG00000213186	TRIM59	2.1927e-06	0.00647805	4.7349	nan
Malabsorption	rs76830965 (in LD with rs17810546)	3:159637678:A:C	3	159637678	A	eQTLGen	eQTLGen_trans_eQTLs	ENSG00000026950	BTN3A1	4.2457e-07	0.00383529	5.0577	nan
Malabsorption	rs76830965 (in LD with rs17810546)	3:159637678:A:C	3	159637678	A	eQTLGen	eQTLGen_trans_eQTLs	ENSG00000115415	STAT1	2.1666e-09	5.57932e-05	5.9848	nan
Malabsorption	rs76830965 (in LD with rs17810546)	3:159637678:A:C	3	159637678	A	eQTLGen	eQTLGen_trans_eQTLs	ENSG00000117228	GBP1	3.8718e-08	0.000527516	5.4967	nan
Malabsorption	rs76830965 (in LD with rs17810546)	3:159637678:A:C	3	159637678	A	eQTLGen	eQTLGen_trans_eQTLs	ENSG00000126709	IFI6	1.7935e-06	0.013966	-4.7754	nan
Malabsorption	rs76830965 (in LD with rs17810546)	3:159637678:A:C	3	159637678	A	eQTLGen	eQTLGen_trans_eQTLs	ENSG00000128284	APOL3	1.6316e-06	0.0127247	4.7945	nan
Malabsorption	rs76830965 (in LD with rs17810546)	3:159637678:A:C	3	159637678	A	eQTLGen	eQTLGen_trans_eQTLs	ENSG00000137959	IFI44L	4.6117e-07	0.0040891	-5.0417	nan
Malabsorption	rs76830965 (in LD with rs17810546)	3:159637678:A:C	3	159637678	A	eQTLGen	eQTLGen_trans_eQTLs	ENSG00000138642	HERC6	7.1811e-07	0.00616306	-4.9564	nan
Malabsorption	rs76830965 (in LD with rs17810546)	3:159637678:A:C	3	159637678	A	eQTLGen	eQTLGen_trans_eQTLs	ENSG00000157601	MX1	2.5788e-06	0.0189385	-4.7018	nan
Malabsorption	rs76830965 (in LD with rs17810546)	3:159637678:A:C	3	159637678	A	eQTLGen	eQTLGen_trans_eQTLs	ENSG00000162645	GBP2	1.7848e-10	0	6.3789	nan
CeD-associated conditions	rs3184504 (in LD with rs653178)	12:111884608:C:T	12	112000000	C	GTEx/v8	Brain_Nucleus_accumbens_basal_ganglia	ENSG00000111275	ALDH2	0.000151	0.00382	-0.15255	C
CeD-associated conditions	rs3184504 (in LD with rs653178)	12:111884608:C:T	12	112000000	C	GTEx/v8	Colon_Sigmoid	ENSG00000198270	TMEM116	8.01e-05	3.67e-22	0.198697	C
CeD-associated conditions	rs3184504 (in LD with rs653178)	12:111884608:C:T	12	112000000	C	GTEx/v8	Esophagus_Mucosa	ENSG00000111275	ALDH2	4.81e-11	1.91e-22	-0.24258	C
CeD-associated conditions	rs3184504 (in LD with rs653178)	12:111884608:C:T	12	112000000	C	GTEx/v8	Esophagus_Mucosa	ENSG00000185847	RP1-46F2.2	6.77e-07	1.18e-09	-0.2449	C
CeD-associated conditions	rs3184504 (in LD with rs653178)	12:111884608:C:T	12	112000000	C	GTEx/v8	Muscle_Skeletal	ENSG00000185847	RP1-46F2.2	2.76e-07	1.42e-39	-0.11263	C
CeD-associated conditions	rs3184504 (in LD with rs653178)	12:111884608:C:T	12	112000000	C	GTEx/v8	Muscle_Skeletal	ENSG00000198270	TMEM116	4.95e-06	7.15e-34	0.15315	C
CeD-associated conditions	rs3184504 (in LD with rs653178)	12:111884608:C:T	12	112000000	C	GTEx/v8	Skin_Not_Sun_Exposed_Suprapubic	ENSG00000111275	ALDH2	4.47e-09	2.27e-24	-0.19358	C
CeD-associated conditions	rs3184504 (in LD with rs653178)	12:111884608:C:T	12	112000000	C	GTEx/v8	Skin_Sun_Exposed_Lower_leg	ENSG00000111275	ALDH2	1.53e-08	1.25e-25	-0.14762	C
CeD-associated conditions	rs3184504 (in LD with rs653178)	12:111884608:C:T	12	112000000	T	eQTLGen	eQTLGen_cis_eQTLs	ENSG00000111231	GPN3	7.23e-28	0	10.9426	C
CeD-associated conditions	rs3184504 (in LD with rs653178)	12:111884608:C:T	12	112000000	T	eQTLGen	eQTLGen_cis_eQTLs	ENSG00000111237	VPS29	2.42e-09	2.6e-05	-5.9666	C
CeD-associated conditions	rs3184504 (in LD with rs653178)	12:111884608:C:T	12	112000000	T	eQTLGen	eQTLGen_cis_eQTLs	ENSG00000111252	SH2B3	1.03e-68	0	17.5191	C
CeD-associated conditions	rs3184504 (in LD with rs653178)	12:111884608:C:T	12	112000000	T	eQTLGen	eQTLGen_cis_eQTLs	ENSG00000111271	ACAD10	2.47e-06	0.007197	-4.7105	C
CeD-associated conditions	rs3184504 (in LD with rs653178)	12:111884608:C:T	12	112000000	T	eQTLGen	eQTLGen_cis_eQTLs	ENSG00000111275	ALDH2	9.56e-28	0	-10.9169	C
CeD-associated conditions	rs3184504 (in LD with rs653178)	12:111884608:C:T	12	112000000	T	eQTLGen	eQTLGen_cis_eQTLs	ENSG00000111300	NAA25	4.78e-08	0.00019	-5.4593	C
CeD-associated conditions	rs3184504 (in LD with rs653178)	12:111884608:C:T	12	112000000	T	eQTLGen	eQTLGen_cis_eQTLs	ENSG00000122986	HVCN1	5.19e-06	0.014942	-4.5568	C
CeD-associated conditions	rs3184504 (in LD with rs653178)	12:111884608:C:T	12	112000000	T	eQTLGen	eQTLGen_cis_eQTLs	ENSG00000135148	TRAFD1	2.27e-17	0	8.4792	C
CeD-associated conditions	rs3184504 (in LD with rs653178)	12:111884608:C:T	12	112000000	T	eQTLGen	eQTLGen_cis_eQTLs	ENSG00000173064	HECTD4	1.8e-05	0.049346	-4.2878	C
CeD-associated conditions	rs3184504 (in LD with rs653178)	12:111884608:C:T	12	112000000	T	eQTLGen	eQTLGen_cis_eQTLs	ENSG00000196850	PPTC7	3.22e-06	0.009323	-4.656	C
CeD-associated conditions	rs3184504 (in LD with rs653178)	12:111884608:C:T	12	112000000	T	eQTLGen	eQTLGen_cis_eQTLs	ENSG00000198270	TMEM116	1.51e-22	0	-9.77	C
CeD-associated conditions	rs3184504 (in LD with rs653178)	12:111884608:C:T	12	112000000	T	eQTLGen	eQTLGen_cis_eQTLs	ENSG00000198324	FAM109A	1.26e-19	0	-9.0639	C
CeD-associated conditions	rs3184504 (in LD with rs653178)	12:111884608:C:T	12	112000000	T	eQTLGen	eQTLGen_cis_eQTLs	ENSG00000204852	TCTN1	2.93e-11	0	-6.65	C
CeD-associated conditions	rs3184504 (in LD with rs653178)	12:111884608:C:T	12	112000000	T	eQTLGen	eQTLGen_cis_eQTLs	ENSG00000204856	FAM216A	6.1e-08	0.000271	5.4159	C
CeD-associated conditions	rs3184504 (in LD with rs653178)	12:111884608:C:T	12	112000000	T	eQTLGen	eQTLGen_cis_eQTLs	ENSG00000226469	ADAM1B	9.81e-12	0	-6.8091	C
CeD-associated conditions	rs3184504 (in LD with rs653178)	12:111884608:C:T	12	112000000	T	eQTLGen	eQTLGen_cis_eQTLs	ENSG00000234608	MAPKAPK5-AS1	3.51e-40	0	-13.2688	C
CeD-associated conditions	rs3184504 (in LD with rs653178)	12:111884608:C:T	12	112000000	T	eQTLGen	eQTLGen_cis_eQTLs	ENSG00000257595	RP3-473L9.4	9.75e-08	0.000346	-5.3313	C
CeD-associated conditions	rs3184504 (in LD with rs653178)	12:111884608:C:T	12	112000000	T	eQTLGen	eQTLGen_cis_eQTLs	ENSG00000257877	RP3-462E2.3	1.09e-13	0	-7.4291	C
CeD-associated conditions	rs3184504 (in LD with rs653178)	12:111884608:C:T	12	112000000	T	eQTLGen	eQTLGen_cis_eQTLs	ENSG00000270018	RP3-462E2.5	3.26e-06	0.009351	4.6542	C
CeD-associated conditions	rs3184504 (in LD with rs653178)	12:111884608:C:T	12	112000000	T	BIOSQTL	BIOS_eQTL_geneLevel	ENSG00000111252	SH2B3	1.21e-12	0	7.1038	C
CeD-associated conditions	rs3184504 (in LD with rs653178)	12:111884608:C:T	12	112000000	T	BIOSQTL	BIOS_eQTL_geneLevel	ENSG00000198324	FAM109A	3.48e-07	0.000248	-5.09545	C
CeD-associated conditions	rs3184504 (in LD with rs653178)	12:111884608:C:T	12	112000000	C	eQTLGen	eQTLGen_trans_eQTLs	ENSG00000002549	LAP3	5.82e-07	0.00509	-4.9972	C
CeD-associated conditions	rs3184504 (in LD with rs653178)	12:111884608:C:T	12	112000000	C	eQTLGen	eQTLGen_trans_eQTLs	ENSG00000002586	CD99	2.94e-09	9.07e-05	5.935	C
CeD-associated conditions	rs3184504 (in LD with rs653178)	12:111884608:C:T	12	112000000	C	eQTLGen	eQTLGen_trans_eQTLs	ENSG00000002587	HS3ST1	1.21e-06	0.009631	4.8537	C
CeD-associated conditions	rs3184504 (in LD with rs653178)	12:111884608:C:T	12	112000000	C	eQTLGen	eQTLGen_trans_eQTLs	ENSG00000005513	SOX8	2.46e-07	0.002375	-5.1604	C
CeD-associated conditions	rs3184504 (in LD with rs653178)	12:111884608:C:T	12	112000000	C	eQTLGen	eQTLGen_trans_eQTLs	ENSG00000006530	AGK	2.21e-06	0.016684	-4.7334	C
CeD-associated conditions	rs3184504 (in LD with rs653178)	12:111884608:C:T	12	112000000	C	eQTLGen	eQTLGen_trans_eQTLs	ENSG00000007237	GAS7	2.81e-10	0	6.3092	C
CeD-associated conditions	rs3184504 (in LD with rs653178)	12:111884608:C:T	12	112000000	C	eQTLGen	eQTLGen_trans_eQTLs	ENSG00000007312	CD79B	1.12e-09	3.92e-05	6.0908	C
CeD-associated conditions	rs3184504 (in LD with rs653178)	12:111884608:C:T	12	112000000	C	eQTLGen	eQTLGen_trans_eQTLs	ENSG00000007516	BAIAP3	9.57e-08	0.001082	5.3349	C
CeD-associated conditions	rs3184504 (in LD with rs653178)	12:111884608:C:T	12	112000000	C	eQTLGen	eQTLGen_trans_eQTLs	ENSG00000007944	MYLIP	4.22e-08	0.000594	-5.481	C
CeD-associated conditions	rs3184504 (in LD with rs653178)	12:111884608:C:T	12	112000000	C	eQTLGen	eQTLGen_trans_eQTLs	ENSG00000008283	CYB561	5.13e-06	0.033481	-4.5593	C
CeD-associated conditions	rs3184504 (in LD with rs653178)	12:111884608:C:T	12	112000000	C	eQTLGen	eQTLGen_trans_eQTLs	ENSG00000010030	ETV7	4.41e-15	0	-7.8424	C
CeD-associated conditions	rs3184504 (in LD with rs653178)	12:111884608:C:T	12	112000000	C	eQTLGen	eQTLGen_trans_eQTLs	ENSG00000010361	FUZ	3.41e-15	0	7.8749	C
CeD-associated conditions	rs3184504 (in LD with rs653178)	12:111884608:C:T	12	112000000	C	eQTLGen	eQTLGen_trans_eQTLs	ENSG00000010404	IDS	1.49e-07	0.001609	5.2534	C
CeD-associated conditions	rs3184504 (in LD with rs653178)	12:111884608:C:T	12	112000000	C	eQTLGen	eQTLGen_trans_eQTLs	ENSG00000012124	CD22	4.05e-11	0	6.6026	C
CeD-associated conditions	rs3184504 (in LD with rs653178)	12:111884608:C:T	12	112000000	C	eQTLGen	eQTLGen_trans_eQTLs	ENSG00000013374	NUB1	5.18e-10	2.09e-05	-6.2135	C
CeD-associated conditions	rs3184504 (in LD with rs653178)	12:111884608:C:T	12	112000000	C	eQTLGen	eQTLGen_trans_eQTLs	ENSG00000013725	CD6	4.54e-06	0.03034	-4.5848	C
CeD-associated conditions	rs3184504 (in LD with rs653178)	12:111884608:C:T	12	112000000	C	eQTLGen	eQTLGen_trans_eQTLs	ENSG00000014138	POLA2	8e-06	0.048512	-4.4651	C
CeD-associated conditions	rs3184504 (in LD with rs653178)	12:111884608:C:T	12	112000000	C	eQTLGen	eQTLGen_trans_eQTLs	ENSG00000021300	PLEKHB1	1.43e-07	0.001542	-5.2618	C
CeD-associated conditions	rs3184504 (in LD with rs653178)	12:111884608:C:T	12	112000000	C	eQTLGen	eQTLGen_trans_eQTLs	ENSG00000025434	NR1H3	1.62e-06	0.012633	-4.7957	C
CeD-associated conditions	rs3184504 (in LD with rs653178)	12:111884608:C:T	12	112000000	C	eQTLGen	eQTLGen_trans_eQTLs	ENSG00000026025	VIM	1.4e-13	0	7.3963	C
CeD-associated conditions	rs3184504 (in LD with rs653178)	12:111884608:C:T	12	112000000	C	eQTLGen	eQTLGen_trans_eQTLs	ENSG00000026652	AGPAT4	1.43e-11	0	6.7552	C
CeD-associated conditions	rs3184504 (in LD with rs653178)	12:111884608:C:T	12	112000000	C	eQTLGen	eQTLGen_trans_eQTLs	ENSG00000026950	BTN3A1	2.54e-09	7.35e-05	-5.9587	C
CeD-associated conditions	rs3184504 (in LD with rs653178)	12:111884608:C:T	12	112000000	C	eQTLGen	eQTLGen_trans_eQTLs	ENSG00000032444	PNPLA6	9.67e-07	0.007943	-4.898	C
CeD-associated conditions	rs3184504 (in LD with rs653178)	12:111884608:C:T	12	112000000	C	eQTLGen	eQTLGen_trans_eQTLs	ENSG00000034053	APBA2	1.91e-08	0.000246	-5.62	C
CeD-associated conditions	rs3184504 (in LD with rs653178)	12:111884608:C:T	12	112000000	C	eQTLGen	eQTLGen_trans_eQTLs	ENSG00000035681	NSMAF	8.2e-06	0.049414	4.4598	C
CeD-associated conditions	rs3184504 (in LD with rs653178)	12:111884608:C:T	12	112000000	C	eQTLGen	eQTLGen_trans_eQTLs	ENSG00000038427	VCAN	5.17e-07	0.004466	5.0202	C
CeD-associated conditions	rs3184504 (in LD with rs653178)	12:111884608:C:T	12	112000000	C	eQTLGen	eQTLGen_trans_eQTLs	ENSG00000041880	PARP3	1.31e-07	0.001395	-5.2776	C
CeD-associated conditions	rs3184504 (in LD with rs653178)	12:111884608:C:T	12	112000000	C	eQTLGen	eQTLGen_trans_eQTLs	ENSG00000042980	ADAM28	4.46e-08	0.000619	5.4717	C
CeD-associated conditions	rs3184504 (in LD with rs653178)	12:111884608:C:T	12	112000000	C	eQTLGen	eQTLGen_trans_eQTLs	ENSG00000048462	TNFRSF17	8.17e-08	0.001035	5.3635	C
CeD-associated conditions	rs3184504 (in LD with rs653178)	12:111884608:C:T	12	112000000	C	eQTLGen	eQTLGen_trans_eQTLs	ENSG00000052749	RRP12	9.08e-14	0	7.4538	C
CeD-associated conditions	rs3184504 (in LD with rs653178)	12:111884608:C:T	12	112000000	C	eQTLGen	eQTLGen_trans_eQTLs	ENSG00000054654	SYNE2	1.2e-09	3.9e-05	-6.0808	C
CeD-associated conditions	rs3184504 (in LD with rs653178)	12:111884608:C:T	12	112000000	C	eQTLGen	eQTLGen_trans_eQTLs	ENSG00000054983	GALC	9.25e-07	0.007716	-4.9068	C
CeD-associated conditions	rs3184504 (in LD with rs653178)	12:111884608:C:T	12	112000000	C	eQTLGen	eQTLGen_trans_eQTLs	ENSG00000055163	CYFIP2	3.35e-06	0.023726	-4.6482	C
CeD-associated conditions	rs3184504 (in LD with rs653178)	12:111884608:C:T	12	112000000	C	eQTLGen	eQTLGen_trans_eQTLs	ENSG00000055732	MCOLN3	6.53e-09	0.000135	-5.8026	C
CeD-associated conditions	rs3184504 (in LD with rs653178)	12:111884608:C:T	12	112000000	C	eQTLGen	eQTLGen_trans_eQTLs	ENSG00000058668	ATP2B4	2.29e-19	0	8.9987	C
CeD-associated conditions	rs3184504 (in LD with rs653178)	12:111884608:C:T	12	112000000	C	eQTLGen	eQTLGen_trans_eQTLs	ENSG00000059728	MXD1	3.59e-06	0.025265	4.634	C
CeD-associated conditions	rs3184504 (in LD with rs653178)	12:111884608:C:T	12	112000000	C	eQTLGen	eQTLGen_trans_eQTLs	ENSG00000064393	HIPK2	3.62e-06	0.025416	-4.6319	C
CeD-associated conditions	rs3184504 (in LD with rs653178)	12:111884608:C:T	12	112000000	C	eQTLGen	eQTLGen_trans_eQTLs	ENSG00000064601	CTSA	1.37e-07	0.001512	-5.2697	C
CeD-associated conditions	rs3184504 (in LD with rs653178)	12:111884608:C:T	12	112000000	C	eQTLGen	eQTLGen_trans_eQTLs	ENSG00000064763	FAR2	3.52e-14	0	7.5778	C
CeD-associated conditions	rs3184504 (in LD with rs653178)	12:111884608:C:T	12	112000000	C	eQTLGen	eQTLGen_trans_eQTLs	ENSG00000065427	KARS	4.68e-10	2.1e-05	-6.2293	C
CeD-associated conditions	rs3184504 (in LD with rs653178)	12:111884608:C:T	12	112000000	C	eQTLGen	eQTLGen_trans_eQTLs	ENSG00000065613	SLK	7.35e-06	0.045062	-4.4832	C
CeD-associated conditions	rs3184504 (in LD with rs653178)	12:111884608:C:T	12	112000000	C	eQTLGen	eQTLGen_trans_eQTLs	ENSG00000067082	KLF6	2.96e-21	0	9.4643	C
CeD-associated conditions	rs3184504 (in LD with rs653178)	12:111884608:C:T	12	112000000	C	eQTLGen	eQTLGen_trans_eQTLs	ENSG00000068724	TTC7A	4.87e-06	0.032293	4.5703	C
CeD-associated conditions	rs3184504 (in LD with rs653178)	12:111884608:C:T	12	112000000	C	eQTLGen	eQTLGen_trans_eQTLs	ENSG00000068784	SRBD1	1.25e-16	0	-8.2779	C
CeD-associated conditions	rs3184504 (in LD with rs653178)	12:111884608:C:T	12	112000000	C	eQTLGen	eQTLGen_trans_eQTLs	ENSG00000069943	PIGB	5.66e-10	2.07e-05	6.1997	C
CeD-associated conditions	rs3184504 (in LD with rs653178)	12:111884608:C:T	12	112000000	C	eQTLGen	eQTLGen_trans_eQTLs	ENSG00000070501	POLB	3.51e-14	0	-7.5778	C
CeD-associated conditions	rs3184504 (in LD with rs653178)	12:111884608:C:T	12	112000000	C	eQTLGen	eQTLGen_trans_eQTLs	ENSG00000070540	WIPI1	3.84e-06	0.026655	-4.6196	C
CeD-associated conditions	rs3184504 (in LD with rs653178)	12:111884608:C:T	12	112000000	C	eQTLGen	eQTLGen_trans_eQTLs	ENSG00000070961	ATP2B1	8.1e-24	0	10.0626	C
CeD-associated conditions	rs3184504 (in LD with rs653178)	12:111884608:C:T	12	112000000	C	eQTLGen	eQTLGen_trans_eQTLs	ENSG00000071282	LMCD1	2.32e-06	0.017394	4.7235	C
CeD-associated conditions	rs3184504 (in LD with rs653178)	12:111884608:C:T	12	112000000	C	eQTLGen	eQTLGen_trans_eQTLs	ENSG00000071564	TCF3	1.08e-07	0.00122	5.3129	C
CeD-associated conditions	rs3184504 (in LD with rs653178)	12:111884608:C:T	12	112000000	C	eQTLGen	eQTLGen_trans_eQTLs	ENSG00000072310	SREBF1	3.15e-06	0.022544	-4.6606	C
CeD-associated conditions	rs3184504 (in LD with rs653178)	12:111884608:C:T	12	112000000	C	eQTLGen	eQTLGen_trans_eQTLs	ENSG00000072694	FCGR2B	3.4e-06	0.023981	4.6453	C
CeD-associated conditions	rs3184504 (in LD with rs653178)	12:111884608:C:T	12	112000000	C	eQTLGen	eQTLGen_trans_eQTLs	ENSG00000072952	MRVI1	6.04e-07	0.005324	4.9899	C
CeD-associated conditions	rs3184504 (in LD with rs653178)	12:111884608:C:T	12	112000000	C	eQTLGen	eQTLGen_trans_eQTLs	ENSG00000073331	ALPK1	5.58e-10	2.08e-05	-6.2019	C
CeD-associated conditions	rs3184504 (in LD with rs653178)	12:111884608:C:T	12	112000000	C	eQTLGen	eQTLGen_trans_eQTLs	ENSG00000073737	DHRS9	8.32e-14	0	-7.4651	C
CeD-associated conditions	rs3184504 (in LD with rs653178)	12:111884608:C:T	12	112000000	C	eQTLGen	eQTLGen_trans_eQTLs	ENSG00000074590	NUAK1	1.92e-07	0.001919	5.2069	C
CeD-associated conditions	rs3184504 (in LD with rs653178)	12:111884608:C:T	12	112000000	C	eQTLGen	eQTLGen_trans_eQTLs	ENSG00000074660	SCARF1	3.38e-07	0.003109	-5.1008	C
CeD-associated conditions	rs3184504 (in LD with rs653178)	12:111884608:C:T	12	112000000	C	eQTLGen	eQTLGen_trans_eQTLs	ENSG00000074706	IPCEF1	3.4e-07	0.00314	-5.0999	C
CeD-associated conditions	rs3184504 (in LD with rs653178)	12:111884608:C:T	12	112000000	C	eQTLGen	eQTLGen_trans_eQTLs	ENSG00000074966	TXK	6.34e-15	0	-7.7969	C
CeD-associated conditions	rs3184504 (in LD with rs653178)	12:111884608:C:T	12	112000000	C	eQTLGen	eQTLGen_trans_eQTLs	ENSG00000075399	VPS9D1	3.77e-08	0.0005	-5.5011	C
CeD-associated conditions	rs3184504 (in LD with rs653178)	12:111884608:C:T	12	112000000	C	eQTLGen	eQTLGen_trans_eQTLs	ENSG00000075651	PLD1	1.57e-06	0.012339	4.8016	C
CeD-associated conditions	rs3184504 (in LD with rs653178)	12:111884608:C:T	12	112000000	C	eQTLGen	eQTLGen_trans_eQTLs	ENSG00000077514	POLD3	1.26e-10	0	6.4322	C
CeD-associated conditions	rs3184504 (in LD with rs653178)	12:111884608:C:T	12	112000000	C	eQTLGen	eQTLGen_trans_eQTLs	ENSG00000077721	UBE2A	6.46e-06	0.040785	4.5107	C
CeD-associated conditions	rs3184504 (in LD with rs653178)	12:111884608:C:T	12	112000000	C	eQTLGen	eQTLGen_trans_eQTLs	ENSG00000078804	TP53INP2	3.15e-12	0	6.9711	C
CeD-associated conditions	rs3184504 (in LD with rs653178)	12:111884608:C:T	12	112000000	C	eQTLGen	eQTLGen_trans_eQTLs	ENSG00000081019	RSBN1	4.88e-08	0.000642	-5.4558	C
CeD-associated conditions	rs3184504 (in LD with rs653178)	12:111884608:C:T	12	112000000	C	eQTLGen	eQTLGen_trans_eQTLs	ENSG00000081189	MEF2C	1.7e-13	0	7.3703	C
CeD-associated conditions	rs3184504 (in LD with rs653178)	12:111884608:C:T	12	112000000	C	eQTLGen	eQTLGen_trans_eQTLs	ENSG00000081985	IL12RB2	6.01e-06	0.03848	-4.526	C
CeD-associated conditions	rs3184504 (in LD with rs653178)	12:111884608:C:T	12	112000000	C	eQTLGen	eQTLGen_trans_eQTLs	ENSG00000082074	FYB	4.19e-08	0.00058	-5.4827	C
CeD-associated conditions	rs3184504 (in LD with rs653178)	12:111884608:C:T	12	112000000	C	eQTLGen	eQTLGen_trans_eQTLs	ENSG00000082293	COL19A1	5.08e-06	0.033247	4.5617	C
CeD-associated conditions	rs3184504 (in LD with rs653178)	12:111884608:C:T	12	112000000	C	eQTLGen	eQTLGen_trans_eQTLs	ENSG00000082438	COBLL1	2.7e-08	0.000387	5.5598	C
CeD-associated conditions	rs3184504 (in LD with rs653178)	12:111884608:C:T	12	112000000	C	eQTLGen	eQTLGen_trans_eQTLs	ENSG00000084764	MAPRE3	1.53e-09	5.74e-05	6.0416	C
CeD-associated conditions	rs3184504 (in LD with rs653178)	12:111884608:C:T	12	112000000	C	eQTLGen	eQTLGen_trans_eQTLs	ENSG00000087253	LPCAT2	3.87e-10	2.13e-05	-6.2589	C
CeD-associated conditions	rs3184504 (in LD with rs653178)	12:111884608:C:T	12	112000000	C	eQTLGen	eQTLGen_trans_eQTLs	ENSG00000088179	PTPN4	3.22e-13	0	-7.2846	C
CeD-associated conditions	rs3184504 (in LD with rs653178)	12:111884608:C:T	12	112000000	C	eQTLGen	eQTLGen_trans_eQTLs	ENSG00000088387	DOCK9	5.58e-06	0.036084	-4.5415	C
CeD-associated conditions	rs3184504 (in LD with rs653178)	12:111884608:C:T	12	112000000	C	eQTLGen	eQTLGen_trans_eQTLs	ENSG00000089692	LAG3	2.5e-08	0.000329	5.5733	C
CeD-associated conditions	rs3184504 (in LD with rs653178)	12:111884608:C:T	12	112000000	C	eQTLGen	eQTLGen_trans_eQTLs	ENSG00000090339	ICAM1	2.27e-11	0	-6.6875	C
CeD-associated conditions	rs3184504 (in LD with rs653178)	12:111884608:C:T	12	112000000	C	eQTLGen	eQTLGen_trans_eQTLs	ENSG00000091490	SEL1L3	5.74e-08	0.000809	5.4267	C
CeD-associated conditions	rs3184504 (in LD with rs653178)	12:111884608:C:T	12	112000000	C	eQTLGen	eQTLGen_trans_eQTLs	ENSG00000092010	PSME1	6.7e-10	2.04e-05	-6.1728	C
CeD-associated conditions	rs3184504 (in LD with rs653178)	12:111884608:C:T	12	112000000	C	eQTLGen	eQTLGen_trans_eQTLs	ENSG00000092096	SLC22A17	1.83e-09	5.65e-05	-6.0121	C
CeD-associated conditions	rs3184504 (in LD with rs653178)	12:111884608:C:T	12	112000000	C	eQTLGen	eQTLGen_trans_eQTLs	ENSG00000092820	EZR	2.12e-19	0	9.0069	C
CeD-associated conditions	rs3184504 (in LD with rs653178)	12:111884608:C:T	12	112000000	C	eQTLGen	eQTLGen_trans_eQTLs	ENSG00000092964	DPYSL2	5.13e-10	2.09e-05	6.2151	C
CeD-associated conditions	rs3184504 (in LD with rs653178)	12:111884608:C:T	12	112000000	C	eQTLGen	eQTLGen_trans_eQTLs	ENSG00000093134	VNN3	1.87e-08	0.000247	5.6239	C
CeD-associated conditions	rs3184504 (in LD with rs653178)	12:111884608:C:T	12	112000000	C	eQTLGen	eQTLGen_trans_eQTLs	ENSG00000095397	DFNB31	1.55e-06	0.012052	4.8052	C
CeD-associated conditions	rs3184504 (in LD with rs653178)	12:111884608:C:T	12	112000000	C	eQTLGen	eQTLGen_trans_eQTLs	ENSG00000095585	BLNK	1.13e-09	3.92e-05	6.0899	C
CeD-associated conditions	rs3184504 (in LD with rs653178)	12:111884608:C:T	12	112000000	C	eQTLGen	eQTLGen_trans_eQTLs	ENSG00000096093	EFHC1	3.93e-07	0.003476	5.0724	C
CeD-associated conditions	rs3184504 (in LD with rs653178)	12:111884608:C:T	12	112000000	C	eQTLGen	eQTLGen_trans_eQTLs	ENSG00000097033	SH3GLB1	5.73e-07	0.004987	5.0003	C
CeD-associated conditions	rs3184504 (in LD with rs653178)	12:111884608:C:T	12	112000000	C	eQTLGen	eQTLGen_trans_eQTLs	ENSG00000099860	GADD45B	5.04e-10	2.09e-05	-6.2178	C
CeD-associated conditions	rs3184504 (in LD with rs653178)	12:111884608:C:T	12	112000000	C	eQTLGen	eQTLGen_trans_eQTLs	ENSG00000099998	GGT5	2.47e-11	0	-6.675	C
CeD-associated conditions	rs3184504 (in LD with rs653178)	12:111884608:C:T	12	112000000	C	eQTLGen	eQTLGen_trans_eQTLs	ENSG00000100097	LGALS1	5.91e-19	0	8.894	C
CeD-associated conditions	rs3184504 (in LD with rs653178)	12:111884608:C:T	12	112000000	C	eQTLGen	eQTLGen_trans_eQTLs	ENSG00000100266	PACSIN2	1.6e-06	0.01249	4.7989	C
CeD-associated conditions	rs3184504 (in LD with rs653178)	12:111884608:C:T	12	112000000	C	eQTLGen	eQTLGen_trans_eQTLs	ENSG00000100346	CACNA1I	2.89e-08	0.000383	-5.5477	C
CeD-associated conditions	rs3184504 (in LD with rs653178)	12:111884608:C:T	12	112000000	C	eQTLGen	eQTLGen_trans_eQTLs	ENSG00000100385	IL2RB	8.55e-18	0	-8.5919	C
CeD-associated conditions	rs3184504 (in LD with rs653178)	12:111884608:C:T	12	112000000	C	eQTLGen	eQTLGen_trans_eQTLs	ENSG00000100450	GZMH	1.13e-13	0	7.425	C
CeD-associated conditions	rs3184504 (in LD with rs653178)	12:111884608:C:T	12	112000000	C	eQTLGen	eQTLGen_trans_eQTLs	ENSG00000100473	COCH	8.89e-11	0	6.4849	C
CeD-associated conditions	rs3184504 (in LD with rs653178)	12:111884608:C:T	12	112000000	C	eQTLGen	eQTLGen_trans_eQTLs	ENSG00000100721	TCL1A	4.4e-07	0.003969	5.0507	C
CeD-associated conditions	rs3184504 (in LD with rs653178)	12:111884608:C:T	12	112000000	C	eQTLGen	eQTLGen_trans_eQTLs	ENSG00000100911	PSME2	5.98e-13	0	-7.2009	C
CeD-associated conditions	rs3184504 (in LD with rs653178)	12:111884608:C:T	12	112000000	C	eQTLGen	eQTLGen_trans_eQTLs	ENSG00000100985	MMP9	5.65e-07	0.004953	-5.0026	C
CeD-associated conditions	rs3184504 (in LD with rs653178)	12:111884608:C:T	12	112000000	C	eQTLGen	eQTLGen_trans_eQTLs	ENSG00000101230	ISM1	1.83e-16	0	-8.2328	C
CeD-associated conditions	rs3184504 (in LD with rs653178)	12:111884608:C:T	12	112000000	C	eQTLGen	eQTLGen_trans_eQTLs	ENSG00000101337	TM9SF4	1.57e-08	0.000188	5.6535	C
CeD-associated conditions	rs3184504 (in LD with rs653178)	12:111884608:C:T	12	112000000	C	eQTLGen	eQTLGen_trans_eQTLs	ENSG00000101773	RBBP8	3.57e-08	0.00046	5.5112	C
CeD-associated conditions	rs3184504 (in LD with rs653178)	12:111884608:C:T	12	112000000	C	eQTLGen	eQTLGen_trans_eQTLs	ENSG00000102445	KIAA0226L	8.86e-09	0.000165	5.7513	C
CeD-associated conditions	rs3184504 (in LD with rs653178)	12:111884608:C:T	12	112000000	C	eQTLGen	eQTLGen_trans_eQTLs	ENSG00000102575	ACP5	2.68e-06	0.019782	-4.6935	C
CeD-associated conditions	rs3184504 (in LD with rs653178)	12:111884608:C:T	12	112000000	C	eQTLGen	eQTLGen_trans_eQTLs	ENSG00000103056	SMPD3	1.03e-07	0.001163	-5.3218	C
CeD-associated conditions	rs3184504 (in LD with rs653178)	12:111884608:C:T	12	112000000	C	eQTLGen	eQTLGen_trans_eQTLs	ENSG00000103064	SLC7A6	1.18e-06	0.009372	-4.8591	C
CeD-associated conditions	rs3184504 (in LD with rs653178)	12:111884608:C:T	12	112000000	C	eQTLGen	eQTLGen_trans_eQTLs	ENSG00000103351	CLUAP1	6.54e-11	0	-6.5307	C
CeD-associated conditions	rs3184504 (in LD with rs653178)	12:111884608:C:T	12	112000000	C	eQTLGen	eQTLGen_trans_eQTLs	ENSG00000103381	CPPED1	5.41e-08	0.000732	5.4373	C
CeD-associated conditions	rs3184504 (in LD with rs653178)	12:111884608:C:T	12	112000000	C	eQTLGen	eQTLGen_trans_eQTLs	ENSG00000103528	SYT17	7.31e-06	0.044874	4.4846	C
CeD-associated conditions	rs3184504 (in LD with rs653178)	12:111884608:C:T	12	112000000	C	eQTLGen	eQTLGen_trans_eQTLs	ENSG00000103769	RAB11A	5.09e-06	0.033279	4.5613	C
CeD-associated conditions	rs3184504 (in LD with rs653178)	12:111884608:C:T	12	112000000	C	eQTLGen	eQTLGen_trans_eQTLs	ENSG00000104312	RIPK2	1.69e-11	0	-6.7305	C
CeD-associated conditions	rs3184504 (in LD with rs653178)	12:111884608:C:T	12	112000000	C	eQTLGen	eQTLGen_trans_eQTLs	ENSG00000104518	GSDMD	2.24e-10	0	-6.3436	C
CeD-associated conditions	rs3184504 (in LD with rs653178)	12:111884608:C:T	12	112000000	C	eQTLGen	eQTLGen_trans_eQTLs	ENSG00000104549	SQLE	6.07e-10	2.06e-05	6.1886	C
CeD-associated conditions	rs3184504 (in LD with rs653178)	12:111884608:C:T	12	112000000	C	eQTLGen	eQTLGen_trans_eQTLs	ENSG00000104660	LEPROTL1	7.99e-06	0.048475	-4.4652	C
CeD-associated conditions	rs3184504 (in LD with rs653178)	12:111884608:C:T	12	112000000	C	eQTLGen	eQTLGen_trans_eQTLs	ENSG00000104921	FCER2	5.52e-09	0.00012	5.8306	C
CeD-associated conditions	rs3184504 (in LD with rs653178)	12:111884608:C:T	12	112000000	C	eQTLGen	eQTLGen_trans_eQTLs	ENSG00000104973	MED25	1.58e-08	0.000203	5.6529	C
CeD-associated conditions	rs3184504 (in LD with rs653178)	12:111884608:C:T	12	112000000	C	eQTLGen	eQTLGen_trans_eQTLs	ENSG00000105204	DYRK1B	3.37e-08	0.000449	5.5208	C
CeD-associated conditions	rs3184504 (in LD with rs653178)	12:111884608:C:T	12	112000000	C	eQTLGen	eQTLGen_trans_eQTLs	ENSG00000105205	CLC	4.94e-08	0.000669	-5.4535	C
CeD-associated conditions	rs3184504 (in LD with rs653178)	12:111884608:C:T	12	112000000	C	eQTLGen	eQTLGen_trans_eQTLs	ENSG00000105369	CD79A	7.47e-19	0	8.8677	C
CeD-associated conditions	rs3184504 (in LD with rs653178)	12:111884608:C:T	12	112000000	C	eQTLGen	eQTLGen_trans_eQTLs	ENSG00000105404	RABAC1	1.46e-07	0.001551	5.2579	C
CeD-associated conditions	rs3184504 (in LD with rs653178)	12:111884608:C:T	12	112000000	C	eQTLGen	eQTLGen_trans_eQTLs	ENSG00000105492	SIGLEC6	1.1e-06	0.008877	4.8722	C
CeD-associated conditions	rs3184504 (in LD with rs653178)	12:111884608:C:T	12	112000000	C	eQTLGen	eQTLGen_trans_eQTLs	ENSG00000106066	CPVL	6.95e-07	0.006037	-4.9627	C
CeD-associated conditions	rs3184504 (in LD with rs653178)	12:111884608:C:T	12	112000000	C	eQTLGen	eQTLGen_trans_eQTLs	ENSG00000106070	GRB10	2.36e-07	0.002248	-5.1688	C
CeD-associated conditions	rs3184504 (in LD with rs653178)	12:111884608:C:T	12	112000000	C	eQTLGen	eQTLGen_trans_eQTLs	ENSG00000106460	TMEM106B	1.34e-06	0.010599	-4.8331	C
CeD-associated conditions	rs3184504 (in LD with rs653178)	12:111884608:C:T	12	112000000	C	eQTLGen	eQTLGen_trans_eQTLs	ENSG00000106537	TSPAN13	2.78e-07	0.002662	5.1377	C
CeD-associated conditions	rs3184504 (in LD with rs653178)	12:111884608:C:T	12	112000000	C	eQTLGen	eQTLGen_trans_eQTLs	ENSG00000106714	CNTNAP3	1.08e-07	0.001219	5.3126	C
CeD-associated conditions	rs3184504 (in LD with rs653178)	12:111884608:C:T	12	112000000	C	eQTLGen	eQTLGen_trans_eQTLs	ENSG00000107438	PDLIM1	1.88e-07	0.001875	5.2105	C
CeD-associated conditions	rs3184504 (in LD with rs653178)	12:111884608:C:T	12	112000000	C	eQTLGen	eQTLGen_trans_eQTLs	ENSG00000107960	OBFC1	2.78e-25	0	-10.3889	C
CeD-associated conditions	rs3184504 (in LD with rs653178)	12:111884608:C:T	12	112000000	C	eQTLGen	eQTLGen_trans_eQTLs	ENSG00000108175	ZMIZ1	5.2e-09	0.00012	5.8409	C
CeD-associated conditions	rs3184504 (in LD with rs653178)	12:111884608:C:T	12	112000000	C	eQTLGen	eQTLGen_trans_eQTLs	ENSG00000108294	PSMB3	5.38e-07	0.004718	-5.0124	C
CeD-associated conditions	rs3184504 (in LD with rs653178)	12:111884608:C:T	12	112000000	C	eQTLGen	eQTLGen_trans_eQTLs	ENSG00000108479	GALK1	5.36e-08	0.000733	5.4392	C
CeD-associated conditions	rs3184504 (in LD with rs653178)	12:111884608:C:T	12	112000000	C	eQTLGen	eQTLGen_trans_eQTLs	ENSG00000108622	ICAM2	1.87e-07	0.001853	-5.2118	C
CeD-associated conditions	rs3184504 (in LD with rs653178)	12:111884608:C:T	12	112000000	C	eQTLGen	eQTLGen_trans_eQTLs	ENSG00000108679	LGALS3BP	4.33e-23	0	-9.8959	C
CeD-associated conditions	rs3184504 (in LD with rs653178)	12:111884608:C:T	12	112000000	C	eQTLGen	eQTLGen_trans_eQTLs	ENSG00000108861	DUSP3	4.39e-06	0.029598	-4.5919	C
CeD-associated conditions	rs3184504 (in LD with rs653178)	12:111884608:C:T	12	112000000	C	eQTLGen	eQTLGen_trans_eQTLs	ENSG00000109099	PMP22	4.72e-09	0.000122	-5.8564	C
CeD-associated conditions	rs3184504 (in LD with rs653178)	12:111884608:C:T	12	112000000	C	eQTLGen	eQTLGen_trans_eQTLs	ENSG00000109320	NFKB1	1.14e-10	0	-6.4465	C
CeD-associated conditions	rs3184504 (in LD with rs653178)	12:111884608:C:T	12	112000000	C	eQTLGen	eQTLGen_trans_eQTLs	ENSG00000109436	TBC1D9	5.08e-07	0.004433	5.0233	C
CeD-associated conditions	rs3184504 (in LD with rs653178)	12:111884608:C:T	12	112000000	C	eQTLGen	eQTLGen_trans_eQTLs	ENSG00000109452	INPP4B	2.35e-20	0	-9.2451	C
CeD-associated conditions	rs3184504 (in LD with rs653178)	12:111884608:C:T	12	112000000	C	eQTLGen	eQTLGen_trans_eQTLs	ENSG00000109756	RAPGEF2	4.73e-07	0.004164	5.0369	C
CeD-associated conditions	rs3184504 (in LD with rs653178)	12:111884608:C:T	12	112000000	C	eQTLGen	eQTLGen_trans_eQTLs	ENSG00000110047	EHD1	5.96e-09	0.000136	-5.8177	C
CeD-associated conditions	rs3184504 (in LD with rs653178)	12:111884608:C:T	12	112000000	C	eQTLGen	eQTLGen_trans_eQTLs	ENSG00000110077	MS4A6A	4.6e-08	0.000631	5.4661	C
CeD-associated conditions	rs3184504 (in LD with rs653178)	12:111884608:C:T	12	112000000	C	eQTLGen	eQTLGen_trans_eQTLs	ENSG00000110315	RNF141	7.83e-06	0.0476	4.47	C
CeD-associated conditions	rs3184504 (in LD with rs653178)	12:111884608:C:T	12	112000000	C	eQTLGen	eQTLGen_trans_eQTLs	ENSG00000110422	HIPK3	2.52e-07	0.002449	5.1563	C
CeD-associated conditions	rs3184504 (in LD with rs653178)	12:111884608:C:T	12	112000000	C	eQTLGen	eQTLGen_trans_eQTLs	ENSG00000111716	LDHB	3.24e-10	2.17e-05	-6.2869	C
CeD-associated conditions	rs3184504 (in LD with rs653178)	12:111884608:C:T	12	112000000	C	eQTLGen	eQTLGen_trans_eQTLs	ENSG00000111796	KLRB1	2.95e-07	0.002779	-5.1264	C
CeD-associated conditions	rs3184504 (in LD with rs653178)	12:111884608:C:T	12	112000000	C	eQTLGen	eQTLGen_trans_eQTLs	ENSG00000111801	BTN3A3	2.32e-07	0.002217	-5.1716	C
CeD-associated conditions	rs3184504 (in LD with rs653178)	12:111884608:C:T	12	112000000	C	eQTLGen	eQTLGen_trans_eQTLs	ENSG00000111880	RNGTT	9.36e-12	0	6.8161	C
CeD-associated conditions	rs3184504 (in LD with rs653178)	12:111884608:C:T	12	112000000	C	eQTLGen	eQTLGen_trans_eQTLs	ENSG00000111913	FAM65B	1.08e-09	3.94e-05	6.097	C
CeD-associated conditions	rs3184504 (in LD with rs653178)	12:111884608:C:T	12	112000000	C	eQTLGen	eQTLGen_trans_eQTLs	ENSG00000111961	SASH1	8.2e-09	0.000149	-5.7641	C
CeD-associated conditions	rs3184504 (in LD with rs653178)	12:111884608:C:T	12	112000000	C	eQTLGen	eQTLGen_trans_eQTLs	ENSG00000112062	MAPK14	7.03e-07	0.006074	-4.9603	C
CeD-associated conditions	rs3184504 (in LD with rs653178)	12:111884608:C:T	12	112000000	C	eQTLGen	eQTLGen_trans_eQTLs	ENSG00000112149	CD83	4.83e-07	0.004263	5.0331	C
CeD-associated conditions	rs3184504 (in LD with rs653178)	12:111884608:C:T	12	112000000	C	eQTLGen	eQTLGen_trans_eQTLs	ENSG00000112394	SLC16A10	8.91e-07	0.007443	-4.9142	C
CeD-associated conditions	rs3184504 (in LD with rs653178)	12:111884608:C:T	12	112000000	C	eQTLGen	eQTLGen_trans_eQTLs	ENSG00000112679	DUSP22	6.23e-08	0.000818	5.4121	C
CeD-associated conditions	rs3184504 (in LD with rs653178)	12:111884608:C:T	12	112000000	C	eQTLGen	eQTLGen_trans_eQTLs	ENSG00000112759	SLC29A1	2.76e-06	0.020217	-4.688	C
CeD-associated conditions	rs3184504 (in LD with rs653178)	12:111884608:C:T	12	112000000	C	eQTLGen	eQTLGen_trans_eQTLs	ENSG00000113263	ITK	1.42e-06	0.011139	-4.8223	C
CeD-associated conditions	rs3184504 (in LD with rs653178)	12:111884608:C:T	12	112000000	C	eQTLGen	eQTLGen_trans_eQTLs	ENSG00000113319	RASGRF2	1.03e-06	0.008361	-4.8859	C
CeD-associated conditions	rs3184504 (in LD with rs653178)	12:111884608:C:T	12	112000000	C	eQTLGen	eQTLGen_trans_eQTLs	ENSG00000114127	XRN1	1.97e-08	0.000245	-5.614	C
CeD-associated conditions	rs3184504 (in LD with rs653178)	12:111884608:C:T	12	112000000	C	eQTLGen	eQTLGen_trans_eQTLs	ENSG00000114346	ECT2	9.77e-17	0	8.3077	C
CeD-associated conditions	rs3184504 (in LD with rs653178)	12:111884608:C:T	12	112000000	C	eQTLGen	eQTLGen_trans_eQTLs	ENSG00000115155	OTOF	5.78e-08	0.000809	5.4256	C
CeD-associated conditions	rs3184504 (in LD with rs653178)	12:111884608:C:T	12	112000000	C	eQTLGen	eQTLGen_trans_eQTLs	ENSG00000115170	ACVR1	1.68e-08	0.000233	-5.6418	C
CeD-associated conditions	rs3184504 (in LD with rs653178)	12:111884608:C:T	12	112000000	C	eQTLGen	eQTLGen_trans_eQTLs	ENSG00000115415	STAT1	1.52e-63	0	-16.8279	C
CeD-associated conditions	rs3184504 (in LD with rs653178)	12:111884608:C:T	12	112000000	C	eQTLGen	eQTLGen_trans_eQTLs	ENSG00000115604	IL18R1	3.41e-08	0.000449	-5.5187	C
CeD-associated conditions	rs3184504 (in LD with rs653178)	12:111884608:C:T	12	112000000	C	eQTLGen	eQTLGen_trans_eQTLs	ENSG00000115607	IL18RAP	3.18e-13	0	-7.2862	C
CeD-associated conditions	rs3184504 (in LD with rs653178)	12:111884608:C:T	12	112000000	C	eQTLGen	eQTLGen_trans_eQTLs	ENSG00000116191	RALGPS2	4.85e-08	0.000642	5.4568	C
CeD-associated conditions	rs3184504 (in LD with rs653178)	12:111884608:C:T	12	112000000	C	eQTLGen	eQTLGen_trans_eQTLs	ENSG00000116741	RGS2	3.34e-08	0.000421	5.5226	C
CeD-associated conditions	rs3184504 (in LD with rs653178)	12:111884608:C:T	12	112000000	C	eQTLGen	eQTLGen_trans_eQTLs	ENSG00000116815	CD58	2.56e-06	0.018806	4.7032	C
CeD-associated conditions	rs3184504 (in LD with rs653178)	12:111884608:C:T	12	112000000	C	eQTLGen	eQTLGen_trans_eQTLs	ENSG00000117228	GBP1	3.26e-57	0	-15.9416	C
CeD-associated conditions	rs3184504 (in LD with rs653178)	12:111884608:C:T	12	112000000	C	eQTLGen	eQTLGen_trans_eQTLs	ENSG00000117322	CR2	3.03e-06	0.021719	4.6691	C
CeD-associated conditions	rs3184504 (in LD with rs653178)	12:111884608:C:T	12	112000000	C	eQTLGen	eQTLGen_trans_eQTLs	ENSG00000117335	CD46	5.52e-07	0.004893	-5.0071	C
CeD-associated conditions	rs3184504 (in LD with rs653178)	12:111884608:C:T	12	112000000	C	eQTLGen	eQTLGen_trans_eQTLs	ENSG00000117602	RCAN3	8.69e-08	0.001029	-5.3522	C
CeD-associated conditions	rs3184504 (in LD with rs653178)	12:111884608:C:T	12	112000000	C	eQTLGen	eQTLGen_trans_eQTLs	ENSG00000118971	CCND2	1.17e-08	0.000177	-5.7037	C
CeD-associated conditions	rs3184504 (in LD with rs653178)	12:111884608:C:T	12	112000000	C	eQTLGen	eQTLGen_trans_eQTLs	ENSG00000119333	WDR34	5.62e-08	0.000798	5.4305	C
CeD-associated conditions	rs3184504 (in LD with rs653178)	12:111884608:C:T	12	112000000	C	eQTLGen	eQTLGen_trans_eQTLs	ENSG00000119514	GALNT12	1.07e-06	0.008643	-4.8789	C
CeD-associated conditions	rs3184504 (in LD with rs653178)	12:111884608:C:T	12	112000000	C	eQTLGen	eQTLGen_trans_eQTLs	ENSG00000119866	BCL11A	9.07e-18	0	8.5854	C
CeD-associated conditions	rs3184504 (in LD with rs653178)	12:111884608:C:T	12	112000000	C	eQTLGen	eQTLGen_trans_eQTLs	ENSG00000120217	CD274	4.83e-19	0	-8.916	C
CeD-associated conditions	rs3184504 (in LD with rs653178)	12:111884608:C:T	12	112000000	C	eQTLGen	eQTLGen_trans_eQTLs	ENSG00000120915	EPHX2	4.26e-13	0	-7.247	C
CeD-associated conditions	rs3184504 (in LD with rs653178)	12:111884608:C:T	12	112000000	C	eQTLGen	eQTLGen_trans_eQTLs	ENSG00000121210	KIAA0922	1.63e-06	0.012667	-4.7948	C
CeD-associated conditions	rs3184504 (in LD with rs653178)	12:111884608:C:T	12	112000000	C	eQTLGen	eQTLGen_trans_eQTLs	ENSG00000121578	B4GALT4	5.83e-08	0.000808	-5.4239	C
CeD-associated conditions	rs3184504 (in LD with rs653178)	12:111884608:C:T	12	112000000	C	eQTLGen	eQTLGen_trans_eQTLs	ENSG00000123124	WWP1	4e-06	0.027463	-4.6113	C
CeD-associated conditions	rs3184504 (in LD with rs653178)	12:111884608:C:T	12	112000000	C	eQTLGen	eQTLGen_trans_eQTLs	ENSG00000123146	CD97	4.11e-08	0.000581	5.4861	C
CeD-associated conditions	rs3184504 (in LD with rs653178)	12:111884608:C:T	12	112000000	C	eQTLGen	eQTLGen_trans_eQTLs	ENSG00000123838	C4BPA	6.46e-06	0.04076	-4.5107	C
CeD-associated conditions	rs3184504 (in LD with rs653178)	12:111884608:C:T	12	112000000	C	eQTLGen	eQTLGen_trans_eQTLs	ENSG00000124181	PLCG1	4.43e-08	0.000619	-5.4725	C
CeD-associated conditions	rs3184504 (in LD with rs653178)	12:111884608:C:T	12	112000000	C	eQTLGen	eQTLGen_trans_eQTLs	ENSG00000124191	TOX2	1.72e-07	0.001702	5.2276	C
CeD-associated conditions	rs3184504 (in LD with rs653178)	12:111884608:C:T	12	112000000	C	eQTLGen	eQTLGen_trans_eQTLs	ENSG00000124225	PMEPA1	3.41e-06	0.024093	4.6446	C
CeD-associated conditions	rs3184504 (in LD with rs653178)	12:111884608:C:T	12	112000000	C	eQTLGen	eQTLGen_trans_eQTLs	ENSG00000124731	TREM1	2.35e-09	7.38e-05	5.9717	C
CeD-associated conditions	rs3184504 (in LD with rs653178)	12:111884608:C:T	12	112000000	C	eQTLGen	eQTLGen_trans_eQTLs	ENSG00000124831	LRRFIP1	1.27e-13	0	7.4092	C
CeD-associated conditions	rs3184504 (in LD with rs653178)	12:111884608:C:T	12	112000000	C	eQTLGen	eQTLGen_trans_eQTLs	ENSG00000124942	AHNAK	1.75e-12	0	7.0529	C
CeD-associated conditions	rs3184504 (in LD with rs653178)	12:111884608:C:T	12	112000000	C	eQTLGen	eQTLGen_trans_eQTLs	ENSG00000125249	RAP2A	6.05e-08	0.000806	5.4172	C
CeD-associated conditions	rs3184504 (in LD with rs653178)	12:111884608:C:T	12	112000000	C	eQTLGen	eQTLGen_trans_eQTLs	ENSG00000125740	FOSB	5.33e-12	0	6.8964	C
CeD-associated conditions	rs3184504 (in LD with rs653178)	12:111884608:C:T	12	112000000	C	eQTLGen	eQTLGen_trans_eQTLs	ENSG00000125827	TMX4	6.09e-08	0.000805	5.4163	C
CeD-associated conditions	rs3184504 (in LD with rs653178)	12:111884608:C:T	12	112000000	C	eQTLGen	eQTLGen_trans_eQTLs	ENSG00000125868	DSTN	6.14e-07	0.005397	4.9869	C
CeD-associated conditions	rs3184504 (in LD with rs653178)	12:111884608:C:T	12	112000000	C	eQTLGen	eQTLGen_trans_eQTLs	ENSG00000127152	BCL11B	8.04e-07	0.006814	-4.9343	C
CeD-associated conditions	rs3184504 (in LD with rs653178)	12:111884608:C:T	12	112000000	C	eQTLGen	eQTLGen_trans_eQTLs	ENSG00000127603	MACF1	8.39e-07	0.007076	-4.9259	C
CeD-associated conditions	rs3184504 (in LD with rs653178)	12:111884608:C:T	12	112000000	C	eQTLGen	eQTLGen_trans_eQTLs	ENSG00000127990	SGCE	4.99e-06	0.032859	4.5652	C
CeD-associated conditions	rs3184504 (in LD with rs653178)	12:111884608:C:T	12	112000000	C	eQTLGen	eQTLGen_trans_eQTLs	ENSG00000128218	VPREB3	1.03e-13	0	7.4371	C
CeD-associated conditions	rs3184504 (in LD with rs653178)	12:111884608:C:T	12	112000000	C	eQTLGen	eQTLGen_trans_eQTLs	ENSG00000128284	APOL3	1.87e-25	0	-10.4264	C
CeD-associated conditions	rs3184504 (in LD with rs653178)	12:111884608:C:T	12	112000000	C	eQTLGen	eQTLGen_trans_eQTLs	ENSG00000128335	APOL2	6.1e-12	0	-6.8774	C
CeD-associated conditions	rs3184504 (in LD with rs653178)	12:111884608:C:T	12	112000000	C	eQTLGen	eQTLGen_trans_eQTLs	ENSG00000130518	KIAA1683	3.23e-09	0.000108	5.9198	C
CeD-associated conditions	rs3184504 (in LD with rs653178)	12:111884608:C:T	12	112000000	C	eQTLGen	eQTLGen_trans_eQTLs	ENSG00000130522	JUND	1.2e-07	0.001332	5.2936	C
CeD-associated conditions	rs3184504 (in LD with rs653178)	12:111884608:C:T	12	112000000	C	eQTLGen	eQTLGen_trans_eQTLs	ENSG00000130702	LAMA5	8.22e-09	0.000149	5.7639	C
CeD-associated conditions	rs3184504 (in LD with rs653178)	12:111884608:C:T	12	112000000	C	eQTLGen	eQTLGen_trans_eQTLs	ENSG00000131187	F12	2.38e-08	0.000316	5.5817	C
CeD-associated conditions	rs3184504 (in LD with rs653178)	12:111884608:C:T	12	112000000	C	eQTLGen	eQTLGen_trans_eQTLs	ENSG00000131203	IDO1	1.58e-11	0	-6.7403	C
CeD-associated conditions	rs3184504 (in LD with rs653178)	12:111884608:C:T	12	112000000	C	eQTLGen	eQTLGen_trans_eQTLs	ENSG00000131634	TMEM204	1.61e-10	0	-6.3949	C
CeD-associated conditions	rs3184504 (in LD with rs653178)	12:111884608:C:T	12	112000000	C	eQTLGen	eQTLGen_trans_eQTLs	ENSG00000132109	TRIM21	2.19e-13	0	-7.3366	C
CeD-associated conditions	rs3184504 (in LD with rs653178)	12:111884608:C:T	12	112000000	C	eQTLGen	eQTLGen_trans_eQTLs	ENSG00000132185	FCRLA	1.35e-11	0	6.7629	C
CeD-associated conditions	rs3184504 (in LD with rs653178)	12:111884608:C:T	12	112000000	C	eQTLGen	eQTLGen_trans_eQTLs	ENSG00000132465	IGJ	2.66e-09	7.32e-05	5.9516	C
CeD-associated conditions	rs3184504 (in LD with rs653178)	12:111884608:C:T	12	112000000	C	eQTLGen	eQTLGen_trans_eQTLs	ENSG00000132849	INADL	2.14e-08	0.000258	-5.6002	C
CeD-associated conditions	rs3184504 (in LD with rs653178)	12:111884608:C:T	12	112000000	C	eQTLGen	eQTLGen_trans_eQTLs	ENSG00000133104	SPG20	8.13e-07	0.006877	-4.932	C
CeD-associated conditions	rs3184504 (in LD with rs653178)	12:111884608:C:T	12	112000000	C	eQTLGen	eQTLGen_trans_eQTLs	ENSG00000133106	EPSTI1	3.9e-11	0	-6.6078	C
CeD-associated conditions	rs3184504 (in LD with rs653178)	12:111884608:C:T	12	112000000	C	eQTLGen	eQTLGen_trans_eQTLs	ENSG00000133317	LGALS12	5.75e-06	0.037016	-4.5353	C
CeD-associated conditions	rs3184504 (in LD with rs653178)	12:111884608:C:T	12	112000000	C	eQTLGen	eQTLGen_trans_eQTLs	ENSG00000133321	RARRES3	3.22e-09	0.000108	-5.9198	C
CeD-associated conditions	rs3184504 (in LD with rs653178)	12:111884608:C:T	12	112000000	C	eQTLGen	eQTLGen_trans_eQTLs	ENSG00000133422	MORC2	2.46e-06	0.018111	-4.7117	C
CeD-associated conditions	rs3184504 (in LD with rs653178)	12:111884608:C:T	12	112000000	C	eQTLGen	eQTLGen_trans_eQTLs	ENSG00000133661	SFTPD	1.16e-06	0.009252	4.862	C
CeD-associated conditions	rs3184504 (in LD with rs653178)	12:111884608:C:T	12	112000000	C	eQTLGen	eQTLGen_trans_eQTLs	ENSG00000133703	KRAS	7.23e-09	0.000151	5.7854	C
CeD-associated conditions	rs3184504 (in LD with rs653178)	12:111884608:C:T	12	112000000	C	eQTLGen	eQTLGen_trans_eQTLs	ENSG00000133789	SWAP70	3.33e-07	0.003036	5.1039	C
CeD-associated conditions	rs3184504 (in LD with rs653178)	12:111884608:C:T	12	112000000	C	eQTLGen	eQTLGen_trans_eQTLs	ENSG00000133961	NUMB	7e-07	0.006059	4.9616	C
CeD-associated conditions	rs3184504 (in LD with rs653178)	12:111884608:C:T	12	112000000	C	eQTLGen	eQTLGen_trans_eQTLs	ENSG00000134107	BHLHE40	8.14e-08	0.001036	5.3641	C
CeD-associated conditions	rs3184504 (in LD with rs653178)	12:111884608:C:T	12	112000000	C	eQTLGen	eQTLGen_trans_eQTLs	ENSG00000134198	TSPAN2	7.79e-12	0	6.8425	C
CeD-associated conditions	rs3184504 (in LD with rs653178)	12:111884608:C:T	12	112000000	C	eQTLGen	eQTLGen_trans_eQTLs	ENSG00000134243	SORT1	4.01e-10	2.13e-05	-6.2537	C
CeD-associated conditions	rs3184504 (in LD with rs653178)	12:111884608:C:T	12	112000000	C	eQTLGen	eQTLGen_trans_eQTLs	ENSG00000134308	YWHAQ	1.45e-11	0	6.7531	C
CeD-associated conditions	rs3184504 (in LD with rs653178)	12:111884608:C:T	12	112000000	C	eQTLGen	eQTLGen_trans_eQTLs	ENSG00000134470	IL15RA	1.57e-09	5.73e-05	-6.037	C
CeD-associated conditions	rs3184504 (in LD with rs653178)	12:111884608:C:T	12	112000000	C	eQTLGen	eQTLGen_trans_eQTLs	ENSG00000134531	EMP1	1.27e-14	0	7.7093	C
CeD-associated conditions	rs3184504 (in LD with rs653178)	12:111884608:C:T	12	112000000	C	eQTLGen	eQTLGen_trans_eQTLs	ENSG00000134809	TIMM10	2.86e-06	0.020804	-4.6806	C
CeD-associated conditions	rs3184504 (in LD with rs653178)	12:111884608:C:T	12	112000000	C	eQTLGen	eQTLGen_trans_eQTLs	ENSG00000134815	DHX34	1.49e-06	0.011638	4.813	C
CeD-associated conditions	rs3184504 (in LD with rs653178)	12:111884608:C:T	12	112000000	C	eQTLGen	eQTLGen_trans_eQTLs	ENSG00000135046	ANXA1	2.72e-19	0	8.9796	C
CeD-associated conditions	rs3184504 (in LD with rs653178)	12:111884608:C:T	12	112000000	C	eQTLGen	eQTLGen_trans_eQTLs	ENSG00000135116	HRK	2.63e-06	0.019342	4.6981	C
CeD-associated conditions	rs3184504 (in LD with rs653178)	12:111884608:C:T	12	112000000	C	eQTLGen	eQTLGen_trans_eQTLs	ENSG00000135272	MDFIC	4.15e-08	0.000581	-5.4842	C
CeD-associated conditions	rs3184504 (in LD with rs653178)	12:111884608:C:T	12	112000000	C	eQTLGen	eQTLGen_trans_eQTLs	ENSG00000135318	NT5E	5.95e-08	0.000807	5.4206	C
CeD-associated conditions	rs3184504 (in LD with rs653178)	12:111884608:C:T	12	112000000	C	eQTLGen	eQTLGen_trans_eQTLs	ENSG00000135426	TESPA1	1.64e-08	0.000218	-5.6458	C
CeD-associated conditions	rs3184504 (in LD with rs653178)	12:111884608:C:T	12	112000000	C	eQTLGen	eQTLGen_trans_eQTLs	ENSG00000135631	RAB11FIP5	3.38e-11	0	6.6294	C
CeD-associated conditions	rs3184504 (in LD with rs653178)	12:111884608:C:T	12	112000000	C	eQTLGen	eQTLGen_trans_eQTLs	ENSG00000135636	DYSF	2.92e-07	0.002758	-5.1283	C
CeD-associated conditions	rs3184504 (in LD with rs653178)	12:111884608:C:T	12	112000000	C	eQTLGen	eQTLGen_trans_eQTLs	ENSG00000135862	LAMC1	1.21e-08	0.000176	5.6988	C
CeD-associated conditions	rs3184504 (in LD with rs653178)	12:111884608:C:T	12	112000000	C	eQTLGen	eQTLGen_trans_eQTLs	ENSG00000135905	DOCK10	9.81e-13	0	-7.1332	C
CeD-associated conditions	rs3184504 (in LD with rs653178)	12:111884608:C:T	12	112000000	C	eQTLGen	eQTLGen_trans_eQTLs	ENSG00000135916	ITM2C	9.89e-07	0.008062	4.894	C
CeD-associated conditions	rs3184504 (in LD with rs653178)	12:111884608:C:T	12	112000000	C	eQTLGen	eQTLGen_trans_eQTLs	ENSG00000135919	SERPINE2	1.07e-06	0.008664	-4.8777	C
CeD-associated conditions	rs3184504 (in LD with rs653178)	12:111884608:C:T	12	112000000	C	eQTLGen	eQTLGen_trans_eQTLs	ENSG00000135932	CAB39	5.88e-07	0.005154	-4.9949	C
CeD-associated conditions	rs3184504 (in LD with rs653178)	12:111884608:C:T	12	112000000	C	eQTLGen	eQTLGen_trans_eQTLs	ENSG00000136573	BLK	1.26e-14	0	7.7099	C
CeD-associated conditions	rs3184504 (in LD with rs653178)	12:111884608:C:T	12	112000000	C	eQTLGen	eQTLGen_trans_eQTLs	ENSG00000136653	RASSF5	2.01e-08	0.000245	-5.611	C
CeD-associated conditions	rs3184504 (in LD with rs653178)	12:111884608:C:T	12	112000000	C	eQTLGen	eQTLGen_trans_eQTLs	ENSG00000136826	KLF4	7.89e-07	0.006711	4.9381	C
CeD-associated conditions	rs3184504 (in LD with rs653178)	12:111884608:C:T	12	112000000	C	eQTLGen	eQTLGen_trans_eQTLs	ENSG00000136867	SLC31A2	1.41e-19	0	9.0517	C
CeD-associated conditions	rs3184504 (in LD with rs653178)	12:111884608:C:T	12	112000000	C	eQTLGen	eQTLGen_trans_eQTLs	ENSG00000136999	NOV	2.05e-06	0.01574	4.7488	C
CeD-associated conditions	rs3184504 (in LD with rs653178)	12:111884608:C:T	12	112000000	C	eQTLGen	eQTLGen_trans_eQTLs	ENSG00000137070	IL11RA	2.31e-06	0.017378	-4.7239	C
CeD-associated conditions	rs3184504 (in LD with rs653178)	12:111884608:C:T	12	112000000	C	eQTLGen	eQTLGen_trans_eQTLs	ENSG00000137094	DNAJB5	7.04e-10	2.04e-05	6.1653	C
CeD-associated conditions	rs3184504 (in LD with rs653178)	12:111884608:C:T	12	112000000	C	eQTLGen	eQTLGen_trans_eQTLs	ENSG00000137265	IRF4	1.98e-25	0	10.4214	C
CeD-associated conditions	rs3184504 (in LD with rs653178)	12:111884608:C:T	12	112000000	C	eQTLGen	eQTLGen_trans_eQTLs	ENSG00000137496	IL18BP	2.17e-08	0.000258	-5.5982	C
CeD-associated conditions	rs3184504 (in LD with rs653178)	12:111884608:C:T	12	112000000	C	eQTLGen	eQTLGen_trans_eQTLs	ENSG00000137752	CASP1	2.94e-07	0.002769	-5.1273	C
CeD-associated conditions	rs3184504 (in LD with rs653178)	12:111884608:C:T	12	112000000	C	eQTLGen	eQTLGen_trans_eQTLs	ENSG00000137767	SQRDL	7.83e-06	0.0476	-4.4697	C
CeD-associated conditions	rs3184504 (in LD with rs653178)	12:111884608:C:T	12	112000000	C	eQTLGen	eQTLGen_trans_eQTLs	ENSG00000137824	RMDN3	1.11e-06	0.008899	-4.8709	C
CeD-associated conditions	rs3184504 (in LD with rs653178)	12:111884608:C:T	12	112000000	C	eQTLGen	eQTLGen_trans_eQTLs	ENSG00000138061	CYP1B1	8.2e-06	0.049414	4.4601	C
CeD-associated conditions	rs3184504 (in LD with rs653178)	12:111884608:C:T	12	112000000	C	eQTLGen	eQTLGen_trans_eQTLs	ENSG00000138172	CALHM2	1.73e-06	0.013446	4.7827	C
CeD-associated conditions	rs3184504 (in LD with rs653178)	12:111884608:C:T	12	112000000	C	eQTLGen	eQTLGen_trans_eQTLs	ENSG00000138190	EXOC6	8.7e-07	0.007296	-4.919	C
CeD-associated conditions	rs3184504 (in LD with rs653178)	12:111884608:C:T	12	112000000	C	eQTLGen	eQTLGen_trans_eQTLs	ENSG00000138378	STAT4	6.02e-14	0	-7.5075	C
CeD-associated conditions	rs3184504 (in LD with rs653178)	12:111884608:C:T	12	112000000	C	eQTLGen	eQTLGen_trans_eQTLs	ENSG00000138496	PARP9	5.77e-24	0	-10.0957	C
CeD-associated conditions	rs3184504 (in LD with rs653178)	12:111884608:C:T	12	112000000	C	eQTLGen	eQTLGen_trans_eQTLs	ENSG00000138755	CXCL9	3.04e-06	0.021848	-4.6678	C
CeD-associated conditions	rs3184504 (in LD with rs653178)	12:111884608:C:T	12	112000000	C	eQTLGen	eQTLGen_trans_eQTLs	ENSG00000138795	LEF1	1.39e-08	0.00019	-5.6743	C
CeD-associated conditions	rs3184504 (in LD with rs653178)	12:111884608:C:T	12	112000000	C	eQTLGen	eQTLGen_trans_eQTLs	ENSG00000138821	SLC39A8	5.14e-06	0.033581	-4.5587	C
CeD-associated conditions	rs3184504 (in LD with rs653178)	12:111884608:C:T	12	112000000	C	eQTLGen	eQTLGen_trans_eQTLs	ENSG00000139112	GABARAPL1	6.91e-07	0.006021	4.9639	C
CeD-associated conditions	rs3184504 (in LD with rs653178)	12:111884608:C:T	12	112000000	C	eQTLGen	eQTLGen_trans_eQTLs	ENSG00000139192	TAPBPL	4.25e-08	0.000594	-5.48	C
CeD-associated conditions	rs3184504 (in LD with rs653178)	12:111884608:C:T	12	112000000	C	eQTLGen	eQTLGen_trans_eQTLs	ENSG00000139370	SLC15A4	3.97e-06	0.027276	4.6133	C
CeD-associated conditions	rs3184504 (in LD with rs653178)	12:111884608:C:T	12	112000000	C	eQTLGen	eQTLGen_trans_eQTLs	ENSG00000139668	WDFY2	2.55e-07	0.002481	5.1542	C
CeD-associated conditions	rs3184504 (in LD with rs653178)	12:111884608:C:T	12	112000000	C	eQTLGen	eQTLGen_trans_eQTLs	ENSG00000139832	RAB20	2.8e-18	0	-8.719	C
CeD-associated conditions	rs3184504 (in LD with rs653178)	12:111884608:C:T	12	112000000	C	eQTLGen	eQTLGen_trans_eQTLs	ENSG00000140030	GPR65	1.67e-10	0	-6.3891	C
CeD-associated conditions	rs3184504 (in LD with rs653178)	12:111884608:C:T	12	112000000	C	eQTLGen	eQTLGen_trans_eQTLs	ENSG00000140092	FBLN5	2.08e-07	0.002019	-5.1922	C
CeD-associated conditions	rs3184504 (in LD with rs653178)	12:111884608:C:T	12	112000000	C	eQTLGen	eQTLGen_trans_eQTLs	ENSG00000140105	WARS	5.84e-16	0	-8.0925	C
CeD-associated conditions	rs3184504 (in LD with rs653178)	12:111884608:C:T	12	112000000	C	eQTLGen	eQTLGen_trans_eQTLs	ENSG00000140199	SLC12A6	1.18e-06	0.009376	4.8597	C
CeD-associated conditions	rs3184504 (in LD with rs653178)	12:111884608:C:T	12	112000000	C	eQTLGen	eQTLGen_trans_eQTLs	ENSG00000140511	HAPLN3	2.57e-08	0.000359	-5.5687	C
CeD-associated conditions	rs3184504 (in LD with rs653178)	12:111884608:C:T	12	112000000	C	eQTLGen	eQTLGen_trans_eQTLs	ENSG00000140836	ZFHX3	3.05e-06	0.021904	4.6675	C
CeD-associated conditions	rs3184504 (in LD with rs653178)	12:111884608:C:T	12	112000000	C	eQTLGen	eQTLGen_trans_eQTLs	ENSG00000140853	NLRC5	1.91e-12	0	-7.0409	C
CeD-associated conditions	rs3184504 (in LD with rs653178)	12:111884608:C:T	12	112000000	C	eQTLGen	eQTLGen_trans_eQTLs	ENSG00000140948	ZCCHC14	2.1e-10	0	-6.354	C
CeD-associated conditions	rs3184504 (in LD with rs653178)	12:111884608:C:T	12	112000000	C	eQTLGen	eQTLGen_trans_eQTLs	ENSG00000140968	IRF8	3.6e-07	0.003283	5.0891	C
CeD-associated conditions	rs3184504 (in LD with rs653178)	12:111884608:C:T	12	112000000	C	eQTLGen	eQTLGen_trans_eQTLs	ENSG00000141574	SECTM1	2.16e-08	0.000258	-5.5986	C
CeD-associated conditions	rs3184504 (in LD with rs653178)	12:111884608:C:T	12	112000000	C	eQTLGen	eQTLGen_trans_eQTLs	ENSG00000141622	RNF165	5.41e-12	0	-6.8943	C
CeD-associated conditions	rs3184504 (in LD with rs653178)	12:111884608:C:T	12	112000000	C	eQTLGen	eQTLGen_trans_eQTLs	ENSG00000142227	EMP3	4.75e-13	0	7.2324	C
CeD-associated conditions	rs3184504 (in LD with rs653178)	12:111884608:C:T	12	112000000	C	eQTLGen	eQTLGen_trans_eQTLs	ENSG00000143384	MCL1	6.4e-06	0.040471	4.5128	C
CeD-associated conditions	rs3184504 (in LD with rs653178)	12:111884608:C:T	12	112000000	C	eQTLGen	eQTLGen_trans_eQTLs	ENSG00000143409	FAM63A	8.37e-07	0.00708	4.9267	C
CeD-associated conditions	rs3184504 (in LD with rs653178)	12:111884608:C:T	12	112000000	C	eQTLGen	eQTLGen_trans_eQTLs	ENSG00000143878	RHOB	7.32e-08	0.000898	5.3832	C
CeD-associated conditions	rs3184504 (in LD with rs653178)	12:111884608:C:T	12	112000000	C	eQTLGen	eQTLGen_trans_eQTLs	ENSG00000144136	SLC20A1	3.81e-10	2.14e-05	-6.2617	C
CeD-associated conditions	rs3184504 (in LD with rs653178)	12:111884608:C:T	12	112000000	C	eQTLGen	eQTLGen_trans_eQTLs	ENSG00000144152	FBLN7	3.2e-10	2.17e-05	-6.2885	C
CeD-associated conditions	rs3184504 (in LD with rs653178)	12:111884608:C:T	12	112000000	C	eQTLGen	eQTLGen_trans_eQTLs	ENSG00000144354	CDCA7	3.94e-08	0.000527	5.4938	C
CeD-associated conditions	rs3184504 (in LD with rs653178)	12:111884608:C:T	12	112000000	C	eQTLGen	eQTLGen_trans_eQTLs	ENSG00000144635	DYNC1LI1	8.87e-08	0.001053	5.3485	C
CeD-associated conditions	rs3184504 (in LD with rs653178)	12:111884608:C:T	12	112000000	C	eQTLGen	eQTLGen_trans_eQTLs	ENSG00000144645	OSBPL10	7.48e-16	0	8.0625	C
CeD-associated conditions	rs3184504 (in LD with rs653178)	12:111884608:C:T	12	112000000	C	eQTLGen	eQTLGen_trans_eQTLs	ENSG00000144749	LRIG1	2.01e-13	0	-7.3484	C
CeD-associated conditions	rs3184504 (in LD with rs653178)	12:111884608:C:T	12	112000000	C	eQTLGen	eQTLGen_trans_eQTLs	ENSG00000145675	PIK3R1	1.19e-08	0.000176	-5.7011	C
CeD-associated conditions	rs3184504 (in LD with rs653178)	12:111884608:C:T	12	112000000	C	eQTLGen	eQTLGen_trans_eQTLs	ENSG00000145703	IQGAP2	1.97e-10	0	6.364	C
CeD-associated conditions	rs3184504 (in LD with rs653178)	12:111884608:C:T	12	112000000	C	eQTLGen	eQTLGen_trans_eQTLs	ENSG00000146021	KLHL3	1.41e-11	0	-6.7568	C
CeD-associated conditions	rs3184504 (in LD with rs653178)	12:111884608:C:T	12	112000000	C	eQTLGen	eQTLGen_trans_eQTLs	ENSG00000146904	EPHA1	3.76e-08	0.0005	-5.5018	C
CeD-associated conditions	rs3184504 (in LD with rs653178)	12:111884608:C:T	12	112000000	C	eQTLGen	eQTLGen_trans_eQTLs	ENSG00000147234	FRMPD3	1.7e-07	0.001681	5.23	C
CeD-associated conditions	rs3184504 (in LD with rs653178)	12:111884608:C:T	12	112000000	C	eQTLGen	eQTLGen_trans_eQTLs	ENSG00000148180	GSN	1.75e-06	0.013544	-4.7803	C
CeD-associated conditions	rs3184504 (in LD with rs653178)	12:111884608:C:T	12	112000000	C	eQTLGen	eQTLGen_trans_eQTLs	ENSG00000148450	MSRB2	1.27e-09	5.83e-05	-6.0708	C
CeD-associated conditions	rs3184504 (in LD with rs653178)	12:111884608:C:T	12	112000000	C	eQTLGen	eQTLGen_trans_eQTLs	ENSG00000148468	FAM171A1	3.6e-09	0.000107	-5.9013	C
CeD-associated conditions	rs3184504 (in LD with rs653178)	12:111884608:C:T	12	112000000	C	eQTLGen	eQTLGen_trans_eQTLs	ENSG00000149131	SERPING1	7.35e-23	0	-9.8428	C
CeD-associated conditions	rs3184504 (in LD with rs653178)	12:111884608:C:T	12	112000000	C	eQTLGen	eQTLGen_trans_eQTLs	ENSG00000149294	NCAM1	3.48e-07	0.003219	-5.0953	C
CeD-associated conditions	rs3184504 (in LD with rs653178)	12:111884608:C:T	12	112000000	C	eQTLGen	eQTLGen_trans_eQTLs	ENSG00000149328	GLB1L2	6.4e-11	0	6.5342	C
CeD-associated conditions	rs3184504 (in LD with rs653178)	12:111884608:C:T	12	112000000	C	eQTLGen	eQTLGen_trans_eQTLs	ENSG00000150337	FCGR1A	6.9e-21	0	-9.3752	C
CeD-associated conditions	rs3184504 (in LD with rs653178)	12:111884608:C:T	12	112000000	C	eQTLGen	eQTLGen_trans_eQTLs	ENSG00000150687	PRSS23	6.07e-12	0	6.8782	C
CeD-associated conditions	rs3184504 (in LD with rs653178)	12:111884608:C:T	12	112000000	C	eQTLGen	eQTLGen_trans_eQTLs	ENSG00000151623	NR3C2	2.46e-06	0.018111	-4.7117	C
CeD-associated conditions	rs3184504 (in LD with rs653178)	12:111884608:C:T	12	112000000	C	eQTLGen	eQTLGen_trans_eQTLs	ENSG00000151689	INPP1	8.1e-06	0.04894	-4.4624	C
CeD-associated conditions	rs3184504 (in LD with rs653178)	12:111884608:C:T	12	112000000	C	eQTLGen	eQTLGen_trans_eQTLs	ENSG00000151692	RNF144A	7.82e-12	0	-6.8416	C
CeD-associated conditions	rs3184504 (in LD with rs653178)	12:111884608:C:T	12	112000000	C	eQTLGen	eQTLGen_trans_eQTLs	ENSG00000152061	RABGAP1L	6.64e-10	2.05e-05	6.1745	C
CeD-associated conditions	rs3184504 (in LD with rs653178)	12:111884608:C:T	12	112000000	C	eQTLGen	eQTLGen_trans_eQTLs	ENSG00000152217	SETBP1	6.07e-08	0.000806	5.4169	C
CeD-associated conditions	rs3184504 (in LD with rs653178)	12:111884608:C:T	12	112000000	C	eQTLGen	eQTLGen_trans_eQTLs	ENSG00000152223	EPG5	1.4e-09	5.78e-05	-6.055	C
CeD-associated conditions	rs3184504 (in LD with rs653178)	12:111884608:C:T	12	112000000	C	eQTLGen	eQTLGen_trans_eQTLs	ENSG00000152359	POC5	6.27e-06	0.03971	-4.5169	C
CeD-associated conditions	rs3184504 (in LD with rs653178)	12:111884608:C:T	12	112000000	C	eQTLGen	eQTLGen_trans_eQTLs	ENSG00000152894	PTPRK	1.68e-06	0.013057	4.7885	C
CeD-associated conditions	rs3184504 (in LD with rs653178)	12:111884608:C:T	12	112000000	C	eQTLGen	eQTLGen_trans_eQTLs	ENSG00000153064	BANK1	2.25e-14	0	7.6357	C
CeD-associated conditions	rs3184504 (in LD with rs653178)	12:111884608:C:T	12	112000000	C	eQTLGen	eQTLGen_trans_eQTLs	ENSG00000153234	NR4A2	5.58e-06	0.036071	4.5419	C
CeD-associated conditions	rs3184504 (in LD with rs653178)	12:111884608:C:T	12	112000000	C	eQTLGen	eQTLGen_trans_eQTLs	ENSG00000153563	CD8A	7.32e-10	2.03e-05	6.1591	C
CeD-associated conditions	rs3184504 (in LD with rs653178)	12:111884608:C:T	12	112000000	C	eQTLGen	eQTLGen_trans_eQTLs	ENSG00000154027	AK5	7.27e-13	0	-7.1742	C
CeD-associated conditions	rs3184504 (in LD with rs653178)	12:111884608:C:T	12	112000000	C	eQTLGen	eQTLGen_trans_eQTLs	ENSG00000154229	PRKCA	1.47e-11	0	-6.7504	C
CeD-associated conditions	rs3184504 (in LD with rs653178)	12:111884608:C:T	12	112000000	C	eQTLGen	eQTLGen_trans_eQTLs	ENSG00000154358	OBSCN	5.37e-10	2.08e-05	-6.2078	C
CeD-associated conditions	rs3184504 (in LD with rs653178)	12:111884608:C:T	12	112000000	C	eQTLGen	eQTLGen_trans_eQTLs	ENSG00000154451	GBP5	4.26e-57	0	-15.9247	C
CeD-associated conditions	rs3184504 (in LD with rs653178)	12:111884608:C:T	12	112000000	C	eQTLGen	eQTLGen_trans_eQTLs	ENSG00000154814	OXNAD1	1.81e-14	0	-7.6636	C
CeD-associated conditions	rs3184504 (in LD with rs653178)	12:111884608:C:T	12	112000000	C	eQTLGen	eQTLGen_trans_eQTLs	ENSG00000154845	PPP4R1	5.24e-08	0.000734	5.443	C
CeD-associated conditions	rs3184504 (in LD with rs653178)	12:111884608:C:T	12	112000000	C	eQTLGen	eQTLGen_trans_eQTLs	ENSG00000154856	APCDD1	1.65e-06	0.012875	4.7917	C
CeD-associated conditions	rs3184504 (in LD with rs653178)	12:111884608:C:T	12	112000000	C	eQTLGen	eQTLGen_trans_eQTLs	ENSG00000156313	RPGR	1.06e-06	0.008606	4.8795	C
CeD-associated conditions	rs3184504 (in LD with rs653178)	12:111884608:C:T	12	112000000	C	eQTLGen	eQTLGen_trans_eQTLs	ENSG00000156463	SH3RF2	1.49e-06	0.011659	4.8121	C
CeD-associated conditions	rs3184504 (in LD with rs653178)	12:111884608:C:T	12	112000000	C	eQTLGen	eQTLGen_trans_eQTLs	ENSG00000156510	HKDC1	3.82e-08	0.000499	-5.4987	C
CeD-associated conditions	rs3184504 (in LD with rs653178)	12:111884608:C:T	12	112000000	C	eQTLGen	eQTLGen_trans_eQTLs	ENSG00000156587	UBE2L6	6.58e-32	0	-11.7559	C
CeD-associated conditions	rs3184504 (in LD with rs653178)	12:111884608:C:T	12	112000000	C	eQTLGen	eQTLGen_trans_eQTLs	ENSG00000156738	MS4A1	8.29e-08	0.001034	5.3609	C
CeD-associated conditions	rs3184504 (in LD with rs653178)	12:111884608:C:T	12	112000000	C	eQTLGen	eQTLGen_trans_eQTLs	ENSG00000156787	TBC1D31	4.27e-09	0.000105	-5.8732	C
CeD-associated conditions	rs3184504 (in LD with rs653178)	12:111884608:C:T	12	112000000	C	eQTLGen	eQTLGen_trans_eQTLs	ENSG00000157303	SUSD3	9.99e-07	0.008181	-4.8917	C
CeD-associated conditions	rs3184504 (in LD with rs653178)	12:111884608:C:T	12	112000000	C	eQTLGen	eQTLGen_trans_eQTLs	ENSG00000157514	TSC22D3	1.98e-06	0.015163	4.7559	C
CeD-associated conditions	rs3184504 (in LD with rs653178)	12:111884608:C:T	12	112000000	C	eQTLGen	eQTLGen_trans_eQTLs	ENSG00000157551	KCNJ15	1.17e-10	0	-6.4431	C
CeD-associated conditions	rs3184504 (in LD with rs653178)	12:111884608:C:T	12	112000000	C	eQTLGen	eQTLGen_trans_eQTLs	ENSG00000157570	TSPAN18	3.57e-07	0.003285	-5.0904	C
CeD-associated conditions	rs3184504 (in LD with rs653178)	12:111884608:C:T	12	112000000	C	eQTLGen	eQTLGen_trans_eQTLs	ENSG00000157796	WDR19	6.04e-09	0.000136	5.8157	C
CeD-associated conditions	rs3184504 (in LD with rs653178)	12:111884608:C:T	12	112000000	C	eQTLGen	eQTLGen_trans_eQTLs	ENSG00000157873	TNFRSF14	8.73e-07	0.007302	-4.9184	C
CeD-associated conditions	rs3184504 (in LD with rs653178)	12:111884608:C:T	12	112000000	C	eQTLGen	eQTLGen_trans_eQTLs	ENSG00000157978	LDLRAP1	6.21e-08	0.000818	-5.4125	C
CeD-associated conditions	rs3184504 (in LD with rs653178)	12:111884608:C:T	12	112000000	C	eQTLGen	eQTLGen_trans_eQTLs	ENSG00000158710	TAGLN2	3.89e-16	0	8.142	C
CeD-associated conditions	rs3184504 (in LD with rs653178)	12:111884608:C:T	12	112000000	C	eQTLGen	eQTLGen_trans_eQTLs	ENSG00000159496	RGL4	5.12e-08	0.000708	-5.4471	C
CeD-associated conditions	rs3184504 (in LD with rs653178)	12:111884608:C:T	12	112000000	C	eQTLGen	eQTLGen_trans_eQTLs	ENSG00000159713	TPPP3	1.49e-17	0	8.5284	C
CeD-associated conditions	rs3184504 (in LD with rs653178)	12:111884608:C:T	12	112000000	C	eQTLGen	eQTLGen_trans_eQTLs	ENSG00000159714	ZDHHC1	4.34e-09	0.000105	5.8708	C
CeD-associated conditions	rs3184504 (in LD with rs653178)	12:111884608:C:T	12	112000000	C	eQTLGen	eQTLGen_trans_eQTLs	ENSG00000159958	TNFRSF13C	2.48e-15	0	7.9149	C
CeD-associated conditions	rs3184504 (in LD with rs653178)	12:111884608:C:T	12	112000000	C	eQTLGen	eQTLGen_trans_eQTLs	ENSG00000160179	ABCG1	2.06e-06	0.015818	-4.7477	C
CeD-associated conditions	rs3184504 (in LD with rs653178)	12:111884608:C:T	12	112000000	C	eQTLGen	eQTLGen_trans_eQTLs	ENSG00000160185	UBASH3A	1.22e-06	0.009702	-4.8522	C
CeD-associated conditions	rs3184504 (in LD with rs653178)	12:111884608:C:T	12	112000000	C	eQTLGen	eQTLGen_trans_eQTLs	ENSG00000160271	RALGDS	1.9e-06	0.014541	4.7642	C
CeD-associated conditions	rs3184504 (in LD with rs653178)	12:111884608:C:T	12	112000000	C	eQTLGen	eQTLGen_trans_eQTLs	ENSG00000160593	AMICA1	1.14e-08	0.000177	-5.7083	C
CeD-associated conditions	rs3184504 (in LD with rs653178)	12:111884608:C:T	12	112000000	C	eQTLGen	eQTLGen_trans_eQTLs	ENSG00000160683	CXCR5	2.1e-07	0.002064	5.1905	C
CeD-associated conditions	rs3184504 (in LD with rs653178)	12:111884608:C:T	12	112000000	C	eQTLGen	eQTLGen_trans_eQTLs	ENSG00000160789	LMNA	3.69e-12	0	6.9486	C
CeD-associated conditions	rs3184504 (in LD with rs653178)	12:111884608:C:T	12	112000000	C	eQTLGen	eQTLGen_trans_eQTLs	ENSG00000160932	LY6E	6.74e-06	0.042123	4.5017	C
CeD-associated conditions	rs3184504 (in LD with rs653178)	12:111884608:C:T	12	112000000	C	eQTLGen	eQTLGen_trans_eQTLs	ENSG00000161638	ITGA5	6.11e-22	0	9.6277	C
CeD-associated conditions	rs3184504 (in LD with rs653178)	12:111884608:C:T	12	112000000	C	eQTLGen	eQTLGen_trans_eQTLs	ENSG00000161643	SIGLEC16	3.37e-08	0.000449	-5.5206	C
CeD-associated conditions	rs3184504 (in LD with rs653178)	12:111884608:C:T	12	112000000	C	eQTLGen	eQTLGen_trans_eQTLs	ENSG00000162496	DHRS3	1.34e-12	0	-7.0899	C
CeD-associated conditions	rs3184504 (in LD with rs653178)	12:111884608:C:T	12	112000000	C	eQTLGen	eQTLGen_trans_eQTLs	ENSG00000162636	FAM102B	8.99e-09	0.000164	5.7488	C
CeD-associated conditions	rs3184504 (in LD with rs653178)	12:111884608:C:T	12	112000000	C	eQTLGen	eQTLGen_trans_eQTLs	ENSG00000162645	GBP2	2.92e-50	0	-14.908	C
CeD-associated conditions	rs3184504 (in LD with rs653178)	12:111884608:C:T	12	112000000	C	eQTLGen	eQTLGen_trans_eQTLs	ENSG00000162777	DENND2D	2.44e-11	0	-6.6767	C
CeD-associated conditions	rs3184504 (in LD with rs653178)	12:111884608:C:T	12	112000000	C	eQTLGen	eQTLGen_trans_eQTLs	ENSG00000162881	OXER1	3.73e-11	0	-6.6146	C
CeD-associated conditions	rs3184504 (in LD with rs653178)	12:111884608:C:T	12	112000000	C	eQTLGen	eQTLGen_trans_eQTLs	ENSG00000162913	C1orf145	1.3e-06	0.010294	-4.8403	C
CeD-associated conditions	rs3184504 (in LD with rs653178)	12:111884608:C:T	12	112000000	C	eQTLGen	eQTLGen_trans_eQTLs	ENSG00000163297	ANTXR2	6.05e-17	0	8.3642	C
CeD-associated conditions	rs3184504 (in LD with rs653178)	12:111884608:C:T	12	112000000	C	eQTLGen	eQTLGen_trans_eQTLs	ENSG00000163346	PBXIP1	1.16e-12	0	7.1097	C
CeD-associated conditions	rs3184504 (in LD with rs653178)	12:111884608:C:T	12	112000000	C	eQTLGen	eQTLGen_trans_eQTLs	ENSG00000163568	AIM2	2.03e-09	5.61e-05	-5.9956	C
CeD-associated conditions	rs3184504 (in LD with rs653178)	12:111884608:C:T	12	112000000	C	eQTLGen	eQTLGen_trans_eQTLs	ENSG00000163659	TIPARP	1.69e-13	0	7.3716	C
CeD-associated conditions	rs3184504 (in LD with rs653178)	12:111884608:C:T	12	112000000	C	eQTLGen	eQTLGen_trans_eQTLs	ENSG00000163694	RBM47	4.79e-06	0.031775	4.5739	C
CeD-associated conditions	rs3184504 (in LD with rs653178)	12:111884608:C:T	12	112000000	C	eQTLGen	eQTLGen_trans_eQTLs	ENSG00000163823	CCR1	8.49e-07	0.007098	4.9239	C
CeD-associated conditions	rs3184504 (in LD with rs653178)	12:111884608:C:T	12	112000000	C	eQTLGen	eQTLGen_trans_eQTLs	ENSG00000163935	SFMBT1	2.49e-12	0	-7.0037	C
CeD-associated conditions	rs3184504 (in LD with rs653178)	12:111884608:C:T	12	112000000	C	eQTLGen	eQTLGen_trans_eQTLs	ENSG00000164284	GRPEL2	3.78e-06	0.026323	-4.6229	C
CeD-associated conditions	rs3184504 (in LD with rs653178)	12:111884608:C:T	12	112000000	C	eQTLGen	eQTLGen_trans_eQTLs	ENSG00000164292	RHOBTB3	1.16e-07	0.001298	-5.2994	C
CeD-associated conditions	rs3184504 (in LD with rs653178)	12:111884608:C:T	12	112000000	C	eQTLGen	eQTLGen_trans_eQTLs	ENSG00000164330	EBF1	5.24e-10	2.08e-05	6.2119	C
CeD-associated conditions	rs3184504 (in LD with rs653178)	12:111884608:C:T	12	112000000	C	eQTLGen	eQTLGen_trans_eQTLs	ENSG00000164484	TMEM200A	7.08e-06	0.043767	-4.4913	C
CeD-associated conditions	rs3184504 (in LD with rs653178)	12:111884608:C:T	12	112000000	C	eQTLGen	eQTLGen_trans_eQTLs	ENSG00000164506	STXBP5	5.66e-07	0.004951	-5.0024	C
CeD-associated conditions	rs3184504 (in LD with rs653178)	12:111884608:C:T	12	112000000	C	eQTLGen	eQTLGen_trans_eQTLs	ENSG00000164512	ANKRD55	4.91e-11	0	-6.5734	C
CeD-associated conditions	rs3184504 (in LD with rs653178)	12:111884608:C:T	12	112000000	C	eQTLGen	eQTLGen_trans_eQTLs	ENSG00000164691	TAGAP	9.09e-23	0	9.8218	C
CeD-associated conditions	rs3184504 (in LD with rs653178)	12:111884608:C:T	12	112000000	C	eQTLGen	eQTLGen_trans_eQTLs	ENSG00000164715	LMTK2	3.04e-07	0.002824	-5.1211	C
CeD-associated conditions	rs3184504 (in LD with rs653178)	12:111884608:C:T	12	112000000	C	eQTLGen	eQTLGen_trans_eQTLs	ENSG00000165071	TMEM71	8.54e-08	0.001031	5.3555	C
CeD-associated conditions	rs3184504 (in LD with rs653178)	12:111884608:C:T	12	112000000	C	eQTLGen	eQTLGen_trans_eQTLs	ENSG00000165801	ARHGEF40	1.21e-19	0	9.068	C
CeD-associated conditions	rs3184504 (in LD with rs653178)	12:111884608:C:T	12	112000000	C	eQTLGen	eQTLGen_trans_eQTLs	ENSG00000165879	FRAT1	5.42e-08	0.000732	5.4368	C
CeD-associated conditions	rs3184504 (in LD with rs653178)	12:111884608:C:T	12	112000000	C	eQTLGen	eQTLGen_trans_eQTLs	ENSG00000166046	TCP11L2	8.2e-09	0.000149	5.7643	C
CeD-associated conditions	rs3184504 (in LD with rs653178)	12:111884608:C:T	12	112000000	C	eQTLGen	eQTLGen_trans_eQTLs	ENSG00000166165	CKB	2.56e-07	0.002503	5.1535	C
CeD-associated conditions	rs3184504 (in LD with rs653178)	12:111884608:C:T	12	112000000	C	eQTLGen	eQTLGen_trans_eQTLs	ENSG00000166483	WEE1	1.72e-07	0.001702	5.2273	C
CeD-associated conditions	rs3184504 (in LD with rs653178)	12:111884608:C:T	12	112000000	C	eQTLGen	eQTLGen_trans_eQTLs	ENSG00000166912	MTMR10	1.48e-06	0.011577	4.8141	C
CeD-associated conditions	rs3184504 (in LD with rs653178)	12:111884608:C:T	12	112000000	C	eQTLGen	eQTLGen_trans_eQTLs	ENSG00000166927	MS4A7	4.41e-08	0.000619	5.4736	C
CeD-associated conditions	rs3184504 (in LD with rs653178)	12:111884608:C:T	12	112000000	C	eQTLGen	eQTLGen_trans_eQTLs	ENSG00000167065	DUSP18	3.12e-12	0	6.9724	C
CeD-associated conditions	rs3184504 (in LD with rs653178)	12:111884608:C:T	12	112000000	C	eQTLGen	eQTLGen_trans_eQTLs	ENSG00000167202	TBC1D2B	8.68e-09	0.000148	-5.7544	C
CeD-associated conditions	rs3184504 (in LD with rs653178)	12:111884608:C:T	12	112000000	C	eQTLGen	eQTLGen_trans_eQTLs	ENSG00000167207	NOD2	9.17e-14	0	-7.4522	C
CeD-associated conditions	rs3184504 (in LD with rs653178)	12:111884608:C:T	12	112000000	C	eQTLGen	eQTLGen_trans_eQTLs	ENSG00000167552	TUBA1A	3.27e-07	0.00295	5.1073	C
CeD-associated conditions	rs3184504 (in LD with rs653178)	12:111884608:C:T	12	112000000	C	eQTLGen	eQTLGen_trans_eQTLs	ENSG00000167600	CYP2S1	5.26e-07	0.004638	5.0166	C
CeD-associated conditions	rs3184504 (in LD with rs653178)	12:111884608:C:T	12	112000000	C	eQTLGen	eQTLGen_trans_eQTLs	ENSG00000167987	VPS37C	2.31e-06	0.017378	4.7241	C
CeD-associated conditions	rs3184504 (in LD with rs653178)	12:111884608:C:T	12	112000000	C	eQTLGen	eQTLGen_trans_eQTLs	ENSG00000168016	TRANK1	3.62e-07	0.003293	-5.088	C
CeD-associated conditions	rs3184504 (in LD with rs653178)	12:111884608:C:T	12	112000000	C	eQTLGen	eQTLGen_trans_eQTLs	ENSG00000168026	TTC21A	5.72e-11	0	6.5512	C
CeD-associated conditions	rs3184504 (in LD with rs653178)	12:111884608:C:T	12	112000000	C	eQTLGen	eQTLGen_trans_eQTLs	ENSG00000168056	LTBP3	1.29e-06	0.010244	-4.8415	C
CeD-associated conditions	rs3184504 (in LD with rs653178)	12:111884608:C:T	12	112000000	C	eQTLGen	eQTLGen_trans_eQTLs	ENSG00000168062	BATF2	2.29e-27	0	-10.8371	C
CeD-associated conditions	rs3184504 (in LD with rs653178)	12:111884608:C:T	12	112000000	C	eQTLGen	eQTLGen_trans_eQTLs	ENSG00000168081	PNOC	1.89e-14	0	7.6578	C
CeD-associated conditions	rs3184504 (in LD with rs653178)	12:111884608:C:T	12	112000000	C	eQTLGen	eQTLGen_trans_eQTLs	ENSG00000168209	DDIT4	7.28e-08	0.000899	-5.3841	C
CeD-associated conditions	rs3184504 (in LD with rs653178)	12:111884608:C:T	12	112000000	C	eQTLGen	eQTLGen_trans_eQTLs	ENSG00000168404	MLKL	7.23e-09	0.000151	-5.7852	C
CeD-associated conditions	rs3184504 (in LD with rs653178)	12:111884608:C:T	12	112000000	C	eQTLGen	eQTLGen_trans_eQTLs	ENSG00000168646	AXIN2	8.17e-13	0	-7.1581	C
CeD-associated conditions	rs3184504 (in LD with rs653178)	12:111884608:C:T	12	112000000	C	eQTLGen	eQTLGen_trans_eQTLs	ENSG00000168899	VAMP5	3.36e-14	0	-7.5835	C
CeD-associated conditions	rs3184504 (in LD with rs653178)	12:111884608:C:T	12	112000000	C	eQTLGen	eQTLGen_trans_eQTLs	ENSG00000169116	PARM1	2.04e-07	0.002022	5.1956	C
CeD-associated conditions	rs3184504 (in LD with rs653178)	12:111884608:C:T	12	112000000	C	eQTLGen	eQTLGen_trans_eQTLs	ENSG00000169231	THBS3	2.33e-06	0.017469	4.7224	C
CeD-associated conditions	rs3184504 (in LD with rs653178)	12:111884608:C:T	12	112000000	C	eQTLGen	eQTLGen_trans_eQTLs	ENSG00000169245	CXCL10	4.24e-10	2.12e-05	-6.2449	C
CeD-associated conditions	rs3184504 (in LD with rs653178)	12:111884608:C:T	12	112000000	C	eQTLGen	eQTLGen_trans_eQTLs	ENSG00000169554	ZEB2	9.89e-08	0.00113	5.3289	C
CeD-associated conditions	rs3184504 (in LD with rs653178)	12:111884608:C:T	12	112000000	C	eQTLGen	eQTLGen_trans_eQTLs	ENSG00000169744	LDB2	6.6e-08	0.000854	-5.4016	C
CeD-associated conditions	rs3184504 (in LD with rs653178)	12:111884608:C:T	12	112000000	C	eQTLGen	eQTLGen_trans_eQTLs	ENSG00000170345	FOS	4.71e-24	0	10.1158	C
CeD-associated conditions	rs3184504 (in LD with rs653178)	12:111884608:C:T	12	112000000	C	eQTLGen	eQTLGen_trans_eQTLs	ENSG00000170476	MZB1	3.67e-12	0	6.9496	C
CeD-associated conditions	rs3184504 (in LD with rs653178)	12:111884608:C:T	12	112000000	C	eQTLGen	eQTLGen_trans_eQTLs	ENSG00000170684	ZNF296	1.48e-06	0.01153	4.8148	C
CeD-associated conditions	rs3184504 (in LD with rs653178)	12:111884608:C:T	12	112000000	C	eQTLGen	eQTLGen_trans_eQTLs	ENSG00000170791	CHCHD7	1.2e-06	0.009597	-4.855	C
CeD-associated conditions	rs3184504 (in LD with rs653178)	12:111884608:C:T	12	112000000	C	eQTLGen	eQTLGen_trans_eQTLs	ENSG00000170873	MTSS1	1.3e-15	0	7.995	C
CeD-associated conditions	rs3184504 (in LD with rs653178)	12:111884608:C:T	12	112000000	C	eQTLGen	eQTLGen_trans_eQTLs	ENSG00000170876	TMEM43	1.12e-17	0	8.561	C
CeD-associated conditions	rs3184504 (in LD with rs653178)	12:111884608:C:T	12	112000000	C	eQTLGen	eQTLGen_trans_eQTLs	ENSG00000171206	TRIM8	2.74e-10	0	6.3128	C
CeD-associated conditions	rs3184504 (in LD with rs653178)	12:111884608:C:T	12	112000000	C	eQTLGen	eQTLGen_trans_eQTLs	ENSG00000171224	C10orf35	1.79e-13	0	-7.3632	C
CeD-associated conditions	rs3184504 (in LD with rs653178)	12:111884608:C:T	12	112000000	C	eQTLGen	eQTLGen_trans_eQTLs	ENSG00000171408	PDE7B	8.25e-06	0.049615	4.4586	C
CeD-associated conditions	rs3184504 (in LD with rs653178)	12:111884608:C:T	12	112000000	C	eQTLGen	eQTLGen_trans_eQTLs	ENSG00000171681	ATF7IP	6.69e-06	0.041874	4.5033	C
CeD-associated conditions	rs3184504 (in LD with rs653178)	12:111884608:C:T	12	112000000	C	eQTLGen	eQTLGen_trans_eQTLs	ENSG00000171729	TMEM51	5.75e-06	0.037016	-4.5354	C
CeD-associated conditions	rs3184504 (in LD with rs653178)	12:111884608:C:T	12	112000000	C	eQTLGen	eQTLGen_trans_eQTLs	ENSG00000171791	BCL2	1.53e-17	0	-8.5244	C
CeD-associated conditions	rs3184504 (in LD with rs653178)	12:111884608:C:T	12	112000000	C	eQTLGen	eQTLGen_trans_eQTLs	ENSG00000171848	RRM2	4.13e-06	0.028223	4.6048	C
CeD-associated conditions	rs3184504 (in LD with rs653178)	12:111884608:C:T	12	112000000	C	eQTLGen	eQTLGen_trans_eQTLs	ENSG00000171988	JMJD1C	2.17e-15	0	7.9313	C
CeD-associated conditions	rs3184504 (in LD with rs653178)	12:111884608:C:T	12	112000000	C	eQTLGen	eQTLGen_trans_eQTLs	ENSG00000172005	MAL	1.5e-22	0	-9.7709	C
CeD-associated conditions	rs3184504 (in LD with rs653178)	12:111884608:C:T	12	112000000	C	eQTLGen	eQTLGen_trans_eQTLs	ENSG00000172508	CARNS1	3.36e-06	0.023786	4.6478	C
CeD-associated conditions	rs3184504 (in LD with rs653178)	12:111884608:C:T	12	112000000	C	eQTLGen	eQTLGen_trans_eQTLs	ENSG00000173120	KDM2A	8.18e-06	0.04931	-4.4602	C
CeD-associated conditions	rs3184504 (in LD with rs653178)	12:111884608:C:T	12	112000000	C	eQTLGen	eQTLGen_trans_eQTLs	ENSG00000173171	MTX1	7.95e-10	2.02e-05	6.1461	C
CeD-associated conditions	rs3184504 (in LD with rs653178)	12:111884608:C:T	12	112000000	C	eQTLGen	eQTLGen_trans_eQTLs	ENSG00000173193	PARP14	2.46e-18	0	-8.7338	C
CeD-associated conditions	rs3184504 (in LD with rs653178)	12:111884608:C:T	12	112000000	C	eQTLGen	eQTLGen_trans_eQTLs	ENSG00000173369	C1QB	3.41e-06	0.024107	-4.6442	C
CeD-associated conditions	rs3184504 (in LD with rs653178)	12:111884608:C:T	12	112000000	C	eQTLGen	eQTLGen_trans_eQTLs	ENSG00000173715	C11orf80	7.65e-09	0.00015	5.7761	C
CeD-associated conditions	rs3184504 (in LD with rs653178)	12:111884608:C:T	12	112000000	C	eQTLGen	eQTLGen_trans_eQTLs	ENSG00000173762	CD7	1.23e-10	0	-6.4349	C
CeD-associated conditions	rs3184504 (in LD with rs653178)	12:111884608:C:T	12	112000000	C	eQTLGen	eQTLGen_trans_eQTLs	ENSG00000173868	PHOSPHO1	4.63e-07	0.004097	5.0411	C
CeD-associated conditions	rs3184504 (in LD with rs653178)	12:111884608:C:T	12	112000000	C	eQTLGen	eQTLGen_trans_eQTLs	ENSG00000174944	P2RY14	3.06e-11	0	-6.6438	C
CeD-associated conditions	rs3184504 (in LD with rs653178)	12:111884608:C:T	12	112000000	C	eQTLGen	eQTLGen_trans_eQTLs	ENSG00000175073	VCPIP1	5.17e-07	0.004466	-5.0199	C
CeD-associated conditions	rs3184504 (in LD with rs653178)	12:111884608:C:T	12	112000000	C	eQTLGen	eQTLGen_trans_eQTLs	ENSG00000175471	MCTP1	2.62e-06	0.01933	-4.6984	C
CeD-associated conditions	rs3184504 (in LD with rs653178)	12:111884608:C:T	12	112000000	C	eQTLGen	eQTLGen_trans_eQTLs	ENSG00000175567	UCP2	5.34e-08	0.000733	5.4397	C
CeD-associated conditions	rs3184504 (in LD with rs653178)	12:111884608:C:T	12	112000000	C	eQTLGen	eQTLGen_trans_eQTLs	ENSG00000175866	BAIAP2	5.99e-06	0.038401	4.5267	C
CeD-associated conditions	rs3184504 (in LD with rs653178)	12:111884608:C:T	12	112000000	C	eQTLGen	eQTLGen_trans_eQTLs	ENSG00000176014	TUBB6	5.45e-27	0	10.7578	C
CeD-associated conditions	rs3184504 (in LD with rs653178)	12:111884608:C:T	12	112000000	C	eQTLGen	eQTLGen_trans_eQTLs	ENSG00000176083	ZNF683	1.12e-09	3.92e-05	6.0918	C
CeD-associated conditions	rs3184504 (in LD with rs653178)	12:111884608:C:T	12	112000000	C	eQTLGen	eQTLGen_trans_eQTLs	ENSG00000176834	VSIG10	2.5e-22	0	-9.719	C
CeD-associated conditions	rs3184504 (in LD with rs653178)	12:111884608:C:T	12	112000000	C	eQTLGen	eQTLGen_trans_eQTLs	ENSG00000176871	WSB2	2.46e-14	0	-7.624	C
CeD-associated conditions	rs3184504 (in LD with rs653178)	12:111884608:C:T	12	112000000	C	eQTLGen	eQTLGen_trans_eQTLs	ENSG00000177409	SAMD9L	9.64e-07	0.007918	-4.8987	C
CeD-associated conditions	rs3184504 (in LD with rs653178)	12:111884608:C:T	12	112000000	C	eQTLGen	eQTLGen_trans_eQTLs	ENSG00000177426	TGIF1	6.65e-06	0.041719	4.5046	C
CeD-associated conditions	rs3184504 (in LD with rs653178)	12:111884608:C:T	12	112000000	C	eQTLGen	eQTLGen_trans_eQTLs	ENSG00000177606	JUN	8.43e-08	0.001032	5.3578	C
CeD-associated conditions	rs3184504 (in LD with rs653178)	12:111884608:C:T	12	112000000	C	eQTLGen	eQTLGen_trans_eQTLs	ENSG00000178075	GRAMD1C	1.18e-08	0.000177	5.7032	C
CeD-associated conditions	rs3184504 (in LD with rs653178)	12:111884608:C:T	12	112000000	C	eQTLGen	eQTLGen_trans_eQTLs	ENSG00000178307	TMEM11	7.96e-07	0.006736	-4.9364	C
CeD-associated conditions	rs3184504 (in LD with rs653178)	12:111884608:C:T	12	112000000	C	eQTLGen	eQTLGen_trans_eQTLs	ENSG00000179715	PCED1B	2.32e-07	0.002217	-5.1715	C
CeD-associated conditions	rs3184504 (in LD with rs653178)	12:111884608:C:T	12	112000000	C	eQTLGen	eQTLGen_trans_eQTLs	ENSG00000179833	SERTAD2	6.93e-17	0	8.3483	C
CeD-associated conditions	rs3184504 (in LD with rs653178)	12:111884608:C:T	12	112000000	C	eQTLGen	eQTLGen_trans_eQTLs	ENSG00000180891	CUEDC1	2.47e-07	0.002374	5.1603	C
CeD-associated conditions	rs3184504 (in LD with rs653178)	12:111884608:C:T	12	112000000	C	eQTLGen	eQTLGen_trans_eQTLs	ENSG00000181826	RELL1	2.99e-08	0.000381	5.5423	C
CeD-associated conditions	rs3184504 (in LD with rs653178)	12:111884608:C:T	12	112000000	C	eQTLGen	eQTLGen_trans_eQTLs	ENSG00000182319	SGK223	9.67e-08	0.001094	-5.3328	C
CeD-associated conditions	rs3184504 (in LD with rs653178)	12:111884608:C:T	12	112000000	C	eQTLGen	eQTLGen_trans_eQTLs	ENSG00000182606	TRAK1	1.77e-20	0	9.2754	C
CeD-associated conditions	rs3184504 (in LD with rs653178)	12:111884608:C:T	12	112000000	C	eQTLGen	eQTLGen_trans_eQTLs	ENSG00000182718	ANXA2	7.29e-07	0.006227	4.9538	C
CeD-associated conditions	rs3184504 (in LD with rs653178)	12:111884608:C:T	12	112000000	C	eQTLGen	eQTLGen_trans_eQTLs	ENSG00000183696	UPP1	1.84e-17	0	-8.5035	C
CeD-associated conditions	rs3184504 (in LD with rs653178)	12:111884608:C:T	12	112000000	C	eQTLGen	eQTLGen_trans_eQTLs	ENSG00000183960	KCNH8	8.57e-09	0.000149	5.7569	C
CeD-associated conditions	rs3184504 (in LD with rs653178)	12:111884608:C:T	12	112000000	C	eQTLGen	eQTLGen_trans_eQTLs	ENSG00000184307	ZDHHC23	7.39e-11	0	6.5128	C
CeD-associated conditions	rs3184504 (in LD with rs653178)	12:111884608:C:T	12	112000000	C	eQTLGen	eQTLGen_trans_eQTLs	ENSG00000184613	NELL2	3.55e-06	0.024965	-4.6364	C
CeD-associated conditions	rs3184504 (in LD with rs653178)	12:111884608:C:T	12	112000000	C	eQTLGen	eQTLGen_trans_eQTLs	ENSG00000185347	C14orf80	2.83e-08	0.000384	5.5514	C
CeD-associated conditions	rs3184504 (in LD with rs653178)	12:111884608:C:T	12	112000000	C	eQTLGen	eQTLGen_trans_eQTLs	ENSG00000185436	IFNLR1	2e-08	0.000245	5.6118	C
CeD-associated conditions	rs3184504 (in LD with rs653178)	12:111884608:C:T	12	112000000	C	eQTLGen	eQTLGen_trans_eQTLs	ENSG00000185697	MYBL1	1.79e-07	0.001754	-5.2199	C
CeD-associated conditions	rs3184504 (in LD with rs653178)	12:111884608:C:T	12	112000000	C	eQTLGen	eQTLGen_trans_eQTLs	ENSG00000186088	GSAP	7.43e-08	0.000951	-5.3802	C
CeD-associated conditions	rs3184504 (in LD with rs653178)	12:111884608:C:T	12	112000000	C	eQTLGen	eQTLGen_trans_eQTLs	ENSG00000186265	BTLA	5.79e-07	0.005043	4.9984	C
CeD-associated conditions	rs3184504 (in LD with rs653178)	12:111884608:C:T	12	112000000	C	eQTLGen	eQTLGen_trans_eQTLs	ENSG00000186480	INSIG1	1.53e-06	0.011918	4.8073	C
CeD-associated conditions	rs3184504 (in LD with rs653178)	12:111884608:C:T	12	112000000	C	eQTLGen	eQTLGen_trans_eQTLs	ENSG00000187741	FANCA	3.93e-06	0.027093	-4.615	C
CeD-associated conditions	rs3184504 (in LD with rs653178)	12:111884608:C:T	12	112000000	C	eQTLGen	eQTLGen_trans_eQTLs	ENSG00000188011	CXXC11	4.87e-07	0.004311	5.0316	C
CeD-associated conditions	rs3184504 (in LD with rs653178)	12:111884608:C:T	12	112000000	C	eQTLGen	eQTLGen_trans_eQTLs	ENSG00000188641	DPYD	1.03e-09	3.95e-05	-6.1045	C
CeD-associated conditions	rs3184504 (in LD with rs653178)	12:111884608:C:T	12	112000000	C	eQTLGen	eQTLGen_trans_eQTLs	ENSG00000188820	FAM26F	2.29e-07	0.002218	-5.1738	C
CeD-associated conditions	rs3184504 (in LD with rs653178)	12:111884608:C:T	12	112000000	C	eQTLGen	eQTLGen_trans_eQTLs	ENSG00000189319	FAM53B	3.86e-09	0.000106	5.8902	C
CeD-associated conditions	rs3184504 (in LD with rs653178)	12:111884608:C:T	12	112000000	C	eQTLGen	eQTLGen_trans_eQTLs	ENSG00000196083	IL1RAP	6.43e-10	2.05e-05	6.1798	C
CeD-associated conditions	rs3184504 (in LD with rs653178)	12:111884608:C:T	12	112000000	C	eQTLGen	eQTLGen_trans_eQTLs	ENSG00000196139	AKR1C3	1.26e-08	0.000176	-5.6909	C
CeD-associated conditions	rs3184504 (in LD with rs653178)	12:111884608:C:T	12	112000000	C	eQTLGen	eQTLGen_trans_eQTLs	ENSG00000196141	SPATS2L	4.17e-08	0.000581	5.4835	C
CeD-associated conditions	rs3184504 (in LD with rs653178)	12:111884608:C:T	12	112000000	C	eQTLGen	eQTLGen_trans_eQTLs	ENSG00000196154	S100A4	1.72e-06	0.013349	4.7839	C
CeD-associated conditions	rs3184504 (in LD with rs653178)	12:111884608:C:T	12	112000000	C	eQTLGen	eQTLGen_trans_eQTLs	ENSG00000196329	GIMAP5	1.24e-07	0.00134	-5.2875	C
CeD-associated conditions	rs3184504 (in LD with rs653178)	12:111884608:C:T	12	112000000	C	eQTLGen	eQTLGen_trans_eQTLs	ENSG00000196352	CD55	1.6e-06	0.012533	4.7983	C
CeD-associated conditions	rs3184504 (in LD with rs653178)	12:111884608:C:T	12	112000000	C	eQTLGen	eQTLGen_trans_eQTLs	ENSG00000196562	SULF2	5.87e-11	0	6.5471	C
CeD-associated conditions	rs3184504 (in LD with rs653178)	12:111884608:C:T	12	112000000	C	eQTLGen	eQTLGen_trans_eQTLs	ENSG00000196628	TCF4	3.68e-20	0	9.1972	C
CeD-associated conditions	rs3184504 (in LD with rs653178)	12:111884608:C:T	12	112000000	C	eQTLGen	eQTLGen_trans_eQTLs	ENSG00000196872	KIAA1211L	1.88e-11	0	6.715	C
CeD-associated conditions	rs3184504 (in LD with rs653178)	12:111884608:C:T	12	112000000	C	eQTLGen	eQTLGen_trans_eQTLs	ENSG00000196975	ANXA4	1.4e-06	0.011093	4.8245	C
CeD-associated conditions	rs3184504 (in LD with rs653178)	12:111884608:C:T	12	112000000	C	eQTLGen	eQTLGen_trans_eQTLs	ENSG00000197122	SRC	6.09e-08	0.000805	-5.4159	C
CeD-associated conditions	rs3184504 (in LD with rs653178)	12:111884608:C:T	12	112000000	C	eQTLGen	eQTLGen_trans_eQTLs	ENSG00000197635	DPP4	6.24e-11	0	-6.5377	C
CeD-associated conditions	rs3184504 (in LD with rs653178)	12:111884608:C:T	12	112000000	C	eQTLGen	eQTLGen_trans_eQTLs	ENSG00000197646	PDCD1LG2	3.16e-12	0	-6.9705	C
CeD-associated conditions	rs3184504 (in LD with rs653178)	12:111884608:C:T	12	112000000	C	eQTLGen	eQTLGen_trans_eQTLs	ENSG00000197705	KLHL14	3.87e-09	0.000106	5.8898	C
CeD-associated conditions	rs3184504 (in LD with rs653178)	12:111884608:C:T	12	112000000	C	eQTLGen	eQTLGen_trans_eQTLs	ENSG00000197747	S100A10	5.96e-48	0	14.5487	C
CeD-associated conditions	rs3184504 (in LD with rs653178)	12:111884608:C:T	12	112000000	C	eQTLGen	eQTLGen_trans_eQTLs	ENSG00000197852	FAM212B	1.68e-18	0	8.7769	C
CeD-associated conditions	rs3184504 (in LD with rs653178)	12:111884608:C:T	12	112000000	C	eQTLGen	eQTLGen_trans_eQTLs	ENSG00000198019	FCGR1B	1.12e-13	0	-7.4257	C
CeD-associated conditions	rs3184504 (in LD with rs653178)	12:111884608:C:T	12	112000000	C	eQTLGen	eQTLGen_trans_eQTLs	ENSG00000198216	CACNA1E	9.6e-07	0.007843	-4.8995	C
CeD-associated conditions	rs3184504 (in LD with rs653178)	12:111884608:C:T	12	112000000	C	eQTLGen	eQTLGen_trans_eQTLs	ENSG00000198574	SH2D1B	4.39e-07	0.003948	-5.0512	C
CeD-associated conditions	rs3184504 (in LD with rs653178)	12:111884608:C:T	12	112000000	C	eQTLGen	eQTLGen_trans_eQTLs	ENSG00000198915	RASGEF1A	1.81e-06	0.014066	4.7738	C
CeD-associated conditions	rs3184504 (in LD with rs653178)	12:111884608:C:T	12	112000000	C	eQTLGen	eQTLGen_trans_eQTLs	ENSG00000204131	NHSL2	3.39e-07	0.00313	5.1003	C
CeD-associated conditions	rs3184504 (in LD with rs653178)	12:111884608:C:T	12	112000000	C	eQTLGen	eQTLGen_trans_eQTLs	ENSG00000205220	PSMB10	2.49e-19	0	-8.989	C
CeD-associated conditions	rs3184504 (in LD with rs653178)	12:111884608:C:T	12	112000000	C	eQTLGen	eQTLGen_trans_eQTLs	ENSG00000205302	SNX2	2.69e-12	0	6.993	C
CeD-associated conditions	rs3184504 (in LD with rs653178)	12:111884608:C:T	12	112000000	C	eQTLGen	eQTLGen_trans_eQTLs	ENSG00000205476	CCDC85C	7.15e-08	0.000887	-5.3874	C
CeD-associated conditions	rs3184504 (in LD with rs653178)	12:111884608:C:T	12	112000000	C	eQTLGen	eQTLGen_trans_eQTLs	ENSG00000206560	ANKRD28	1.33e-10	0	6.4242	C
CeD-associated conditions	rs3184504 (in LD with rs653178)	12:111884608:C:T	12	112000000	C	eQTLGen	eQTLGen_trans_eQTLs	ENSG00000206561	COLQ	5.45e-29	0	-11.1741	C
CeD-associated conditions	rs3184504 (in LD with rs653178)	12:111884608:C:T	12	112000000	C	eQTLGen	eQTLGen_trans_eQTLs	ENSG00000213085	CCDC19	3.6e-09	0.000107	5.9017	C
CeD-associated conditions	rs3184504 (in LD with rs653178)	12:111884608:C:T	12	112000000	C	eQTLGen	eQTLGen_trans_eQTLs	ENSG00000213145	CRIP1	5.29e-14	0	7.5246	C
CeD-associated conditions	rs3184504 (in LD with rs653178)	12:111884608:C:T	12	112000000	C	eQTLGen	eQTLGen_trans_eQTLs	ENSG00000213231	TCL1B	1.39e-06	0.010909	4.827	C
CeD-associated conditions	rs3184504 (in LD with rs653178)	12:111884608:C:T	12	112000000	C	eQTLGen	eQTLGen_trans_eQTLs	ENSG00000214274	ANG	3.54e-09	0.000107	5.9046	C
CeD-associated conditions	rs3184504 (in LD with rs653178)	12:111884608:C:T	12	112000000	C	eQTLGen	eQTLGen_trans_eQTLs	ENSG00000215788	TNFRSF25	7.55e-07	0.006443	-4.9464	C
CeD-associated conditions	rs3184504 (in LD with rs653178)	12:111884608:C:T	12	112000000	C	eQTLGen	eQTLGen_trans_eQTLs	ENSG00000225492	GBP1P1	1.52e-07	0.001605	-5.2496	C
CeD-associated conditions	rs3184504 (in LD with rs653178)	12:111884608:C:T	12	112000000	C	eQTLGen	eQTLGen_trans_eQTLs	ENSG00000225783	MIAT	4.33e-10	2.11e-05	6.2417	C
CeD-associated conditions	rs3184504 (in LD with rs653178)	12:111884608:C:T	12	112000000	C	eQTLGen	eQTLGen_trans_eQTLs	ENSG00000226777	KIAA0125	9.29e-10	3.98e-05	6.1213	C
CeD-associated conditions	rs3184504 (in LD with rs653178)	12:111884608:C:T	12	112000000	C	eQTLGen	eQTLGen_trans_eQTLs	ENSG00000233029	RP11-439A17.9	3.29e-08	0.000421	-5.5249	C
CeD-associated conditions	rs3184504 (in LD with rs653178)	12:111884608:C:T	12	112000000	C	eQTLGen	eQTLGen_trans_eQTLs	ENSG00000233030	RP11-196G18.3	7.78e-17	0	-8.3345	C
CeD-associated conditions	rs3184504 (in LD with rs653178)	12:111884608:C:T	12	112000000	C	eQTLGen	eQTLGen_trans_eQTLs	ENSG00000233355	CHRM3-AS2	2.77e-07	0.002641	-5.138	C
CeD-associated conditions	rs3184504 (in LD with rs653178)	12:111884608:C:T	12	112000000	C	eQTLGen	eQTLGen_trans_eQTLs	ENSG00000233461	RP11-295G20.2	6.99e-09	0.000134	-5.791	C
CeD-associated conditions	rs3184504 (in LD with rs653178)	12:111884608:C:T	12	112000000	C	eQTLGen	eQTLGen_trans_eQTLs	ENSG00000233730	RP4-666F24.3	6.34e-07	0.005581	4.9808	C
CeD-associated conditions	rs3184504 (in LD with rs653178)	12:111884608:C:T	12	112000000	C	eQTLGen	eQTLGen_trans_eQTLs	ENSG00000235162	C12orf75	1.84e-08	0.000247	5.6267	C
CeD-associated conditions	rs3184504 (in LD with rs653178)	12:111884608:C:T	12	112000000	C	eQTLGen	eQTLGen_trans_eQTLs	ENSG00000235505	RP11-693N9.2	1.95e-08	0.000246	-5.6163	C
CeD-associated conditions	rs3184504 (in LD with rs653178)	12:111884608:C:T	12	112000000	C	eQTLGen	eQTLGen_trans_eQTLs	ENSG00000235532	LINC00402	2.07e-09	5.6e-05	-5.9921	C
CeD-associated conditions	rs3184504 (in LD with rs653178)	12:111884608:C:T	12	112000000	C	eQTLGen	eQTLGen_trans_eQTLs	ENSG00000236901	MIR600HG	8.12e-09	0.000149	5.7662	C
CeD-associated conditions	rs3184504 (in LD with rs653178)	12:111884608:C:T	12	112000000	C	eQTLGen	eQTLGen_trans_eQTLs	ENSG00000240505	TNFRSF13B	1.53e-06	0.011903	4.8075	C
CeD-associated conditions	rs3184504 (in LD with rs653178)	12:111884608:C:T	12	112000000	C	eQTLGen	eQTLGen_trans_eQTLs	ENSG00000248323	LUCAT1	3.56e-08	0.000461	5.5116	C
CeD-associated conditions	rs3184504 (in LD with rs653178)	12:111884608:C:T	12	112000000	C	eQTLGen	eQTLGen_trans_eQTLs	ENSG00000250510	GPR162	1.82e-09	5.65e-05	6.0129	C
CeD-associated conditions	rs3184504 (in LD with rs653178)	12:111884608:C:T	12	112000000	C	eQTLGen	eQTLGen_trans_eQTLs	ENSG00000253193	FCGR1C	5.52e-11	0	-6.5561	C
CeD-associated conditions	rs3184504 (in LD with rs653178)	12:111884608:C:T	12	112000000	C	eQTLGen	eQTLGen_trans_eQTLs	ENSG00000254838	GVINP1	5e-08	0.000695	-5.4511	C
CeD-associated conditions	rs3184504 (in LD with rs653178)	12:111884608:C:T	12	112000000	C	eQTLGen	eQTLGen_trans_eQTLs	ENSG00000260461	RP11-541N10.3	5.69e-10	2.07e-05	-6.1986	C
CeD-associated conditions	rs3184504 (in LD with rs653178)	12:111884608:C:T	12	112000000	C	eQTLGen	eQTLGen_trans_eQTLs	ENSG00000260655	CTA-250D10.23	9.83e-10	3.97e-05	6.1123	C
CeD-associated conditions	rs3184504 (in LD with rs653178)	12:111884608:C:T	12	112000000	C	eQTLGen	eQTLGen_trans_eQTLs	ENSG00000260943	RP11-476D10.1	2.39e-11	0	-6.6797	C
CeD-associated conditions	rs3184504 (in LD with rs653178)	12:111884608:C:T	12	112000000	C	eQTLGen	eQTLGen_trans_eQTLs	ENSG00000263463	MIR378I	1.21e-10	0	6.4383	C
CeD-associated conditions	rs2298428 (queried SNP)	22:21982892:C:T	22	21982892	T	GTEx/v8	Brain_Anterior_cingulate_cortex_BA24	ENSG00000161180	CCDC116	5.74824e-07	0.00149899	-0.621873	C
CeD-associated conditions	rs2298428 (queried SNP)	22:21982892:C:T	22	21982892	T	GTEx/v8	Brain_Cerebellar_Hemisphere	ENSG00000161180	CCDC116	2.05478e-08	9.77351e-08	-0.694079	C
CeD-associated conditions	rs2298428 (queried SNP)	22:21982892:C:T	22	21982892	T	GTEx/v8	Brain_Cerebellum	ENSG00000161180	CCDC116	5.12438e-14	1.20888e-12	-0.811149	C
CeD-associated conditions	rs2298428 (queried SNP)	22:21982892:C:T	22	21982892	T	GTEx/v8	Brain_Cerebellum	ENSG00000161179	YDJC	3.14806e-05	0.036201	0.254521	C
CeD-associated conditions	rs2298428 (queried SNP)	22:21982892:C:T	22	21982892	T	GTEx/v8	Brain_Cortex	ENSG00000273342	KB-1440D3.14	1.24953e-05	0.0150181	-0.589127	C
CeD-associated conditions	rs2298428 (queried SNP)	22:21982892:C:T	22	21982892	T	GTEx/v8	Brain_Cortex	ENSG00000161180	CCDC116	1.02775e-08	3.69177e-07	-0.639059	C
CeD-associated conditions	rs2298428 (queried SNP)	22:21982892:C:T	22	21982892	T	GTEx/v8	Brain_Frontal_Cortex_BA9	ENSG00000161180	CCDC116	1.14773e-05	0.02815	-0.544477	C
CeD-associated conditions	rs2298428 (queried SNP)	22:21982892:C:T	22	21982892	T	GTEx/v8	Brain_Hippocampus	ENSG00000228050	TOP3BP1	2.07654e-06	4.64771e-12	-0.676961	C
CeD-associated conditions	rs2298428 (queried SNP)	22:21982892:C:T	22	21982892	T	GTEx/v8	Brain_Hippocampus	ENSG00000161180	CCDC116	2.84687e-06	0.00240011	-0.623451	C
CeD-associated conditions	rs2298428 (queried SNP)	22:21982892:C:T	22	21982892	T	GTEx/v8	Brain_Hippocampus	ENSG00000161179	YDJC	5.53481e-08	0.000559968	0.245123	C
CeD-associated conditions	rs2298428 (queried SNP)	22:21982892:C:T	22	21982892	T	GTEx/v8	Brain_Nucleus_accumbens_basal_ganglia	ENSG00000161180	CCDC116	4.69218e-06	0.00604733	-0.467481	C
CeD-associated conditions	rs2298428 (queried SNP)	22:21982892:C:T	22	21982892	T	GTEx/v8	Cells_Cultured_fibroblasts	ENSG00000161180	CCDC116	1.55588e-15	4.01193e-13	-0.675762	C
CeD-associated conditions	rs2298428 (queried SNP)	22:21982892:C:T	22	21982892	T	GTEx/v8	Colon_Sigmoid	ENSG00000161180	CCDC116	6.90754e-18	7.03366e-18	-0.648809	C
CeD-associated conditions	rs2298428 (queried SNP)	22:21982892:C:T	22	21982892	T	GTEx/v8	Colon_Sigmoid	ENSG00000161179	YDJC	3.34339e-05	0.00303177	0.23368	C
CeD-associated conditions	rs2298428 (queried SNP)	22:21982892:C:T	22	21982892	T	GTEx/v8	Colon_Transverse	ENSG00000161180	CCDC116	8.04657e-06	5.46205e-05	-0.299401	C
CeD-associated conditions	rs2298428 (queried SNP)	22:21982892:C:T	22	21982892	T	GTEx/v8	Esophagus_Gastroesophageal_Junction	ENSG00000185651	UBE2L3	8.85136e-07	6.35636e-06	0.171999	C
CeD-associated conditions	rs2298428 (queried SNP)	22:21982892:C:T	22	21982892	T	GTEx/v8	Esophagus_Gastroesophageal_Junction	ENSG00000161180	CCDC116	7.95844e-15	1.72292e-12	-0.551849	C
CeD-associated conditions	rs2298428 (queried SNP)	22:21982892:C:T	22	21982892	T	GTEx/v8	Esophagus_Mucosa	ENSG00000161180	CCDC116	6.26939e-14	6.59639e-12	-0.516465	C
CeD-associated conditions	rs2298428 (queried SNP)	22:21982892:C:T	22	21982892	T	GTEx/v8	Esophagus_Mucosa	ENSG00000185651	UBE2L3	1.16903e-09	1.32498e-07	0.19252	C
CeD-associated conditions	rs2298428 (queried SNP)	22:21982892:C:T	22	21982892	T	GTEx/v8	Esophagus_Muscularis	ENSG00000185651	UBE2L3	3.6967e-09	1.85673e-06	0.137653	C
CeD-associated conditions	rs2298428 (queried SNP)	22:21982892:C:T	22	21982892	T	GTEx/v8	Esophagus_Muscularis	ENSG00000161180	CCDC116	1.16202e-20	9.69137e-21	-0.585428	C
CeD-associated conditions	rs2298428 (queried SNP)	22:21982892:C:T	22	21982892	T	GTEx/v8	Muscle_Skeletal	ENSG00000161180	CCDC116	6.31258e-07	5.56307e-08	-0.315173	C
CeD-associated conditions	rs2298428 (queried SNP)	22:21982892:C:T	22	21982892	T	GTEx/v8	Muscle_Skeletal	ENSG00000185651	UBE2L3	2.69072e-12	6.16873e-13	0.16538	C
CeD-associated conditions	rs2298428 (queried SNP)	22:21982892:C:T	22	21982892	T	GTEx/v8	Nerve_Tibial	ENSG00000161179	YDJC	0.000146412	2.3839e-07	0.109831	C
CeD-associated conditions	rs2298428 (queried SNP)	22:21982892:C:T	22	21982892	T	GTEx/v8	Nerve_Tibial	ENSG00000161180	CCDC116	2.44869e-24	4.75584e-26	-0.669832	C
CeD-associated conditions	rs2298428 (queried SNP)	22:21982892:C:T	22	21982892	T	GTEx/v8	Nerve_Tibial	ENSG00000273342	KB-1440D3.14	1.81729e-05	0.00318438	-0.355584	C
CeD-associated conditions	rs2298428 (queried SNP)	22:21982892:C:T	22	21982892	T	GTEx/v8	Nerve_Tibial	ENSG00000185651	UBE2L3	1.33986e-07	4.40288e-08	0.124893	C
CeD-associated conditions	rs2298428 (queried SNP)	22:21982892:C:T	22	21982892	T	GTEx/v8	Pancreas	ENSG00000161180	CCDC116	5.50302e-12	2.9661e-08	-0.687567	C
CeD-associated conditions	rs2298428 (queried SNP)	22:21982892:C:T	22	21982892	T	GTEx/v8	Skin_Not_Sun_Exposed_Suprapubic	ENSG00000161180	CCDC116	3.37964e-11	2.17818e-11	-0.518017	C
CeD-associated conditions	rs2298428 (queried SNP)	22:21982892:C:T	22	21982892	T	GTEx/v8	Skin_Sun_Exposed_Lower_leg	ENSG00000185651	UBE2L3	1.274e-06	2.51239e-08	0.116865	C
CeD-associated conditions	rs2298428 (queried SNP)	22:21982892:C:T	22	21982892	T	GTEx/v8	Skin_Sun_Exposed_Lower_leg	ENSG00000161180	CCDC116	3.39412e-21	1.69429e-20	-0.623653	C
CeD-associated conditions	rs2298428 (queried SNP)	22:21982892:C:T	22	21982892	T	GTEx/v8	Small_Intestine_Terminal_Ileum	ENSG00000161180	CCDC116	2.71187e-05	4.3533e-06	-0.532808	C
CeD-associated conditions	rs2298428 (queried SNP)	22:21982892:C:T	22	21982892	T	GTEx/v8	Stomach	ENSG00000161180	CCDC116	6.28509e-09	1.27028e-07	-0.394008	C
CeD-associated conditions	rs2298428 (queried SNP)	22:21982892:C:T	22	21982892	T	GTEx/v8	Thyroid	ENSG00000169635	HIC2	2.23941e-05	0.000275746	0.197098	C
CeD-associated conditions	rs2298428 (queried SNP)	22:21982892:C:T	22	21982892	T	GTEx/v8	Thyroid	ENSG00000161180	CCDC116	1.53287e-14	6.03311e-13	-0.484972	C
CeD-associated conditions	rs2298428 (queried SNP)	22:21982892:C:T	22	21982892	T	GTEx/v8	Whole_Blood	ENSG00000161180	CCDC116	3.6263e-05	0.000462209	-0.305161	C
CeD-associated conditions	rs2298428 (queried SNP)	22:21982892:C:T	22	21982892	T	GTEx/v8	Whole_Blood	ENSG00000185651	UBE2L3	9.77639e-22	1.49517e-21	0.182877	C
CeD-associated conditions	rs2298428 (queried SNP)	22:21982892:C:T	22	21982892	T	BIOSQTL	BIOS_eQTL_geneLevel	ENSG00000185651	UBE2L3	2.47883e-107	0	22.0069	C
CeD-associated conditions	rs2298428 (queried SNP)	22:21982892:C:T	22	21982892	T	BIOSQTL	BIOS_eQTL_geneLevel	ENSG00000161180	CCDC116	5.87266e-24	0	-10.0939	C
CeD-associated conditions	rs2298428 (queried SNP)	22:21982892:C:T	22	21982892	T	BIOSQTL	BIOS_eQTL_geneLevel	ENSG00000161179	YDJC	2.81055e-06	0.00211879	4.68439	C
CeD-associated conditions	rs2298428 (queried SNP)	22:21982892:C:T	22	21982892	T	BIOSQTL	BIOS_eQTL_geneLevel	ENSG00000100027	YPEL1	3.16824e-06	0.00237842	4.65961	C
CeD-associated conditions	rs2298428 (queried SNP)	22:21982892:C:T	22	21982892	T	BIOSQTL	BIOS_eQTL_geneLevel	ENSG00000100023	PPIL2	3.16824e-06	0.00237842	4.65961	C
CeD-associated conditions	rs2298428 (queried SNP)	22:21982892:C:T	22	21982892	T	eQTLGen	eQTLGen_cis_eQTLs	ENSG00000185651	UBE2L3	3.2717e-310	0	74.8967	C
CeD-associated conditions	rs2298428 (queried SNP)	22:21982892:C:T	22	21982892	T	eQTLGen	eQTLGen_cis_eQTLs	ENSG00000183506	PI4KAP2	3.604e-06	0.0104104	4.6331	C
CeD-associated conditions	rs2298428 (queried SNP)	22:21982892:C:T	22	21982892	T	eQTLGen	eQTLGen_cis_eQTLs	ENSG00000161180	CCDC116	1.2639e-07	0.000426306	-5.284	C
CeD-associated conditions	rs2298428 (queried SNP)	22:21982892:C:T	22	21982892	T	eQTLGen	eQTLGen_cis_eQTLs	ENSG00000100034	PPM1F	1.1319e-09	1.3113e-05	6.0896	C
CeD-associated conditions	rs2298428 (queried SNP)	22:21982892:C:T	22	21982892	T	eQTLGen	eQTLGen_trans_eQTLs	ENSG00000223609	HBD	1.0602e-08	0.000161996	-5.7206	C
CeD-associated conditions	rs2298428 (queried SNP)	22:21982892:C:T	22	21982892	T	eQTLGen	eQTLGen_trans_eQTLs	ENSG00000162366	PDZK1IP1	6.209e-07	0.00545944	4.9847	C
CeD-associated conditions	rs2298428 (queried SNP)	22:21982892:C:T	22	21982892	T	eQTLGen	eQTLGen_trans_eQTLs	ENSG00000143774	GUK1	2.3125e-06	0.0173784	-4.7238	C
CeD-associated conditions	rs2298428 (queried SNP)	22:21982892:C:T	22	21982892	T	eQTLGen	eQTLGen_trans_eQTLs	ENSG00000143416	SELENBP1	8.7254e-07	0.00730193	-4.9184	C
CeD-associated conditions	rs2298428 (queried SNP)	22:21982892:C:T	22	21982892	T	eQTLGen	eQTLGen_trans_eQTLs	ENSG00000134779	TPGS2	6.7444e-06	0.0421229	4.5018	C
CeD-associated conditions	rs2298428 (queried SNP)	22:21982892:C:T	22	21982892	T	eQTLGen	eQTLGen_trans_eQTLs	ENSG00000115758	ODC1	1.4205e-11	0	-6.7556	C
Extraintestinal manifestations, AITD, T1D	rs3184504 (in LD with rs653178)	12:111884608:C:T	12	112000000	C	GTEx/v8	Brain_Nucleus_accumbens_basal_ganglia	ENSG00000111275	ALDH2	0.000151	0.00382	-0.15255	C
Extraintestinal manifestations, AITD, T1D	rs3184504 (in LD with rs653178)	12:111884608:C:T	12	112000000	C	GTEx/v8	Colon_Sigmoid	ENSG00000198270	TMEM116	8.01e-05	3.67e-22	0.198697	C
Extraintestinal manifestations, AITD, T1D	rs3184504 (in LD with rs653178)	12:111884608:C:T	12	112000000	C	GTEx/v8	Esophagus_Mucosa	ENSG00000111275	ALDH2	4.81e-11	1.91e-22	-0.24258	C
Extraintestinal manifestations, AITD, T1D	rs3184504 (in LD with rs653178)	12:111884608:C:T	12	112000000	C	GTEx/v8	Esophagus_Mucosa	ENSG00000185847	RP1-46F2.2	6.77e-07	1.18e-09	-0.2449	C
Extraintestinal manifestations, AITD, T1D	rs3184504 (in LD with rs653178)	12:111884608:C:T	12	112000000	C	GTEx/v8	Muscle_Skeletal	ENSG00000185847	RP1-46F2.2	2.76e-07	1.42e-39	-0.11263	C
Extraintestinal manifestations, AITD, T1D	rs3184504 (in LD with rs653178)	12:111884608:C:T	12	112000000	C	GTEx/v8	Muscle_Skeletal	ENSG00000198270	TMEM116	4.95e-06	7.15e-34	0.15315	C
Extraintestinal manifestations, AITD, T1D	rs3184504 (in LD with rs653178)	12:111884608:C:T	12	112000000	C	GTEx/v8	Skin_Not_Sun_Exposed_Suprapubic	ENSG00000111275	ALDH2	4.47e-09	2.27e-24	-0.19358	C
Extraintestinal manifestations, AITD, T1D	rs3184504 (in LD with rs653178)	12:111884608:C:T	12	112000000	C	GTEx/v8	Skin_Sun_Exposed_Lower_leg	ENSG00000111275	ALDH2	1.53e-08	1.25e-25	-0.14762	C
Extraintestinal manifestations, AITD, T1D	rs3184504 (in LD with rs653178)	12:111884608:C:T	12	112000000	T	eQTLGen	eQTLGen_cis_eQTLs	ENSG00000111231	GPN3	7.23e-28	0	10.9426	C
Extraintestinal manifestations, AITD, T1D	rs3184504 (in LD with rs653178)	12:111884608:C:T	12	112000000	T	eQTLGen	eQTLGen_cis_eQTLs	ENSG00000111237	VPS29	2.42e-09	2.6e-05	-5.9666	C
Extraintestinal manifestations, AITD, T1D	rs3184504 (in LD with rs653178)	12:111884608:C:T	12	112000000	T	eQTLGen	eQTLGen_cis_eQTLs	ENSG00000111252	SH2B3	1.03e-68	0	17.5191	C
Extraintestinal manifestations, AITD, T1D	rs3184504 (in LD with rs653178)	12:111884608:C:T	12	112000000	T	eQTLGen	eQTLGen_cis_eQTLs	ENSG00000111271	ACAD10	2.47e-06	0.007197	-4.7105	C
Extraintestinal manifestations, AITD, T1D	rs3184504 (in LD with rs653178)	12:111884608:C:T	12	112000000	T	eQTLGen	eQTLGen_cis_eQTLs	ENSG00000111275	ALDH2	9.56e-28	0	-10.9169	C
Extraintestinal manifestations, AITD, T1D	rs3184504 (in LD with rs653178)	12:111884608:C:T	12	112000000	T	eQTLGen	eQTLGen_cis_eQTLs	ENSG00000111300	NAA25	4.78e-08	0.00019	-5.4593	C
Extraintestinal manifestations, AITD, T1D	rs3184504 (in LD with rs653178)	12:111884608:C:T	12	112000000	T	eQTLGen	eQTLGen_cis_eQTLs	ENSG00000122986	HVCN1	5.19e-06	0.014942	-4.5568	C
Extraintestinal manifestations, AITD, T1D	rs3184504 (in LD with rs653178)	12:111884608:C:T	12	112000000	T	eQTLGen	eQTLGen_cis_eQTLs	ENSG00000135148	TRAFD1	2.27e-17	0	8.4792	C
Extraintestinal manifestations, AITD, T1D	rs3184504 (in LD with rs653178)	12:111884608:C:T	12	112000000	T	eQTLGen	eQTLGen_cis_eQTLs	ENSG00000173064	HECTD4	1.8e-05	0.049346	-4.2878	C
Extraintestinal manifestations, AITD, T1D	rs3184504 (in LD with rs653178)	12:111884608:C:T	12	112000000	T	eQTLGen	eQTLGen_cis_eQTLs	ENSG00000196850	PPTC7	3.22e-06	0.009323	-4.656	C
Extraintestinal manifestations, AITD, T1D	rs3184504 (in LD with rs653178)	12:111884608:C:T	12	112000000	T	eQTLGen	eQTLGen_cis_eQTLs	ENSG00000198270	TMEM116	1.51e-22	0	-9.77	C
Extraintestinal manifestations, AITD, T1D	rs3184504 (in LD with rs653178)	12:111884608:C:T	12	112000000	T	eQTLGen	eQTLGen_cis_eQTLs	ENSG00000198324	FAM109A	1.26e-19	0	-9.0639	C
Extraintestinal manifestations, AITD, T1D	rs3184504 (in LD with rs653178)	12:111884608:C:T	12	112000000	T	eQTLGen	eQTLGen_cis_eQTLs	ENSG00000204852	TCTN1	2.93e-11	0	-6.65	C
Extraintestinal manifestations, AITD, T1D	rs3184504 (in LD with rs653178)	12:111884608:C:T	12	112000000	T	eQTLGen	eQTLGen_cis_eQTLs	ENSG00000204856	FAM216A	6.1e-08	0.000271	5.4159	C
Extraintestinal manifestations, AITD, T1D	rs3184504 (in LD with rs653178)	12:111884608:C:T	12	112000000	T	eQTLGen	eQTLGen_cis_eQTLs	ENSG00000226469	ADAM1B	9.81e-12	0	-6.8091	C
Extraintestinal manifestations, AITD, T1D	rs3184504 (in LD with rs653178)	12:111884608:C:T	12	112000000	T	eQTLGen	eQTLGen_cis_eQTLs	ENSG00000234608	MAPKAPK5-AS1	3.51e-40	0	-13.2688	C
Extraintestinal manifestations, AITD, T1D	rs3184504 (in LD with rs653178)	12:111884608:C:T	12	112000000	T	eQTLGen	eQTLGen_cis_eQTLs	ENSG00000257595	RP3-473L9.4	9.75e-08	0.000346	-5.3313	C
Extraintestinal manifestations, AITD, T1D	rs3184504 (in LD with rs653178)	12:111884608:C:T	12	112000000	T	eQTLGen	eQTLGen_cis_eQTLs	ENSG00000257877	RP3-462E2.3	1.09e-13	0	-7.4291	C
Extraintestinal manifestations, AITD, T1D	rs3184504 (in LD with rs653178)	12:111884608:C:T	12	112000000	T	eQTLGen	eQTLGen_cis_eQTLs	ENSG00000270018	RP3-462E2.5	3.26e-06	0.009351	4.6542	C
Extraintestinal manifestations, AITD, T1D	rs3184504 (in LD with rs653178)	12:111884608:C:T	12	112000000	T	BIOSQTL	BIOS_eQTL_geneLevel	ENSG00000111252	SH2B3	1.21e-12	0	7.1038	C
Extraintestinal manifestations, AITD, T1D	rs3184504 (in LD with rs653178)	12:111884608:C:T	12	112000000	T	BIOSQTL	BIOS_eQTL_geneLevel	ENSG00000198324	FAM109A	3.48e-07	0.000248	-5.09545	C
Extraintestinal manifestations, AITD, T1D	rs3184504 (in LD with rs653178)	12:111884608:C:T	12	112000000	C	eQTLGen	eQTLGen_trans_eQTLs	ENSG00000002549	LAP3	5.82e-07	0.00509	-4.9972	C
Extraintestinal manifestations, AITD, T1D	rs3184504 (in LD with rs653178)	12:111884608:C:T	12	112000000	C	eQTLGen	eQTLGen_trans_eQTLs	ENSG00000002586	CD99	2.94e-09	9.07e-05	5.935	C
Extraintestinal manifestations, AITD, T1D	rs3184504 (in LD with rs653178)	12:111884608:C:T	12	112000000	C	eQTLGen	eQTLGen_trans_eQTLs	ENSG00000002587	HS3ST1	1.21e-06	0.009631	4.8537	C
Extraintestinal manifestations, AITD, T1D	rs3184504 (in LD with rs653178)	12:111884608:C:T	12	112000000	C	eQTLGen	eQTLGen_trans_eQTLs	ENSG00000005513	SOX8	2.46e-07	0.002375	-5.1604	C
Extraintestinal manifestations, AITD, T1D	rs3184504 (in LD with rs653178)	12:111884608:C:T	12	112000000	C	eQTLGen	eQTLGen_trans_eQTLs	ENSG00000006530	AGK	2.21e-06	0.016684	-4.7334	C
Extraintestinal manifestations, AITD, T1D	rs3184504 (in LD with rs653178)	12:111884608:C:T	12	112000000	C	eQTLGen	eQTLGen_trans_eQTLs	ENSG00000007237	GAS7	2.81e-10	0	6.3092	C
Extraintestinal manifestations, AITD, T1D	rs3184504 (in LD with rs653178)	12:111884608:C:T	12	112000000	C	eQTLGen	eQTLGen_trans_eQTLs	ENSG00000007312	CD79B	1.12e-09	3.92e-05	6.0908	C
Extraintestinal manifestations, AITD, T1D	rs3184504 (in LD with rs653178)	12:111884608:C:T	12	112000000	C	eQTLGen	eQTLGen_trans_eQTLs	ENSG00000007516	BAIAP3	9.57e-08	0.001082	5.3349	C
Extraintestinal manifestations, AITD, T1D	rs3184504 (in LD with rs653178)	12:111884608:C:T	12	112000000	C	eQTLGen	eQTLGen_trans_eQTLs	ENSG00000007944	MYLIP	4.22e-08	0.000594	-5.481	C
Extraintestinal manifestations, AITD, T1D	rs3184504 (in LD with rs653178)	12:111884608:C:T	12	112000000	C	eQTLGen	eQTLGen_trans_eQTLs	ENSG00000008283	CYB561	5.13e-06	0.033481	-4.5593	C
Extraintestinal manifestations, AITD, T1D	rs3184504 (in LD with rs653178)	12:111884608:C:T	12	112000000	C	eQTLGen	eQTLGen_trans_eQTLs	ENSG00000010030	ETV7	4.41e-15	0	-7.8424	C
Extraintestinal manifestations, AITD, T1D	rs3184504 (in LD with rs653178)	12:111884608:C:T	12	112000000	C	eQTLGen	eQTLGen_trans_eQTLs	ENSG00000010361	FUZ	3.41e-15	0	7.8749	C
Extraintestinal manifestations, AITD, T1D	rs3184504 (in LD with rs653178)	12:111884608:C:T	12	112000000	C	eQTLGen	eQTLGen_trans_eQTLs	ENSG00000010404	IDS	1.49e-07	0.001609	5.2534	C
Extraintestinal manifestations, AITD, T1D	rs3184504 (in LD with rs653178)	12:111884608:C:T	12	112000000	C	eQTLGen	eQTLGen_trans_eQTLs	ENSG00000012124	CD22	4.05e-11	0	6.6026	C
Extraintestinal manifestations, AITD, T1D	rs3184504 (in LD with rs653178)	12:111884608:C:T	12	112000000	C	eQTLGen	eQTLGen_trans_eQTLs	ENSG00000013374	NUB1	5.18e-10	2.09e-05	-6.2135	C
Extraintestinal manifestations, AITD, T1D	rs3184504 (in LD with rs653178)	12:111884608:C:T	12	112000000	C	eQTLGen	eQTLGen_trans_eQTLs	ENSG00000013725	CD6	4.54e-06	0.03034	-4.5848	C
Extraintestinal manifestations, AITD, T1D	rs3184504 (in LD with rs653178)	12:111884608:C:T	12	112000000	C	eQTLGen	eQTLGen_trans_eQTLs	ENSG00000014138	POLA2	8e-06	0.048512	-4.4651	C
Extraintestinal manifestations, AITD, T1D	rs3184504 (in LD with rs653178)	12:111884608:C:T	12	112000000	C	eQTLGen	eQTLGen_trans_eQTLs	ENSG00000021300	PLEKHB1	1.43e-07	0.001542	-5.2618	C
Extraintestinal manifestations, AITD, T1D	rs3184504 (in LD with rs653178)	12:111884608:C:T	12	112000000	C	eQTLGen	eQTLGen_trans_eQTLs	ENSG00000025434	NR1H3	1.62e-06	0.012633	-4.7957	C
Extraintestinal manifestations, AITD, T1D	rs3184504 (in LD with rs653178)	12:111884608:C:T	12	112000000	C	eQTLGen	eQTLGen_trans_eQTLs	ENSG00000026025	VIM	1.4e-13	0	7.3963	C
Extraintestinal manifestations, AITD, T1D	rs3184504 (in LD with rs653178)	12:111884608:C:T	12	112000000	C	eQTLGen	eQTLGen_trans_eQTLs	ENSG00000026652	AGPAT4	1.43e-11	0	6.7552	C
Extraintestinal manifestations, AITD, T1D	rs3184504 (in LD with rs653178)	12:111884608:C:T	12	112000000	C	eQTLGen	eQTLGen_trans_eQTLs	ENSG00000026950	BTN3A1	2.54e-09	7.35e-05	-5.9587	C
Extraintestinal manifestations, AITD, T1D	rs3184504 (in LD with rs653178)	12:111884608:C:T	12	112000000	C	eQTLGen	eQTLGen_trans_eQTLs	ENSG00000032444	PNPLA6	9.67e-07	0.007943	-4.898	C
Extraintestinal manifestations, AITD, T1D	rs3184504 (in LD with rs653178)	12:111884608:C:T	12	112000000	C	eQTLGen	eQTLGen_trans_eQTLs	ENSG00000034053	APBA2	1.91e-08	0.000246	-5.62	C
Extraintestinal manifestations, AITD, T1D	rs3184504 (in LD with rs653178)	12:111884608:C:T	12	112000000	C	eQTLGen	eQTLGen_trans_eQTLs	ENSG00000035681	NSMAF	8.2e-06	0.049414	4.4598	C
Extraintestinal manifestations, AITD, T1D	rs3184504 (in LD with rs653178)	12:111884608:C:T	12	112000000	C	eQTLGen	eQTLGen_trans_eQTLs	ENSG00000038427	VCAN	5.17e-07	0.004466	5.0202	C
Extraintestinal manifestations, AITD, T1D	rs3184504 (in LD with rs653178)	12:111884608:C:T	12	112000000	C	eQTLGen	eQTLGen_trans_eQTLs	ENSG00000041880	PARP3	1.31e-07	0.001395	-5.2776	C
Extraintestinal manifestations, AITD, T1D	rs3184504 (in LD with rs653178)	12:111884608:C:T	12	112000000	C	eQTLGen	eQTLGen_trans_eQTLs	ENSG00000042980	ADAM28	4.46e-08	0.000619	5.4717	C
Extraintestinal manifestations, AITD, T1D	rs3184504 (in LD with rs653178)	12:111884608:C:T	12	112000000	C	eQTLGen	eQTLGen_trans_eQTLs	ENSG00000048462	TNFRSF17	8.17e-08	0.001035	5.3635	C
Extraintestinal manifestations, AITD, T1D	rs3184504 (in LD with rs653178)	12:111884608:C:T	12	112000000	C	eQTLGen	eQTLGen_trans_eQTLs	ENSG00000052749	RRP12	9.08e-14	0	7.4538	C
Extraintestinal manifestations, AITD, T1D	rs3184504 (in LD with rs653178)	12:111884608:C:T	12	112000000	C	eQTLGen	eQTLGen_trans_eQTLs	ENSG00000054654	SYNE2	1.2e-09	3.9e-05	-6.0808	C
Extraintestinal manifestations, AITD, T1D	rs3184504 (in LD with rs653178)	12:111884608:C:T	12	112000000	C	eQTLGen	eQTLGen_trans_eQTLs	ENSG00000054983	GALC	9.25e-07	0.007716	-4.9068	C
Extraintestinal manifestations, AITD, T1D	rs3184504 (in LD with rs653178)	12:111884608:C:T	12	112000000	C	eQTLGen	eQTLGen_trans_eQTLs	ENSG00000055163	CYFIP2	3.35e-06	0.023726	-4.6482	C
Extraintestinal manifestations, AITD, T1D	rs3184504 (in LD with rs653178)	12:111884608:C:T	12	112000000	C	eQTLGen	eQTLGen_trans_eQTLs	ENSG00000055732	MCOLN3	6.53e-09	0.000135	-5.8026	C
Extraintestinal manifestations, AITD, T1D	rs3184504 (in LD with rs653178)	12:111884608:C:T	12	112000000	C	eQTLGen	eQTLGen_trans_eQTLs	ENSG00000058668	ATP2B4	2.29e-19	0	8.9987	C
Extraintestinal manifestations, AITD, T1D	rs3184504 (in LD with rs653178)	12:111884608:C:T	12	112000000	C	eQTLGen	eQTLGen_trans_eQTLs	ENSG00000059728	MXD1	3.59e-06	0.025265	4.634	C
Extraintestinal manifestations, AITD, T1D	rs3184504 (in LD with rs653178)	12:111884608:C:T	12	112000000	C	eQTLGen	eQTLGen_trans_eQTLs	ENSG00000064393	HIPK2	3.62e-06	0.025416	-4.6319	C
Extraintestinal manifestations, AITD, T1D	rs3184504 (in LD with rs653178)	12:111884608:C:T	12	112000000	C	eQTLGen	eQTLGen_trans_eQTLs	ENSG00000064601	CTSA	1.37e-07	0.001512	-5.2697	C
Extraintestinal manifestations, AITD, T1D	rs3184504 (in LD with rs653178)	12:111884608:C:T	12	112000000	C	eQTLGen	eQTLGen_trans_eQTLs	ENSG00000064763	FAR2	3.52e-14	0	7.5778	C
Extraintestinal manifestations, AITD, T1D	rs3184504 (in LD with rs653178)	12:111884608:C:T	12	112000000	C	eQTLGen	eQTLGen_trans_eQTLs	ENSG00000065427	KARS	4.68e-10	2.1e-05	-6.2293	C
Extraintestinal manifestations, AITD, T1D	rs3184504 (in LD with rs653178)	12:111884608:C:T	12	112000000	C	eQTLGen	eQTLGen_trans_eQTLs	ENSG00000065613	SLK	7.35e-06	0.045062	-4.4832	C
Extraintestinal manifestations, AITD, T1D	rs3184504 (in LD with rs653178)	12:111884608:C:T	12	112000000	C	eQTLGen	eQTLGen_trans_eQTLs	ENSG00000067082	KLF6	2.96e-21	0	9.4643	C
Extraintestinal manifestations, AITD, T1D	rs3184504 (in LD with rs653178)	12:111884608:C:T	12	112000000	C	eQTLGen	eQTLGen_trans_eQTLs	ENSG00000068724	TTC7A	4.87e-06	0.032293	4.5703	C
Extraintestinal manifestations, AITD, T1D	rs3184504 (in LD with rs653178)	12:111884608:C:T	12	112000000	C	eQTLGen	eQTLGen_trans_eQTLs	ENSG00000068784	SRBD1	1.25e-16	0	-8.2779	C
Extraintestinal manifestations, AITD, T1D	rs3184504 (in LD with rs653178)	12:111884608:C:T	12	112000000	C	eQTLGen	eQTLGen_trans_eQTLs	ENSG00000069943	PIGB	5.66e-10	2.07e-05	6.1997	C
Extraintestinal manifestations, AITD, T1D	rs3184504 (in LD with rs653178)	12:111884608:C:T	12	112000000	C	eQTLGen	eQTLGen_trans_eQTLs	ENSG00000070501	POLB	3.51e-14	0	-7.5778	C
Extraintestinal manifestations, AITD, T1D	rs3184504 (in LD with rs653178)	12:111884608:C:T	12	112000000	C	eQTLGen	eQTLGen_trans_eQTLs	ENSG00000070540	WIPI1	3.84e-06	0.026655	-4.6196	C
Extraintestinal manifestations, AITD, T1D	rs3184504 (in LD with rs653178)	12:111884608:C:T	12	112000000	C	eQTLGen	eQTLGen_trans_eQTLs	ENSG00000070961	ATP2B1	8.1e-24	0	10.0626	C
Extraintestinal manifestations, AITD, T1D	rs3184504 (in LD with rs653178)	12:111884608:C:T	12	112000000	C	eQTLGen	eQTLGen_trans_eQTLs	ENSG00000071282	LMCD1	2.32e-06	0.017394	4.7235	C
Extraintestinal manifestations, AITD, T1D	rs3184504 (in LD with rs653178)	12:111884608:C:T	12	112000000	C	eQTLGen	eQTLGen_trans_eQTLs	ENSG00000071564	TCF3	1.08e-07	0.00122	5.3129	C
Extraintestinal manifestations, AITD, T1D	rs3184504 (in LD with rs653178)	12:111884608:C:T	12	112000000	C	eQTLGen	eQTLGen_trans_eQTLs	ENSG00000072310	SREBF1	3.15e-06	0.022544	-4.6606	C
Extraintestinal manifestations, AITD, T1D	rs3184504 (in LD with rs653178)	12:111884608:C:T	12	112000000	C	eQTLGen	eQTLGen_trans_eQTLs	ENSG00000072694	FCGR2B	3.4e-06	0.023981	4.6453	C
Extraintestinal manifestations, AITD, T1D	rs3184504 (in LD with rs653178)	12:111884608:C:T	12	112000000	C	eQTLGen	eQTLGen_trans_eQTLs	ENSG00000072952	MRVI1	6.04e-07	0.005324	4.9899	C
Extraintestinal manifestations, AITD, T1D	rs3184504 (in LD with rs653178)	12:111884608:C:T	12	112000000	C	eQTLGen	eQTLGen_trans_eQTLs	ENSG00000073331	ALPK1	5.58e-10	2.08e-05	-6.2019	C
Extraintestinal manifestations, AITD, T1D	rs3184504 (in LD with rs653178)	12:111884608:C:T	12	112000000	C	eQTLGen	eQTLGen_trans_eQTLs	ENSG00000073737	DHRS9	8.32e-14	0	-7.4651	C
Extraintestinal manifestations, AITD, T1D	rs3184504 (in LD with rs653178)	12:111884608:C:T	12	112000000	C	eQTLGen	eQTLGen_trans_eQTLs	ENSG00000074590	NUAK1	1.92e-07	0.001919	5.2069	C
Extraintestinal manifestations, AITD, T1D	rs3184504 (in LD with rs653178)	12:111884608:C:T	12	112000000	C	eQTLGen	eQTLGen_trans_eQTLs	ENSG00000074660	SCARF1	3.38e-07	0.003109	-5.1008	C
Extraintestinal manifestations, AITD, T1D	rs3184504 (in LD with rs653178)	12:111884608:C:T	12	112000000	C	eQTLGen	eQTLGen_trans_eQTLs	ENSG00000074706	IPCEF1	3.4e-07	0.00314	-5.0999	C
Extraintestinal manifestations, AITD, T1D	rs3184504 (in LD with rs653178)	12:111884608:C:T	12	112000000	C	eQTLGen	eQTLGen_trans_eQTLs	ENSG00000074966	TXK	6.34e-15	0	-7.7969	C
Extraintestinal manifestations, AITD, T1D	rs3184504 (in LD with rs653178)	12:111884608:C:T	12	112000000	C	eQTLGen	eQTLGen_trans_eQTLs	ENSG00000075399	VPS9D1	3.77e-08	0.0005	-5.5011	C
Extraintestinal manifestations, AITD, T1D	rs3184504 (in LD with rs653178)	12:111884608:C:T	12	112000000	C	eQTLGen	eQTLGen_trans_eQTLs	ENSG00000075651	PLD1	1.57e-06	0.012339	4.8016	C
Extraintestinal manifestations, AITD, T1D	rs3184504 (in LD with rs653178)	12:111884608:C:T	12	112000000	C	eQTLGen	eQTLGen_trans_eQTLs	ENSG00000077514	POLD3	1.26e-10	0	6.4322	C
Extraintestinal manifestations, AITD, T1D	rs3184504 (in LD with rs653178)	12:111884608:C:T	12	112000000	C	eQTLGen	eQTLGen_trans_eQTLs	ENSG00000077721	UBE2A	6.46e-06	0.040785	4.5107	C
Extraintestinal manifestations, AITD, T1D	rs3184504 (in LD with rs653178)	12:111884608:C:T	12	112000000	C	eQTLGen	eQTLGen_trans_eQTLs	ENSG00000078804	TP53INP2	3.15e-12	0	6.9711	C
Extraintestinal manifestations, AITD, T1D	rs3184504 (in LD with rs653178)	12:111884608:C:T	12	112000000	C	eQTLGen	eQTLGen_trans_eQTLs	ENSG00000081019	RSBN1	4.88e-08	0.000642	-5.4558	C
Extraintestinal manifestations, AITD, T1D	rs3184504 (in LD with rs653178)	12:111884608:C:T	12	112000000	C	eQTLGen	eQTLGen_trans_eQTLs	ENSG00000081189	MEF2C	1.7e-13	0	7.3703	C
Extraintestinal manifestations, AITD, T1D	rs3184504 (in LD with rs653178)	12:111884608:C:T	12	112000000	C	eQTLGen	eQTLGen_trans_eQTLs	ENSG00000081985	IL12RB2	6.01e-06	0.03848	-4.526	C
Extraintestinal manifestations, AITD, T1D	rs3184504 (in LD with rs653178)	12:111884608:C:T	12	112000000	C	eQTLGen	eQTLGen_trans_eQTLs	ENSG00000082074	FYB	4.19e-08	0.00058	-5.4827	C
Extraintestinal manifestations, AITD, T1D	rs3184504 (in LD with rs653178)	12:111884608:C:T	12	112000000	C	eQTLGen	eQTLGen_trans_eQTLs	ENSG00000082293	COL19A1	5.08e-06	0.033247	4.5617	C
Extraintestinal manifestations, AITD, T1D	rs3184504 (in LD with rs653178)	12:111884608:C:T	12	112000000	C	eQTLGen	eQTLGen_trans_eQTLs	ENSG00000082438	COBLL1	2.7e-08	0.000387	5.5598	C
Extraintestinal manifestations, AITD, T1D	rs3184504 (in LD with rs653178)	12:111884608:C:T	12	112000000	C	eQTLGen	eQTLGen_trans_eQTLs	ENSG00000084764	MAPRE3	1.53e-09	5.74e-05	6.0416	C
Extraintestinal manifestations, AITD, T1D	rs3184504 (in LD with rs653178)	12:111884608:C:T	12	112000000	C	eQTLGen	eQTLGen_trans_eQTLs	ENSG00000087253	LPCAT2	3.87e-10	2.13e-05	-6.2589	C
Extraintestinal manifestations, AITD, T1D	rs3184504 (in LD with rs653178)	12:111884608:C:T	12	112000000	C	eQTLGen	eQTLGen_trans_eQTLs	ENSG00000088179	PTPN4	3.22e-13	0	-7.2846	C
Extraintestinal manifestations, AITD, T1D	rs3184504 (in LD with rs653178)	12:111884608:C:T	12	112000000	C	eQTLGen	eQTLGen_trans_eQTLs	ENSG00000088387	DOCK9	5.58e-06	0.036084	-4.5415	C
Extraintestinal manifestations, AITD, T1D	rs3184504 (in LD with rs653178)	12:111884608:C:T	12	112000000	C	eQTLGen	eQTLGen_trans_eQTLs	ENSG00000089692	LAG3	2.5e-08	0.000329	5.5733	C
Extraintestinal manifestations, AITD, T1D	rs3184504 (in LD with rs653178)	12:111884608:C:T	12	112000000	C	eQTLGen	eQTLGen_trans_eQTLs	ENSG00000090339	ICAM1	2.27e-11	0	-6.6875	C
Extraintestinal manifestations, AITD, T1D	rs3184504 (in LD with rs653178)	12:111884608:C:T	12	112000000	C	eQTLGen	eQTLGen_trans_eQTLs	ENSG00000091490	SEL1L3	5.74e-08	0.000809	5.4267	C
Extraintestinal manifestations, AITD, T1D	rs3184504 (in LD with rs653178)	12:111884608:C:T	12	112000000	C	eQTLGen	eQTLGen_trans_eQTLs	ENSG00000092010	PSME1	6.7e-10	2.04e-05	-6.1728	C
Extraintestinal manifestations, AITD, T1D	rs3184504 (in LD with rs653178)	12:111884608:C:T	12	112000000	C	eQTLGen	eQTLGen_trans_eQTLs	ENSG00000092096	SLC22A17	1.83e-09	5.65e-05	-6.0121	C
Extraintestinal manifestations, AITD, T1D	rs3184504 (in LD with rs653178)	12:111884608:C:T	12	112000000	C	eQTLGen	eQTLGen_trans_eQTLs	ENSG00000092820	EZR	2.12e-19	0	9.0069	C
Extraintestinal manifestations, AITD, T1D	rs3184504 (in LD with rs653178)	12:111884608:C:T	12	112000000	C	eQTLGen	eQTLGen_trans_eQTLs	ENSG00000092964	DPYSL2	5.13e-10	2.09e-05	6.2151	C
Extraintestinal manifestations, AITD, T1D	rs3184504 (in LD with rs653178)	12:111884608:C:T	12	112000000	C	eQTLGen	eQTLGen_trans_eQTLs	ENSG00000093134	VNN3	1.87e-08	0.000247	5.6239	C
Extraintestinal manifestations, AITD, T1D	rs3184504 (in LD with rs653178)	12:111884608:C:T	12	112000000	C	eQTLGen	eQTLGen_trans_eQTLs	ENSG00000095397	DFNB31	1.55e-06	0.012052	4.8052	C
Extraintestinal manifestations, AITD, T1D	rs3184504 (in LD with rs653178)	12:111884608:C:T	12	112000000	C	eQTLGen	eQTLGen_trans_eQTLs	ENSG00000095585	BLNK	1.13e-09	3.92e-05	6.0899	C
Extraintestinal manifestations, AITD, T1D	rs3184504 (in LD with rs653178)	12:111884608:C:T	12	112000000	C	eQTLGen	eQTLGen_trans_eQTLs	ENSG00000096093	EFHC1	3.93e-07	0.003476	5.0724	C
Extraintestinal manifestations, AITD, T1D	rs3184504 (in LD with rs653178)	12:111884608:C:T	12	112000000	C	eQTLGen	eQTLGen_trans_eQTLs	ENSG00000097033	SH3GLB1	5.73e-07	0.004987	5.0003	C
Extraintestinal manifestations, AITD, T1D	rs3184504 (in LD with rs653178)	12:111884608:C:T	12	112000000	C	eQTLGen	eQTLGen_trans_eQTLs	ENSG00000099860	GADD45B	5.04e-10	2.09e-05	-6.2178	C
Extraintestinal manifestations, AITD, T1D	rs3184504 (in LD with rs653178)	12:111884608:C:T	12	112000000	C	eQTLGen	eQTLGen_trans_eQTLs	ENSG00000099998	GGT5	2.47e-11	0	-6.675	C
Extraintestinal manifestations, AITD, T1D	rs3184504 (in LD with rs653178)	12:111884608:C:T	12	112000000	C	eQTLGen	eQTLGen_trans_eQTLs	ENSG00000100097	LGALS1	5.91e-19	0	8.894	C
Extraintestinal manifestations, AITD, T1D	rs3184504 (in LD with rs653178)	12:111884608:C:T	12	112000000	C	eQTLGen	eQTLGen_trans_eQTLs	ENSG00000100266	PACSIN2	1.6e-06	0.01249	4.7989	C
Extraintestinal manifestations, AITD, T1D	rs3184504 (in LD with rs653178)	12:111884608:C:T	12	112000000	C	eQTLGen	eQTLGen_trans_eQTLs	ENSG00000100346	CACNA1I	2.89e-08	0.000383	-5.5477	C
Extraintestinal manifestations, AITD, T1D	rs3184504 (in LD with rs653178)	12:111884608:C:T	12	112000000	C	eQTLGen	eQTLGen_trans_eQTLs	ENSG00000100385	IL2RB	8.55e-18	0	-8.5919	C
Extraintestinal manifestations, AITD, T1D	rs3184504 (in LD with rs653178)	12:111884608:C:T	12	112000000	C	eQTLGen	eQTLGen_trans_eQTLs	ENSG00000100450	GZMH	1.13e-13	0	7.425	C
Extraintestinal manifestations, AITD, T1D	rs3184504 (in LD with rs653178)	12:111884608:C:T	12	112000000	C	eQTLGen	eQTLGen_trans_eQTLs	ENSG00000100473	COCH	8.89e-11	0	6.4849	C
Extraintestinal manifestations, AITD, T1D	rs3184504 (in LD with rs653178)	12:111884608:C:T	12	112000000	C	eQTLGen	eQTLGen_trans_eQTLs	ENSG00000100721	TCL1A	4.4e-07	0.003969	5.0507	C
Extraintestinal manifestations, AITD, T1D	rs3184504 (in LD with rs653178)	12:111884608:C:T	12	112000000	C	eQTLGen	eQTLGen_trans_eQTLs	ENSG00000100911	PSME2	5.98e-13	0	-7.2009	C
Extraintestinal manifestations, AITD, T1D	rs3184504 (in LD with rs653178)	12:111884608:C:T	12	112000000	C	eQTLGen	eQTLGen_trans_eQTLs	ENSG00000100985	MMP9	5.65e-07	0.004953	-5.0026	C
Extraintestinal manifestations, AITD, T1D	rs3184504 (in LD with rs653178)	12:111884608:C:T	12	112000000	C	eQTLGen	eQTLGen_trans_eQTLs	ENSG00000101230	ISM1	1.83e-16	0	-8.2328	C
Extraintestinal manifestations, AITD, T1D	rs3184504 (in LD with rs653178)	12:111884608:C:T	12	112000000	C	eQTLGen	eQTLGen_trans_eQTLs	ENSG00000101337	TM9SF4	1.57e-08	0.000188	5.6535	C
Extraintestinal manifestations, AITD, T1D	rs3184504 (in LD with rs653178)	12:111884608:C:T	12	112000000	C	eQTLGen	eQTLGen_trans_eQTLs	ENSG00000101773	RBBP8	3.57e-08	0.00046	5.5112	C
Extraintestinal manifestations, AITD, T1D	rs3184504 (in LD with rs653178)	12:111884608:C:T	12	112000000	C	eQTLGen	eQTLGen_trans_eQTLs	ENSG00000102445	KIAA0226L	8.86e-09	0.000165	5.7513	C
Extraintestinal manifestations, AITD, T1D	rs3184504 (in LD with rs653178)	12:111884608:C:T	12	112000000	C	eQTLGen	eQTLGen_trans_eQTLs	ENSG00000102575	ACP5	2.68e-06	0.019782	-4.6935	C
Extraintestinal manifestations, AITD, T1D	rs3184504 (in LD with rs653178)	12:111884608:C:T	12	112000000	C	eQTLGen	eQTLGen_trans_eQTLs	ENSG00000103056	SMPD3	1.03e-07	0.001163	-5.3218	C
Extraintestinal manifestations, AITD, T1D	rs3184504 (in LD with rs653178)	12:111884608:C:T	12	112000000	C	eQTLGen	eQTLGen_trans_eQTLs	ENSG00000103064	SLC7A6	1.18e-06	0.009372	-4.8591	C
Extraintestinal manifestations, AITD, T1D	rs3184504 (in LD with rs653178)	12:111884608:C:T	12	112000000	C	eQTLGen	eQTLGen_trans_eQTLs	ENSG00000103351	CLUAP1	6.54e-11	0	-6.5307	C
Extraintestinal manifestations, AITD, T1D	rs3184504 (in LD with rs653178)	12:111884608:C:T	12	112000000	C	eQTLGen	eQTLGen_trans_eQTLs	ENSG00000103381	CPPED1	5.41e-08	0.000732	5.4373	C
Extraintestinal manifestations, AITD, T1D	rs3184504 (in LD with rs653178)	12:111884608:C:T	12	112000000	C	eQTLGen	eQTLGen_trans_eQTLs	ENSG00000103528	SYT17	7.31e-06	0.044874	4.4846	C
Extraintestinal manifestations, AITD, T1D	rs3184504 (in LD with rs653178)	12:111884608:C:T	12	112000000	C	eQTLGen	eQTLGen_trans_eQTLs	ENSG00000103769	RAB11A	5.09e-06	0.033279	4.5613	C
Extraintestinal manifestations, AITD, T1D	rs3184504 (in LD with rs653178)	12:111884608:C:T	12	112000000	C	eQTLGen	eQTLGen_trans_eQTLs	ENSG00000104312	RIPK2	1.69e-11	0	-6.7305	C
Extraintestinal manifestations, AITD, T1D	rs3184504 (in LD with rs653178)	12:111884608:C:T	12	112000000	C	eQTLGen	eQTLGen_trans_eQTLs	ENSG00000104518	GSDMD	2.24e-10	0	-6.3436	C
Extraintestinal manifestations, AITD, T1D	rs3184504 (in LD with rs653178)	12:111884608:C:T	12	112000000	C	eQTLGen	eQTLGen_trans_eQTLs	ENSG00000104549	SQLE	6.07e-10	2.06e-05	6.1886	C
Extraintestinal manifestations, AITD, T1D	rs3184504 (in LD with rs653178)	12:111884608:C:T	12	112000000	C	eQTLGen	eQTLGen_trans_eQTLs	ENSG00000104660	LEPROTL1	7.99e-06	0.048475	-4.4652	C
Extraintestinal manifestations, AITD, T1D	rs3184504 (in LD with rs653178)	12:111884608:C:T	12	112000000	C	eQTLGen	eQTLGen_trans_eQTLs	ENSG00000104921	FCER2	5.52e-09	0.00012	5.8306	C
Extraintestinal manifestations, AITD, T1D	rs3184504 (in LD with rs653178)	12:111884608:C:T	12	112000000	C	eQTLGen	eQTLGen_trans_eQTLs	ENSG00000104973	MED25	1.58e-08	0.000203	5.6529	C
Extraintestinal manifestations, AITD, T1D	rs3184504 (in LD with rs653178)	12:111884608:C:T	12	112000000	C	eQTLGen	eQTLGen_trans_eQTLs	ENSG00000105204	DYRK1B	3.37e-08	0.000449	5.5208	C
Extraintestinal manifestations, AITD, T1D	rs3184504 (in LD with rs653178)	12:111884608:C:T	12	112000000	C	eQTLGen	eQTLGen_trans_eQTLs	ENSG00000105205	CLC	4.94e-08	0.000669	-5.4535	C
Extraintestinal manifestations, AITD, T1D	rs3184504 (in LD with rs653178)	12:111884608:C:T	12	112000000	C	eQTLGen	eQTLGen_trans_eQTLs	ENSG00000105369	CD79A	7.47e-19	0	8.8677	C
Extraintestinal manifestations, AITD, T1D	rs3184504 (in LD with rs653178)	12:111884608:C:T	12	112000000	C	eQTLGen	eQTLGen_trans_eQTLs	ENSG00000105404	RABAC1	1.46e-07	0.001551	5.2579	C
Extraintestinal manifestations, AITD, T1D	rs3184504 (in LD with rs653178)	12:111884608:C:T	12	112000000	C	eQTLGen	eQTLGen_trans_eQTLs	ENSG00000105492	SIGLEC6	1.1e-06	0.008877	4.8722	C
Extraintestinal manifestations, AITD, T1D	rs3184504 (in LD with rs653178)	12:111884608:C:T	12	112000000	C	eQTLGen	eQTLGen_trans_eQTLs	ENSG00000106066	CPVL	6.95e-07	0.006037	-4.9627	C
Extraintestinal manifestations, AITD, T1D	rs3184504 (in LD with rs653178)	12:111884608:C:T	12	112000000	C	eQTLGen	eQTLGen_trans_eQTLs	ENSG00000106070	GRB10	2.36e-07	0.002248	-5.1688	C
Extraintestinal manifestations, AITD, T1D	rs3184504 (in LD with rs653178)	12:111884608:C:T	12	112000000	C	eQTLGen	eQTLGen_trans_eQTLs	ENSG00000106460	TMEM106B	1.34e-06	0.010599	-4.8331	C
Extraintestinal manifestations, AITD, T1D	rs3184504 (in LD with rs653178)	12:111884608:C:T	12	112000000	C	eQTLGen	eQTLGen_trans_eQTLs	ENSG00000106537	TSPAN13	2.78e-07	0.002662	5.1377	C
Extraintestinal manifestations, AITD, T1D	rs3184504 (in LD with rs653178)	12:111884608:C:T	12	112000000	C	eQTLGen	eQTLGen_trans_eQTLs	ENSG00000106714	CNTNAP3	1.08e-07	0.001219	5.3126	C
Extraintestinal manifestations, AITD, T1D	rs3184504 (in LD with rs653178)	12:111884608:C:T	12	112000000	C	eQTLGen	eQTLGen_trans_eQTLs	ENSG00000107438	PDLIM1	1.88e-07	0.001875	5.2105	C
Extraintestinal manifestations, AITD, T1D	rs3184504 (in LD with rs653178)	12:111884608:C:T	12	112000000	C	eQTLGen	eQTLGen_trans_eQTLs	ENSG00000107960	OBFC1	2.78e-25	0	-10.3889	C
Extraintestinal manifestations, AITD, T1D	rs3184504 (in LD with rs653178)	12:111884608:C:T	12	112000000	C	eQTLGen	eQTLGen_trans_eQTLs	ENSG00000108175	ZMIZ1	5.2e-09	0.00012	5.8409	C
Extraintestinal manifestations, AITD, T1D	rs3184504 (in LD with rs653178)	12:111884608:C:T	12	112000000	C	eQTLGen	eQTLGen_trans_eQTLs	ENSG00000108294	PSMB3	5.38e-07	0.004718	-5.0124	C
Extraintestinal manifestations, AITD, T1D	rs3184504 (in LD with rs653178)	12:111884608:C:T	12	112000000	C	eQTLGen	eQTLGen_trans_eQTLs	ENSG00000108479	GALK1	5.36e-08	0.000733	5.4392	C
Extraintestinal manifestations, AITD, T1D	rs3184504 (in LD with rs653178)	12:111884608:C:T	12	112000000	C	eQTLGen	eQTLGen_trans_eQTLs	ENSG00000108622	ICAM2	1.87e-07	0.001853	-5.2118	C
Extraintestinal manifestations, AITD, T1D	rs3184504 (in LD with rs653178)	12:111884608:C:T	12	112000000	C	eQTLGen	eQTLGen_trans_eQTLs	ENSG00000108679	LGALS3BP	4.33e-23	0	-9.8959	C
Extraintestinal manifestations, AITD, T1D	rs3184504 (in LD with rs653178)	12:111884608:C:T	12	112000000	C	eQTLGen	eQTLGen_trans_eQTLs	ENSG00000108861	DUSP3	4.39e-06	0.029598	-4.5919	C
Extraintestinal manifestations, AITD, T1D	rs3184504 (in LD with rs653178)	12:111884608:C:T	12	112000000	C	eQTLGen	eQTLGen_trans_eQTLs	ENSG00000109099	PMP22	4.72e-09	0.000122	-5.8564	C
Extraintestinal manifestations, AITD, T1D	rs3184504 (in LD with rs653178)	12:111884608:C:T	12	112000000	C	eQTLGen	eQTLGen_trans_eQTLs	ENSG00000109320	NFKB1	1.14e-10	0	-6.4465	C
Extraintestinal manifestations, AITD, T1D	rs3184504 (in LD with rs653178)	12:111884608:C:T	12	112000000	C	eQTLGen	eQTLGen_trans_eQTLs	ENSG00000109436	TBC1D9	5.08e-07	0.004433	5.0233	C
Extraintestinal manifestations, AITD, T1D	rs3184504 (in LD with rs653178)	12:111884608:C:T	12	112000000	C	eQTLGen	eQTLGen_trans_eQTLs	ENSG00000109452	INPP4B	2.35e-20	0	-9.2451	C
Extraintestinal manifestations, AITD, T1D	rs3184504 (in LD with rs653178)	12:111884608:C:T	12	112000000	C	eQTLGen	eQTLGen_trans_eQTLs	ENSG00000109756	RAPGEF2	4.73e-07	0.004164	5.0369	C
Extraintestinal manifestations, AITD, T1D	rs3184504 (in LD with rs653178)	12:111884608:C:T	12	112000000	C	eQTLGen	eQTLGen_trans_eQTLs	ENSG00000110047	EHD1	5.96e-09	0.000136	-5.8177	C
Extraintestinal manifestations, AITD, T1D	rs3184504 (in LD with rs653178)	12:111884608:C:T	12	112000000	C	eQTLGen	eQTLGen_trans_eQTLs	ENSG00000110077	MS4A6A	4.6e-08	0.000631	5.4661	C
Extraintestinal manifestations, AITD, T1D	rs3184504 (in LD with rs653178)	12:111884608:C:T	12	112000000	C	eQTLGen	eQTLGen_trans_eQTLs	ENSG00000110315	RNF141	7.83e-06	0.0476	4.47	C
Extraintestinal manifestations, AITD, T1D	rs3184504 (in LD with rs653178)	12:111884608:C:T	12	112000000	C	eQTLGen	eQTLGen_trans_eQTLs	ENSG00000110422	HIPK3	2.52e-07	0.002449	5.1563	C
Extraintestinal manifestations, AITD, T1D	rs3184504 (in LD with rs653178)	12:111884608:C:T	12	112000000	C	eQTLGen	eQTLGen_trans_eQTLs	ENSG00000111716	LDHB	3.24e-10	2.17e-05	-6.2869	C
Extraintestinal manifestations, AITD, T1D	rs3184504 (in LD with rs653178)	12:111884608:C:T	12	112000000	C	eQTLGen	eQTLGen_trans_eQTLs	ENSG00000111796	KLRB1	2.95e-07	0.002779	-5.1264	C
Extraintestinal manifestations, AITD, T1D	rs3184504 (in LD with rs653178)	12:111884608:C:T	12	112000000	C	eQTLGen	eQTLGen_trans_eQTLs	ENSG00000111801	BTN3A3	2.32e-07	0.002217	-5.1716	C
Extraintestinal manifestations, AITD, T1D	rs3184504 (in LD with rs653178)	12:111884608:C:T	12	112000000	C	eQTLGen	eQTLGen_trans_eQTLs	ENSG00000111880	RNGTT	9.36e-12	0	6.8161	C
Extraintestinal manifestations, AITD, T1D	rs3184504 (in LD with rs653178)	12:111884608:C:T	12	112000000	C	eQTLGen	eQTLGen_trans_eQTLs	ENSG00000111913	FAM65B	1.08e-09	3.94e-05	6.097	C
Extraintestinal manifestations, AITD, T1D	rs3184504 (in LD with rs653178)	12:111884608:C:T	12	112000000	C	eQTLGen	eQTLGen_trans_eQTLs	ENSG00000111961	SASH1	8.2e-09	0.000149	-5.7641	C
Extraintestinal manifestations, AITD, T1D	rs3184504 (in LD with rs653178)	12:111884608:C:T	12	112000000	C	eQTLGen	eQTLGen_trans_eQTLs	ENSG00000112062	MAPK14	7.03e-07	0.006074	-4.9603	C
Extraintestinal manifestations, AITD, T1D	rs3184504 (in LD with rs653178)	12:111884608:C:T	12	112000000	C	eQTLGen	eQTLGen_trans_eQTLs	ENSG00000112149	CD83	4.83e-07	0.004263	5.0331	C
Extraintestinal manifestations, AITD, T1D	rs3184504 (in LD with rs653178)	12:111884608:C:T	12	112000000	C	eQTLGen	eQTLGen_trans_eQTLs	ENSG00000112394	SLC16A10	8.91e-07	0.007443	-4.9142	C
Extraintestinal manifestations, AITD, T1D	rs3184504 (in LD with rs653178)	12:111884608:C:T	12	112000000	C	eQTLGen	eQTLGen_trans_eQTLs	ENSG00000112679	DUSP22	6.23e-08	0.000818	5.4121	C
Extraintestinal manifestations, AITD, T1D	rs3184504 (in LD with rs653178)	12:111884608:C:T	12	112000000	C	eQTLGen	eQTLGen_trans_eQTLs	ENSG00000112759	SLC29A1	2.76e-06	0.020217	-4.688	C
Extraintestinal manifestations, AITD, T1D	rs3184504 (in LD with rs653178)	12:111884608:C:T	12	112000000	C	eQTLGen	eQTLGen_trans_eQTLs	ENSG00000113263	ITK	1.42e-06	0.011139	-4.8223	C
Extraintestinal manifestations, AITD, T1D	rs3184504 (in LD with rs653178)	12:111884608:C:T	12	112000000	C	eQTLGen	eQTLGen_trans_eQTLs	ENSG00000113319	RASGRF2	1.03e-06	0.008361	-4.8859	C
Extraintestinal manifestations, AITD, T1D	rs3184504 (in LD with rs653178)	12:111884608:C:T	12	112000000	C	eQTLGen	eQTLGen_trans_eQTLs	ENSG00000114127	XRN1	1.97e-08	0.000245	-5.614	C
Extraintestinal manifestations, AITD, T1D	rs3184504 (in LD with rs653178)	12:111884608:C:T	12	112000000	C	eQTLGen	eQTLGen_trans_eQTLs	ENSG00000114346	ECT2	9.77e-17	0	8.3077	C
Extraintestinal manifestations, AITD, T1D	rs3184504 (in LD with rs653178)	12:111884608:C:T	12	112000000	C	eQTLGen	eQTLGen_trans_eQTLs	ENSG00000115155	OTOF	5.78e-08	0.000809	5.4256	C
Extraintestinal manifestations, AITD, T1D	rs3184504 (in LD with rs653178)	12:111884608:C:T	12	112000000	C	eQTLGen	eQTLGen_trans_eQTLs	ENSG00000115170	ACVR1	1.68e-08	0.000233	-5.6418	C
Extraintestinal manifestations, AITD, T1D	rs3184504 (in LD with rs653178)	12:111884608:C:T	12	112000000	C	eQTLGen	eQTLGen_trans_eQTLs	ENSG00000115415	STAT1	1.52e-63	0	-16.8279	C
Extraintestinal manifestations, AITD, T1D	rs3184504 (in LD with rs653178)	12:111884608:C:T	12	112000000	C	eQTLGen	eQTLGen_trans_eQTLs	ENSG00000115604	IL18R1	3.41e-08	0.000449	-5.5187	C
Extraintestinal manifestations, AITD, T1D	rs3184504 (in LD with rs653178)	12:111884608:C:T	12	112000000	C	eQTLGen	eQTLGen_trans_eQTLs	ENSG00000115607	IL18RAP	3.18e-13	0	-7.2862	C
Extraintestinal manifestations, AITD, T1D	rs3184504 (in LD with rs653178)	12:111884608:C:T	12	112000000	C	eQTLGen	eQTLGen_trans_eQTLs	ENSG00000116191	RALGPS2	4.85e-08	0.000642	5.4568	C
Extraintestinal manifestations, AITD, T1D	rs3184504 (in LD with rs653178)	12:111884608:C:T	12	112000000	C	eQTLGen	eQTLGen_trans_eQTLs	ENSG00000116741	RGS2	3.34e-08	0.000421	5.5226	C
Extraintestinal manifestations, AITD, T1D	rs3184504 (in LD with rs653178)	12:111884608:C:T	12	112000000	C	eQTLGen	eQTLGen_trans_eQTLs	ENSG00000116815	CD58	2.56e-06	0.018806	4.7032	C
Extraintestinal manifestations, AITD, T1D	rs3184504 (in LD with rs653178)	12:111884608:C:T	12	112000000	C	eQTLGen	eQTLGen_trans_eQTLs	ENSG00000117228	GBP1	3.26e-57	0	-15.9416	C
Extraintestinal manifestations, AITD, T1D	rs3184504 (in LD with rs653178)	12:111884608:C:T	12	112000000	C	eQTLGen	eQTLGen_trans_eQTLs	ENSG00000117322	CR2	3.03e-06	0.021719	4.6691	C
Extraintestinal manifestations, AITD, T1D	rs3184504 (in LD with rs653178)	12:111884608:C:T	12	112000000	C	eQTLGen	eQTLGen_trans_eQTLs	ENSG00000117335	CD46	5.52e-07	0.004893	-5.0071	C
Extraintestinal manifestations, AITD, T1D	rs3184504 (in LD with rs653178)	12:111884608:C:T	12	112000000	C	eQTLGen	eQTLGen_trans_eQTLs	ENSG00000117602	RCAN3	8.69e-08	0.001029	-5.3522	C
Extraintestinal manifestations, AITD, T1D	rs3184504 (in LD with rs653178)	12:111884608:C:T	12	112000000	C	eQTLGen	eQTLGen_trans_eQTLs	ENSG00000118971	CCND2	1.17e-08	0.000177	-5.7037	C
Extraintestinal manifestations, AITD, T1D	rs3184504 (in LD with rs653178)	12:111884608:C:T	12	112000000	C	eQTLGen	eQTLGen_trans_eQTLs	ENSG00000119333	WDR34	5.62e-08	0.000798	5.4305	C
Extraintestinal manifestations, AITD, T1D	rs3184504 (in LD with rs653178)	12:111884608:C:T	12	112000000	C	eQTLGen	eQTLGen_trans_eQTLs	ENSG00000119514	GALNT12	1.07e-06	0.008643	-4.8789	C
Extraintestinal manifestations, AITD, T1D	rs3184504 (in LD with rs653178)	12:111884608:C:T	12	112000000	C	eQTLGen	eQTLGen_trans_eQTLs	ENSG00000119866	BCL11A	9.07e-18	0	8.5854	C
Extraintestinal manifestations, AITD, T1D	rs3184504 (in LD with rs653178)	12:111884608:C:T	12	112000000	C	eQTLGen	eQTLGen_trans_eQTLs	ENSG00000120217	CD274	4.83e-19	0	-8.916	C
Extraintestinal manifestations, AITD, T1D	rs3184504 (in LD with rs653178)	12:111884608:C:T	12	112000000	C	eQTLGen	eQTLGen_trans_eQTLs	ENSG00000120915	EPHX2	4.26e-13	0	-7.247	C
Extraintestinal manifestations, AITD, T1D	rs3184504 (in LD with rs653178)	12:111884608:C:T	12	112000000	C	eQTLGen	eQTLGen_trans_eQTLs	ENSG00000121210	KIAA0922	1.63e-06	0.012667	-4.7948	C
Extraintestinal manifestations, AITD, T1D	rs3184504 (in LD with rs653178)	12:111884608:C:T	12	112000000	C	eQTLGen	eQTLGen_trans_eQTLs	ENSG00000121578	B4GALT4	5.83e-08	0.000808	-5.4239	C
Extraintestinal manifestations, AITD, T1D	rs3184504 (in LD with rs653178)	12:111884608:C:T	12	112000000	C	eQTLGen	eQTLGen_trans_eQTLs	ENSG00000123124	WWP1	4e-06	0.027463	-4.6113	C
Extraintestinal manifestations, AITD, T1D	rs3184504 (in LD with rs653178)	12:111884608:C:T	12	112000000	C	eQTLGen	eQTLGen_trans_eQTLs	ENSG00000123146	CD97	4.11e-08	0.000581	5.4861	C
Extraintestinal manifestations, AITD, T1D	rs3184504 (in LD with rs653178)	12:111884608:C:T	12	112000000	C	eQTLGen	eQTLGen_trans_eQTLs	ENSG00000123838	C4BPA	6.46e-06	0.04076	-4.5107	C
Extraintestinal manifestations, AITD, T1D	rs3184504 (in LD with rs653178)	12:111884608:C:T	12	112000000	C	eQTLGen	eQTLGen_trans_eQTLs	ENSG00000124181	PLCG1	4.43e-08	0.000619	-5.4725	C
Extraintestinal manifestations, AITD, T1D	rs3184504 (in LD with rs653178)	12:111884608:C:T	12	112000000	C	eQTLGen	eQTLGen_trans_eQTLs	ENSG00000124191	TOX2	1.72e-07	0.001702	5.2276	C
Extraintestinal manifestations, AITD, T1D	rs3184504 (in LD with rs653178)	12:111884608:C:T	12	112000000	C	eQTLGen	eQTLGen_trans_eQTLs	ENSG00000124225	PMEPA1	3.41e-06	0.024093	4.6446	C
Extraintestinal manifestations, AITD, T1D	rs3184504 (in LD with rs653178)	12:111884608:C:T	12	112000000	C	eQTLGen	eQTLGen_trans_eQTLs	ENSG00000124731	TREM1	2.35e-09	7.38e-05	5.9717	C
Extraintestinal manifestations, AITD, T1D	rs3184504 (in LD with rs653178)	12:111884608:C:T	12	112000000	C	eQTLGen	eQTLGen_trans_eQTLs	ENSG00000124831	LRRFIP1	1.27e-13	0	7.4092	C
Extraintestinal manifestations, AITD, T1D	rs3184504 (in LD with rs653178)	12:111884608:C:T	12	112000000	C	eQTLGen	eQTLGen_trans_eQTLs	ENSG00000124942	AHNAK	1.75e-12	0	7.0529	C
Extraintestinal manifestations, AITD, T1D	rs3184504 (in LD with rs653178)	12:111884608:C:T	12	112000000	C	eQTLGen	eQTLGen_trans_eQTLs	ENSG00000125249	RAP2A	6.05e-08	0.000806	5.4172	C
Extraintestinal manifestations, AITD, T1D	rs3184504 (in LD with rs653178)	12:111884608:C:T	12	112000000	C	eQTLGen	eQTLGen_trans_eQTLs	ENSG00000125740	FOSB	5.33e-12	0	6.8964	C
Extraintestinal manifestations, AITD, T1D	rs3184504 (in LD with rs653178)	12:111884608:C:T	12	112000000	C	eQTLGen	eQTLGen_trans_eQTLs	ENSG00000125827	TMX4	6.09e-08	0.000805	5.4163	C
Extraintestinal manifestations, AITD, T1D	rs3184504 (in LD with rs653178)	12:111884608:C:T	12	112000000	C	eQTLGen	eQTLGen_trans_eQTLs	ENSG00000125868	DSTN	6.14e-07	0.005397	4.9869	C
Extraintestinal manifestations, AITD, T1D	rs3184504 (in LD with rs653178)	12:111884608:C:T	12	112000000	C	eQTLGen	eQTLGen_trans_eQTLs	ENSG00000127152	BCL11B	8.04e-07	0.006814	-4.9343	C
Extraintestinal manifestations, AITD, T1D	rs3184504 (in LD with rs653178)	12:111884608:C:T	12	112000000	C	eQTLGen	eQTLGen_trans_eQTLs	ENSG00000127603	MACF1	8.39e-07	0.007076	-4.9259	C
Extraintestinal manifestations, AITD, T1D	rs3184504 (in LD with rs653178)	12:111884608:C:T	12	112000000	C	eQTLGen	eQTLGen_trans_eQTLs	ENSG00000127990	SGCE	4.99e-06	0.032859	4.5652	C
Extraintestinal manifestations, AITD, T1D	rs3184504 (in LD with rs653178)	12:111884608:C:T	12	112000000	C	eQTLGen	eQTLGen_trans_eQTLs	ENSG00000128218	VPREB3	1.03e-13	0	7.4371	C
Extraintestinal manifestations, AITD, T1D	rs3184504 (in LD with rs653178)	12:111884608:C:T	12	112000000	C	eQTLGen	eQTLGen_trans_eQTLs	ENSG00000128284	APOL3	1.87e-25	0	-10.4264	C
Extraintestinal manifestations, AITD, T1D	rs3184504 (in LD with rs653178)	12:111884608:C:T	12	112000000	C	eQTLGen	eQTLGen_trans_eQTLs	ENSG00000128335	APOL2	6.1e-12	0	-6.8774	C
Extraintestinal manifestations, AITD, T1D	rs3184504 (in LD with rs653178)	12:111884608:C:T	12	112000000	C	eQTLGen	eQTLGen_trans_eQTLs	ENSG00000130518	KIAA1683	3.23e-09	0.000108	5.9198	C
Extraintestinal manifestations, AITD, T1D	rs3184504 (in LD with rs653178)	12:111884608:C:T	12	112000000	C	eQTLGen	eQTLGen_trans_eQTLs	ENSG00000130522	JUND	1.2e-07	0.001332	5.2936	C
Extraintestinal manifestations, AITD, T1D	rs3184504 (in LD with rs653178)	12:111884608:C:T	12	112000000	C	eQTLGen	eQTLGen_trans_eQTLs	ENSG00000130702	LAMA5	8.22e-09	0.000149	5.7639	C
Extraintestinal manifestations, AITD, T1D	rs3184504 (in LD with rs653178)	12:111884608:C:T	12	112000000	C	eQTLGen	eQTLGen_trans_eQTLs	ENSG00000131187	F12	2.38e-08	0.000316	5.5817	C
Extraintestinal manifestations, AITD, T1D	rs3184504 (in LD with rs653178)	12:111884608:C:T	12	112000000	C	eQTLGen	eQTLGen_trans_eQTLs	ENSG00000131203	IDO1	1.58e-11	0	-6.7403	C
Extraintestinal manifestations, AITD, T1D	rs3184504 (in LD with rs653178)	12:111884608:C:T	12	112000000	C	eQTLGen	eQTLGen_trans_eQTLs	ENSG00000131634	TMEM204	1.61e-10	0	-6.3949	C
Extraintestinal manifestations, AITD, T1D	rs3184504 (in LD with rs653178)	12:111884608:C:T	12	112000000	C	eQTLGen	eQTLGen_trans_eQTLs	ENSG00000132109	TRIM21	2.19e-13	0	-7.3366	C
Extraintestinal manifestations, AITD, T1D	rs3184504 (in LD with rs653178)	12:111884608:C:T	12	112000000	C	eQTLGen	eQTLGen_trans_eQTLs	ENSG00000132185	FCRLA	1.35e-11	0	6.7629	C
Extraintestinal manifestations, AITD, T1D	rs3184504 (in LD with rs653178)	12:111884608:C:T	12	112000000	C	eQTLGen	eQTLGen_trans_eQTLs	ENSG00000132465	IGJ	2.66e-09	7.32e-05	5.9516	C
Extraintestinal manifestations, AITD, T1D	rs3184504 (in LD with rs653178)	12:111884608:C:T	12	112000000	C	eQTLGen	eQTLGen_trans_eQTLs	ENSG00000132849	INADL	2.14e-08	0.000258	-5.6002	C
Extraintestinal manifestations, AITD, T1D	rs3184504 (in LD with rs653178)	12:111884608:C:T	12	112000000	C	eQTLGen	eQTLGen_trans_eQTLs	ENSG00000133104	SPG20	8.13e-07	0.006877	-4.932	C
Extraintestinal manifestations, AITD, T1D	rs3184504 (in LD with rs653178)	12:111884608:C:T	12	112000000	C	eQTLGen	eQTLGen_trans_eQTLs	ENSG00000133106	EPSTI1	3.9e-11	0	-6.6078	C
Extraintestinal manifestations, AITD, T1D	rs3184504 (in LD with rs653178)	12:111884608:C:T	12	112000000	C	eQTLGen	eQTLGen_trans_eQTLs	ENSG00000133317	LGALS12	5.75e-06	0.037016	-4.5353	C
Extraintestinal manifestations, AITD, T1D	rs3184504 (in LD with rs653178)	12:111884608:C:T	12	112000000	C	eQTLGen	eQTLGen_trans_eQTLs	ENSG00000133321	RARRES3	3.22e-09	0.000108	-5.9198	C
Extraintestinal manifestations, AITD, T1D	rs3184504 (in LD with rs653178)	12:111884608:C:T	12	112000000	C	eQTLGen	eQTLGen_trans_eQTLs	ENSG00000133422	MORC2	2.46e-06	0.018111	-4.7117	C
[truncated: 857 more rows]
