# Supplementary material for: Independent and cumulative coeliac disease-susceptibility loci are associated with distinct disease phenotypes
Source: J Hum Genet. 2021 Jan 15;66(6):613–23. doi: 10.1038/s10038-020-00888-5 (PMC8144013; doi:10.1038/s10038-020-00888-5)
Supplement: Supplementary file 7 — Supplementary Table 7 [file 10038_2020_888_MOESM7_ESM.xlsx]

## Sheet: Enrichment analysis
Supplementary Table 5. Enrichment analysis and identification of pathways and biological processes related to associated phenotypes.
	KEGG pathway enrichment analysis											Gene Onthology (GO) enrichment analysis_GO terms related to biological processes
Genetic associated phenotypes	ORA cis-eQTL genes											ORA cis-eQTL genes
CeD-related symptoms in childhood	geneSet	description	link	size	overlap	expect	enrichmentRatio	pValue	FDR	overlapId	userId	geneSet	description	link	size	overlap	expect	enrichmentRatio	pValue	FDR	overlapId	userId
Neurological disorders	hsa04062	Chemokine signaling pathway	http://www.kegg.jp/kegg-bin/show_pathway?hsa04062+10663+1232+1234+729230	182	4	0.132672	30.1495	2.34999e-06	0.000770796	10663;1232;1234;729230	CCR3;CXCR6;CCR2;CCR5	GO:1990868	response to chemokine	http://amigo.geneontology.org/amigo/term/GO:1990868	88	4	0.0511071	78.267	1.06744e-07	9.07325e-05	1232;1234;10663;729230	CCR3;CXCR6;CCR2;CCR5
Partial villous atrophy	hsa04060	Cytokine-cytokine receptor interaction	http://www.kegg.jp/kegg-bin/show_pathway?hsa04060+10663+1232+1234+729230	283	4	0.206298	19.3894	1.37351e-05	0.00225255	10663;1232;1234;729230	CCR3;CXCR6;CCR2;CCR5	GO:0006968	cellular defense response	http://amigo.geneontology.org/amigo/term/GO:0006968	53	3	0.0307804	97.4646	2.97124e-06	0.00126278	1232;1234;729230	CCR3;CCR2;CCR5
Negative CeD-autoantibodies	hsa05167	Kaposi sarcoma-associated herpesvirus infection	http://www.kegg.jp/kegg-bin/show_pathway?hsa05167+1232+1234	176	2	0.128299	15.5886	0.0062217	0.598458	1232;1234	CCR3;CCR5	GO:0060326	cell chemotaxis	http://amigo.geneontology.org/amigo/term/GO:0060326	275	4	0.15971	25.0455	1.0214e-05	0.00289396	1232;1234;10663;729230	CCR3;CXCR6;CCR2;CCR5
	hsa05203	Viral carcinogenesis	http://www.kegg.jp/kegg-bin/show_pathway?hsa05203+1232+1234	191	2	0.139233	14.3644	0.00729826	0.598458	1232;1234	CCR3;CCR5	GO:0019932	second-messenger-mediated signaling	http://amigo.geneontology.org/amigo/term/GO:0019932	412	4	0.239274	16.7172	5.0183e-05	0.0106639	1232;1234;10663;729230	CCR3;CXCR6;CCR2;CCR5
	hsa05163	Human cytomegalovirus infection	http://www.kegg.jp/kegg-bin/show_pathway?hsa05163+1232+1234	216	2	0.157457	12.7019	0.00927066	0.608156	1232;1234	CCR3;CCR5	GO:0072507	divalent inorganic cation homeostasis	http://amigo.geneontology.org/amigo/term/GO:0072507	474	4	0.275281	14.5306	8.67988e-05	0.0147558	1232;1234;10663;729230	CCR3;CXCR6;CCR2;CCR5
	hsa00562	Inositol phosphate metabolism	http://www.kegg.jp/kegg-bin/show_pathway?hsa00562+22908	73	1	0.0532148	18.7918	0.0521089	1	22908	SACM1L	GO:0019058	viral life cycle	http://amigo.geneontology.org/amigo/term/GO:0019058	273	2	0.158548	12.6145	0.0101268	1	1234;10663	CXCR6;CCR5
	hsa04070	Phosphatidylinositol signaling system	http://www.kegg.jp/kegg-bin/show_pathway?hsa04070+22908	97	1	0.07071	14.1423	0.0687576	1	22908	SACM1L	GO:1901342	regulation of vasculature development	http://amigo.geneontology.org/amigo/term/GO:1901342	298	2	0.173067	11.5562	0.0119824	1	1232;729230	CCR3;CCR2
	hsa05145	Toxoplasmosis	http://www.kegg.jp/kegg-bin/show_pathway?hsa05145+1234	106	1	0.0772707	12.9415	0.0749402	1	1234	CCR5	GO:0006925	inflammatory cell apoptotic process	http://amigo.geneontology.org/amigo/term/GO:0006925	22	1	0.0127768	78.267	0.0127088	1	1234	CCR5
	hsa05170	Human immunodeficiency virus 1 infection	http://www.kegg.jp/kegg-bin/show_pathway?hsa05170+1234	203	1	0.147981	6.75764	0.139515	1	1234	CCR5	GO:0036314	response to sterol	http://amigo.geneontology.org/amigo/term/GO:0036314	28	1	0.0162613	61.4955	0.0161502	1	1234	CCR5
	hsa04144	Endocytosis	http://www.kegg.jp/kegg-bin/show_pathway?hsa04144+1234	238	1	0.173495	5.76387	0.161909	1	1234	CCR5	GO:0010573	vascular endothelial growth factor production	http://amigo.geneontology.org/amigo/term/GO:0010573	32	1	0.0185844	53.8086	0.0184386	1	729230	CCR2
Genetic associated phenotypes	ORA trans-eQTL genes											ORA trans-eQTL genes
CeD diagnosed > 7 years old	geneSet	description	link	size	overlap	expect	enrichmentRatio	overlapId	userId	pValue	FDR	geneSet	description	link	size	overlap	expect	enrichmentRatio	overlapId	userId	pValue	FDR
	hsa04662	B cell receptor signaling pathway	http://www.kegg.jp/kegg-bin/show_pathway?hsa04662+1380+2213+2353+29760+3725+3845+4790+5295+933+973+974	68	11	2.15133	5.11311	1380;2213;2353;29760;3725;3845;4790;5295;933;973;974	FOS;CD79A;CD22;NFKB1;BLNK;CD79B;KRAS;PIK3R1;JUN;CR2;FCGR2B	7.73958e-06	0.00250763	GO:0002250	adaptive immune response	http://amigo.geneontology.org/amigo/term/GO:0002250	364	38	10.2264	3.71589	301;608;710;713;722;923;924;925;973;974;1178;1380;1604;2208;2210;2213;3383;3575;3662;3702;4179;4208;6097;7294;8767;8807;8809;10068;10384;11119;23075;23495;29126;56940;115650;117157;151888;257101	IRF4;SERPING1;ANXA1;CD274;CD79A;TNFRSF13C;TXK;FCGR1B;MEF2C;IL18RAP;RIPK2;ICAM1;CD7;CD8A;CD79B;ZNF683;BTN3A1;FCER2;IL18BP;IL18R1;RORC;CLC;DUSP22;TNFRSF17;IL7R;BTN3A3;SWAP70;SH2D1B;CD46;BTLA;ITK;TNFRSF13B;CD55;CR2;FCGR2B;C1QB;CD6;C4BPA	2.56495e-12	2.18021e-09
	hsa05133	Pertussis	http://www.kegg.jp/kegg-bin/show_pathway?hsa05133+1432+2353+3394+3678+3725+4790+710+713+722+834	75	10	2.37279	4.21444	1432;2353;3394;3678;3725;4790;710;713;722;834	FOS;SERPING1;ITGA5;NFKB1;JUN;CASP1;IRF8;MAPK14;C1QB;C4BPA	0.000111867	0.00977116	GO:0042110	T cell activation	http://amigo.geneontology.org/amigo/term/GO:0042110	436	39	12.2491	3.1839	301;596;923;924;925;1178;1604;1803;1845;2175;2213;2934;3383;3575;3620;3662;3702;3902;3956;4179;5295;5699;6097;6441;6714;8764;8767;8809;9308;11119;29126;56940;57178;64127;64919;80380;115650;151888;257101	IRF4;PSMB10;ANXA1;CD274;LGALS1;BCL2;TNFRSF13C;NOD2;PDCD1LG2;IDO1;RIPK2;ICAM1;DPP4;CD7;CD8A;ZNF683;BTN3A1;ZMIZ1;PIK3R1;LAG3;IL18R1;RORC;CLC;SRC;DUSP22;IL7R;CD83;CD46;BTLA;BCL11B;TNFRSF14;SFTPD;ITK;CD55;GSN;FCGR2B;FANCA;DUSP3;CD6	1.48186e-10	6.29789e-08
	hsa04640	Hematopoietic cell lineage	http://www.kegg.jp/kegg-bin/show_pathway?hsa04640+1380+1604+2208+2209+3575+3590+3678+924+925+931+933	91	11	2.87899	3.82078	1380;1604;2208;2209;3575;3590;3678;924;925;931;933	ITGA5;FCGR1A;CD22;CD7;CD8A;FCER2;MS4A1;IL7R;CD55;IL11RA;CR2	0.000126123	0.00977116	GO:0034341	response to interferon-gamma	http://amigo.geneontology.org/amigo/term/GO:0034341	182	23	5.11318	4.49818	834;965;2209;2210;2633;2634;2934;3383;3394;3662;4684;6737;6772;7294;7431;10062;51667;54625;55647;81603;83666;84166;115362	STAT1;GBP1;GBP5;GBP2;IRF4;PARP9;FCGR1A;PARP14;RAB20;TXK;FCGR1B;VIM;TRIM21;NLRC5;ICAM1;TRIM8;NUB1;CASP1;NCAM1;IRF8;NR1H3;GSN;CD58	1.58004e-09	4.47679e-07
	hsa05321	Inflammatory bowel disease (IBD)	http://www.kegg.jp/kegg-bin/show_pathway?hsa05321+3595+3725+4790+6097+64127+6772+6775+8807+8809	63	9	1.99315	4.51547	3595;3725;4790;6097;64127;6772;6775;8807;8809	STAT1;STAT4;NOD2;IL18RAP;NFKB1;IL18R1;RORC;JUN;IL12RB2	0.000144038	0.00977116	GO:0002694	regulation of leukocyte activation	http://amigo.geneontology.org/amigo/term/GO:0002694	466	37	13.092	2.82616	301;596;923;933;1178;1604;1803;1845;2175;2213;2934;3575;3620;3662;3735;3902;3956;4179;4208;5295;6441;6714;8764;8767;9308;10062;23495;29126;51237;55024;56940;57178;64127;80380;115650;151888;257101	IRF4;ANXA1;CD274;LGALS1;BCL2;TNFRSF13C;BANK1;NOD2;MEF2C;PDCD1LG2;MZB1;IDO1;RIPK2;CD22;DPP4;KARS;ZNF683;ZMIZ1;PIK3R1;LAG3;CLC;SRC;DUSP22;IL7R;CD83;CD46;BTLA;TNFRSF14;SFTPD;TNFRSF13B;CD55;NR1H3;GSN;FCGR2B;FANCA;DUSP3;CD6	1.17954e-08	2.36693e-06
	hsa04621	NOD-like receptor signaling pathway	http://www.kegg.jp/kegg-bin/show_pathway?hsa04621+115362+118429+1432+23710+2633+2634+3725+4790+596+64127+6772+79792+834+8767+9447	160	15	5.06196	2.96328	115362;118429;1432;23710;2633;2634;3725;4790;596;64127;6772;79792;834;8767;9447	STAT1;GBP1;GBP5;GBP2;BCL2;ANTXR2;NOD2;RIPK2;NFKB1;GSDMD;AIM2;JUN;CASP1;GABARAPL1;MAPK14	0.00015079	0.00977116	GO:0007159	leukocyte cell-cell adhesion	http://amigo.geneontology.org/amigo/term/GO:0007159	310	29	8.70926	3.32979	301;923;1604;1803;1845;2213;3383;3575;3620;3678;3902;3956;4179;4907;5295;6441;6714;7430;8764;8767;9308;9314;29126;56940;57178;64127;80380;115650;151888	ITGA5;EZR;ANXA1;CD274;LGALS1;TNFRSF13C;NOD2;PDCD1LG2;IDO1;RIPK2;ICAM1;DPP4;ZMIZ1;PIK3R1;LAG3;SRC;NT5E;DUSP22;IL7R;CD83;CD46;BTLA;KLF4;TNFRSF14;SFTPD;CD55;FCGR2B;DUSP3;CD6	1.39231e-08	2.36693e-06
	hsa05206	MicroRNAs in cancer	http://www.kegg.jp/kegg-bin/show_pathway?hsa05206+1545+3678+3845+4170+4318+4790+5335+54541+5578+596+7430+7431+894+9839	148	14	4.68232	2.98997	1545;3678;3845;4170;4318;4790;5335;54541;5578;596;7430;7431;894;9839	ITGA5;EZR;BCL2;VIM;PRKCA;NFKB1;KRAS;CCND2;PLCG1;DDIT4;ZEB2;MMP9;MCL1;CYP1B1	0.000228172	0.0123213	GO:0002764	immune response-regulating signaling pathway	http://amigo.geneontology.org/amigo/term/GO:0002764	462	36	12.9796	2.77358	596;640;933;973;974;1380;1845;2209;2210;2213;2353;2633;3384;3662;3702;3725;3845;4208;4790;5295;5335;6441;6714;7294;7430;8767;10062;10384;10458;11119;26999;53347;56940;64127;80216;151888	GBP1;IRF4;FOS;FCGR1A;EZR;CD79A;BCL2;TXK;BLK;NOD2;FCGR1B;MEF2C;RIPK2;CD22;NFKB1;ALPK1;CD79B;BTN3A1;KRAS;PIK3R1;PLCG1;SRC;DUSP22;JUN;ICAM2;BTN3A3;BTLA;SFTPD;UBASH3A;ITK;NR1H3;CR2;CYFIP2;FCGR2B;DUSP3;BAIAP2	3.04856e-08	4.31879e-06
	hsa04670	Leukocyte transendothelial migration	http://www.kegg.jp/kegg-bin/show_pathway?hsa04670+1432+3383+3702+4267+4318+5295+5335+5578+7294+7430+83593	104	11	3.29028	3.34319	1432;3383;3702;4267;4318;5295;5335;5578;7294;7430;83593	EZR;TXK;PRKCA;ICAM1;CD99;PIK3R1;RASSF5;PLCG1;MMP9;MAPK14;ITK	0.000414644	0.0191921	GO:0002697	regulation of immune effector process	http://amigo.geneontology.org/amigo/term/GO:0002697	363	30	10.1983	2.94168	301;710;713;722;933;1178;1380;1432;1604;2208;2213;3075;3575;3662;3735;3902;4179;6772;8764;8767;8807;8809;9447;51237;56940;64127;83666;117157;163702;257101	STAT1;IRF4;PARP9;SERPING1;ANXA1;CFH;NOD2;IL18RAP;MZB1;RIPK2;CD22;KARS;ZNF683;AIM2;FCER2;IFNLR1;LAG3;IL18R1;CLC;DUSP22;IL7R;SH2D1B;CD46;MAPK14;TNFRSF14;CD55;CR2;FCGR2B;C1QB;C4BPA	1.27308e-07	1.54588e-05
	hsa04380	Osteoclast differentiation	http://www.kegg.jp/kegg-bin/show_pathway?hsa04380+1432+2209+2213+2353+2354+29760+3725+3727+4790+5295+54+6772	124	12	3.92302	3.05887	1432;2209;2213;2353;2354;29760;3725;3727;4790;5295;54;6772	STAT1;FOS;FCGR1A;FOSB;NFKB1;BLNK;PIK3R1;JUN;JUND;MAPK14;ACP5;FCGR2B	0.00051969	0.0206693	GO:0022407	regulation of cell-cell adhesion	http://amigo.geneontology.org/amigo/term/GO:0022407	371	30	10.423	2.87825	301;923;1432;1604;1803;1845;2213;3383;3575;3620;3902;3956;4179;5270;5295;5578;6441;6714;8764;8767;9308;9314;23075;29126;56940;57178;64127;80380;115650;151888	ANXA1;CD274;LGALS1;TNFRSF13C;NOD2;PDCD1LG2;PRKCA;IDO1;RIPK2;ICAM1;DPP4;ZMIZ1;PIK3R1;LAG3;SRC;DUSP22;IL7R;SWAP70;CD83;CD46;BTLA;MAPK14;KLF4;TNFRSF14;SERPINE2;SFTPD;CD55;FCGR2B;DUSP3;CD6	2.04776e-07	1.96932e-05
	hsa04668	TNF signaling pathway	http://www.kegg.jp/kegg-bin/show_pathway?hsa04668+1432+197259+2353+3383+3627+3725+4318+4790+5295+64127+8809	108	11	3.41682	3.21936	1432;197259;2353;3383;3627;3725;4318;4790;5295;64127;8809	FOS;NOD2;ICAM1;NFKB1;CXCL10;MLKL;PIK3R1;IL18R1;JUN;MMP9;MAPK14	0.000574146	0.0206693	GO:0002521	leukocyte differentiation	http://amigo.geneontology.org/amigo/term/GO:0002521	477	35	13.401	2.61174	301;302;596;925;973;974;1230;1316;1380;1432;2175;2213;2353;3575;3662;3702;3725;3956;4179;4208;4318;5295;5578;6097;6714;8767;8809;9308;10100;29760;55619;57178;64919;116071;257101	BATF2;IRF4;FOS;KLF6;ANXA1;LGALS1;CD79A;BCL2;MEF2C;DOCK10;TSPAN2;PRKCA;RIPK2;CD8A;BLNK;CD79B;ZNF683;ZMIZ1;PIK3R1;IL18R1;RORC;SRC;JUN;IL7R;CD83;CD46;MMP9;MAPK14;ANXA2;BCL11B;CCR1;ITK;CR2;FCGR2B;FANCA	2.08517e-07	1.96932e-05
	hsa04210	Apoptosis	http://www.kegg.jp/kegg-bin/show_pathway?hsa04210+10039+2353+3725+3845+4000+4170+4616+4790+5295+596+7846+8739	127	12	4.01793	2.98661	10039;2353;3725;3845;4000;4170;4616;4790;5295;596;7846;8739	FOS;BCL2;LMNA;NFKB1;GADD45B;KRAS;PIK3R1;JUN;PARP3;TUBA1A;HRK;MCL1	0.000645607	0.0209177	GO:0050663	cytokine secretion	http://amigo.geneontology.org/amigo/term/GO:0050663	205	21	5.75935	3.64625	301;307;834;965;1432;2213;2633;3556;3735;6714;7430;8291;8764;8767;9447;11119;29126;55024;64127;79792;115362	GBP1;GBP5;EZR;ANXA1;CD274;BANK1;NOD2;RIPK2;GSDMD;IL1RAP;KARS;AIM2;BTN3A1;SRC;DYSF;CASP1;MAPK14;TNFRSF14;ANXA4;CD58;FCGR2B	3.2239e-07	2.49785e-05
Gastrointestinal symptoms	geneSet	description	link	size	overlap	expect	enrichmentRatio	overlapId	userId	pValue	FDR	geneSet	description	link	size	overlap	expect	enrichmentRatio	overlapId	userId	pValue	FDR
Total/Subtotal villous atrophy	hsa04662	B cell receptor signaling pathway	http://www.kegg.jp/kegg-bin/show_pathway?hsa04662+1380+2213+2353+29760+3725+3845+4790+5295+933+973+974	68	11	2.06211	5.33435	1380;2213;2353;29760;3725;3845;4790;5295;933;973;974	FOS;CD79A;CD22;NFKB1;BLNK;CD79B;KRAS;PIK3R1;JUN;CR2;FCGR2B	5.1501e-06	0.00166863	GO:0002250	adaptive immune response	http://amigo.geneontology.org/amigo/term/GO:0002250	364	36	9.90926	3.63297	301;608;710;713;722;923;924;925;973;974;1178;1380;1604;2208;2210;2213;3383;3662;3702;4179;4208;7294;8767;8807;8809;10068;10384;11119;23075;23495;29126;56940;115650;117157;151888;257101	IRF4;SERPING1;ANXA1;CD274;CD79A;TNFRSF13C;TXK;FCGR1B;MEF2C;IL18RAP;RIPK2;ICAM1;CD7;CD8A;CD79B;ZNF683;BTN3A1;FCER2;IL18BP;IL18R1;CLC;DUSP22;TNFRSF17;BTN3A3;SWAP70;SH2D1B;CD46;BTLA;ITK;TNFRSF13B;CD55;CR2;FCGR2B;C1QB;CD6;C4BPA	1.92935e-11	1.63994e-08
	hsa05133	Pertussis	http://www.kegg.jp/kegg-bin/show_pathway?hsa05133+1432+2353+3394+3678+3725+4790+710+713+722+834	75	10	2.27438	4.39679	1432;2353;3394;3678;3725;4790;710;713;722;834	FOS;SERPING1;ITGA5;NFKB1;JUN;CASP1;IRF8;MAPK14;C1QB;C4BPA	7.85095e-05	0.0101218	GO:0042110	T cell activation	http://amigo.geneontology.org/amigo/term/GO:0042110	436	37	11.8693	3.11728	301;596;923;924;925;1178;1604;1803;1845;2175;2213;2934;3383;3620;3662;3702;3902;3956;4179;5295;5699;6441;6714;8764;8767;8809;9308;11119;29126;56940;57178;64127;64919;80380;115650;151888;257101	IRF4;PSMB10;ANXA1;CD274;LGALS1;BCL2;TNFRSF13C;NOD2;PDCD1LG2;IDO1;RIPK2;ICAM1;DPP4;CD7;CD8A;ZNF683;BTN3A1;ZMIZ1;PIK3R1;LAG3;IL18R1;CLC;SRC;DUSP22;CD83;CD46;BTLA;BCL11B;TNFRSF14;SFTPD;ITK;CD55;GSN;FCGR2B;FANCA;DUSP3;CD6	8.14859e-10	2.43177e-07
	hsa04621	NOD-like receptor signaling pathway	http://www.kegg.jp/kegg-bin/show_pathway?hsa04621+115362+118429+1432+23710+2633+2634+3725+4790+596+64127+6772+79792+834+8767+9447	160	15	4.85202	3.0915	115362;118429;1432;23710;2633;2634;3725;4790;596;64127;6772;79792;834;8767;9447	STAT1;GBP1;GBP5;GBP2;BCL2;ANTXR2;NOD2;RIPK2;NFKB1;GSDMD;AIM2;JUN;CASP1;GABARAPL1;MAPK14	9.37202e-05	0.0101218	GO:0034341	response to interferon-gamma	http://amigo.geneontology.org/amigo/term/GO:0034341	182	23	4.95463	4.64212	834;965;2209;2210;2633;2634;2934;3383;3394;3662;4684;6737;6772;7294;7431;10062;51667;54625;55647;81603;83666;84166;115362	STAT1;GBP1;GBP5;GBP2;IRF4;PARP9;FCGR1A;PARP14;RAB20;TXK;FCGR1B;VIM;TRIM21;NLRC5;ICAM1;TRIM8;NUB1;CASP1;NCAM1;IRF8;NR1H3;GSN;CD58	8.5827e-10	2.43177e-07
	hsa05206	MicroRNAs in cancer	http://www.kegg.jp/kegg-bin/show_pathway?hsa05206+1545+3678+3845+4170+4318+4790+5335+54541+5578+596+7430+7431+894+9839	148	14	4.48812	3.11935	1545;3678;3845;4170;4318;4790;5335;54541;5578;596;7430;7431;894;9839	ITGA5;EZR;BCL2;VIM;PRKCA;NFKB1;KRAS;CCND2;PLCG1;DDIT4;ZEB2;MMP9;MCL1;CYP1B1	0.000146209	0.0118429	GO:0002764	immune response-regulating signaling pathway	http://amigo.geneontology.org/amigo/term/GO:0002764	462	36	12.5771	2.86234	596;640;933;973;974;1380;1845;2209;2210;2213;2353;2633;3384;3662;3702;3725;3845;4208;4790;5295;5335;6441;6714;7294;7430;8767;10062;10384;10458;11119;26999;53347;56940;64127;80216;151888	GBP1;IRF4;FOS;FCGR1A;EZR;CD79A;BCL2;TXK;BLK;NOD2;FCGR1B;MEF2C;RIPK2;CD22;NFKB1;ALPK1;CD79B;BTN3A1;KRAS;PIK3R1;PLCG1;SRC;DUSP22;JUN;ICAM2;BTN3A3;BTLA;SFTPD;UBASH3A;ITK;NR1H3;CR2;CYFIP2;FCGR2B;DUSP3;BAIAP2	1.34687e-08	2.8621e-06
	hsa04670	Leukocyte transendothelial migration	http://www.kegg.jp/kegg-bin/show_pathway?hsa04670+1432+3383+3702+4267+4318+5295+5335+5578+7294+7430+83593	104	11	3.15381	3.48784	1432;3383;3702;4267;4318;5295;5335;5578;7294;7430;83593	EZR;TXK;PRKCA;ICAM1;CD99;PIK3R1;RASSF5;PLCG1;MMP9;MAPK14;ITK	0.000288138	0.0158795	GO:0002694	regulation of leukocyte activation	http://amigo.geneontology.org/amigo/term/GO:0002694	466	36	12.686	2.83777	301;596;923;933;1178;1604;1803;1845;2175;2213;2934;3620;3662;3735;3902;3956;4179;4208;5295;6441;6714;8764;8767;9308;10062;23495;29126;51237;55024;56940;57178;64127;80380;115650;151888;257101	IRF4;ANXA1;CD274;LGALS1;BCL2;TNFRSF13C;BANK1;NOD2;MEF2C;PDCD1LG2;MZB1;IDO1;RIPK2;CD22;DPP4;KARS;ZNF683;ZMIZ1;PIK3R1;LAG3;CLC;SRC;DUSP22;CD83;CD46;BTLA;TNFRSF14;SFTPD;TNFRSF13B;CD55;NR1H3;GSN;FCGR2B;FANCA;DUSP3;CD6	1.68425e-08	2.86323e-06
	hsa04380	Osteoclast differentiation	http://www.kegg.jp/kegg-bin/show_pathway?hsa04380+1432+2209+2213+2353+2354+29760+3725+3727+4790+5295+54+6772	124	12	3.76031	3.19122	1432;2209;2213;2353;2354;29760;3725;3727;4790;5295;54;6772	STAT1;FOS;FCGR1A;FOSB;NFKB1;BLNK;PIK3R1;JUN;JUND;MAPK14;ACP5;FCGR2B	0.000353792	0.0158795	GO:0007159	leukocyte cell-cell adhesion	http://amigo.geneontology.org/amigo/term/GO:0007159	310	28	8.4392	3.31785	301;923;1604;1803;1845;2213;3383;3620;3678;3902;3956;4179;4907;5295;6441;6714;7430;8764;8767;9308;9314;29126;56940;57178;64127;80380;115650;151888	ITGA5;EZR;ANXA1;CD274;LGALS1;TNFRSF13C;NOD2;PDCD1LG2;IDO1;RIPK2;ICAM1;DPP4;ZMIZ1;PIK3R1;LAG3;SRC;NT5E;DUSP22;CD83;CD46;BTLA;KLF4;TNFRSF14;SFTPD;CD55;FCGR2B;DUSP3;CD6	2.70782e-08	3.83608e-06
	hsa04640	Hematopoietic cell lineage	http://www.kegg.jp/kegg-bin/show_pathway?hsa04640+1380+1604+2208+2209+3590+3678+924+925+931+933	91	10	2.75959	3.62373	1380;1604;2208;2209;3590;3678;924;925;931;933	ITGA5;FCGR1A;CD22;CD7;CD8A;FCER2;MS4A1;CD55;IL11RA;CR2	0.000399137	0.0158795	GO:0002237	response to molecule of bacterial origin	http://amigo.geneontology.org/amigo/term/GO:0002237	318	27	8.65699	3.11887	54;834;923;1432;1604;2213;2353;3383;3394;3595;3620;3627;3725;3727;4208;4283;4790;5578;6714;7431;8767;10062;10068;23328;29126;64127;80380	FOS;CD274;NOD2;VIM;MEF2C;PDCD1LG2;PRKCA;IDO1;RIPK2;ICAM1;NFKB1;CXCL10;SASH1;IL18BP;SRC;JUN;JUND;CASP1;IRF8;MAPK14;CD55;NR1H3;ACP5;CXCL9;FCGR2B;CD6;IL12RB2	1.72094e-07	2.02986e-05
	hsa04668	TNF signaling pathway	http://www.kegg.jp/kegg-bin/show_pathway?hsa04668+1432+197259+2353+3383+3627+3725+4318+4790+5295+64127+8809	108	11	3.27511	3.35866	1432;197259;2353;3383;3627;3725;4318;4790;5295;64127;8809	FOS;NOD2;ICAM1;NFKB1;CXCL10;MLKL;PIK3R1;IL18R1;JUN;MMP9;MAPK14	0.000400883	0.0158795	GO:0050663	cytokine secretion	http://amigo.geneontology.org/amigo/term/GO:0050663	205	21	5.58076	3.76293	301;307;834;965;1432;2213;2633;3556;3735;6714;7430;8291;8764;8767;9447;11119;29126;55024;64127;79792;115362	GBP1;GBP5;EZR;ANXA1;CD274;BANK1;NOD2;RIPK2;GSDMD;IL1RAP;KARS;AIM2;BTN3A1;SRC;DYSF;CASP1;MAPK14;TNFRSF14;ANXA4;CD58;FCGR2B	1.91045e-07	2.02986e-05
	hsa04210	Apoptosis	http://www.kegg.jp/kegg-bin/show_pathway?hsa04210+10039+2353+3725+3845+4000+4170+4616+4790+5295+596+7846+8739	127	12	3.85129	3.11584	10039;2353;3725;3845;4000;4170;4616;4790;5295;596;7846;8739	FOS;BCL2;LMNA;NFKB1;GADD45B;KRAS;PIK3R1;JUN;PARP3;TUBA1A;HRK;MCL1	0.000441097	0.0158795	GO:0022407	regulation of cell-cell adhesion	http://amigo.geneontology.org/amigo/term/GO:0022407	371	29	10.0998	2.87134	301;923;1432;1604;1803;1845;2213;3383;3620;3902;3956;4179;5270;5295;5578;6441;6714;8764;8767;9308;9314;23075;29126;56940;57178;64127;80380;115650;151888	ANXA1;CD274;LGALS1;TNFRSF13C;NOD2;PDCD1LG2;PRKCA;IDO1;RIPK2;ICAM1;DPP4;ZMIZ1;PIK3R1;LAG3;SRC;DUSP22;SWAP70;CD83;CD46;BTLA;MAPK14;KLF4;TNFRSF14;SERPINE2;SFTPD;CD55;FCGR2B;DUSP3;CD6	3.46179e-07	3.26947e-05
	hsa05321	Inflammatory bowel disease (IBD)	http://www.kegg.jp/kegg-bin/show_pathway?hsa05321+3595+3725+4790+64127+6772+6775+8807+8809	63	8	1.91048	4.18742	3595;3725;4790;64127;6772;6775;8807;8809	STAT1;STAT4;NOD2;IL18RAP;NFKB1;IL18R1;JUN;IL12RB2	0.000576815	0.018089	GO:0002697	regulation of immune effector process	http://amigo.geneontology.org/amigo/term/GO:0002697	363	28	9.88203	2.83343	301;710;713;722;933;1178;1380;1432;1604;2208;2213;3662;3735;3902;4179;6772;8764;8767;8807;8809;9447;51237;56940;64127;83666;117157;163702;257101	STAT1;IRF4;PARP9;SERPING1;ANXA1;NOD2;IL18RAP;MZB1;RIPK2;CD22;KARS;ZNF683;AIM2;FCER2;IFNLR1;LAG3;IL18R1;CLC;DUSP22;SH2D1B;CD46;MAPK14;TNFRSF14;CD55;CR2;FCGR2B;C1QB;C4BPA	7.25183e-07	6.13532e-05
Malabsorption	geneSet	description	link	size	overlap	expect	enrichmentRatio	overlapId	userId	pValue	FDR	geneSet	description	link	size	overlap	expect	enrichmentRatio	overlapId	userId	pValue	FDR
	hsa04621	NOD-like receptor signaling pathway	http://www.kegg.jp/kegg-bin/show_pathway?hsa04621+2633+2634+6772	160	3	0.0933081	32.1516	2633;2634;6772	GBP2;STAT1;GBP1	4.89912e-05	0.0158731	GO:0034340	response to type I interferon	http://amigo.geneontology.org/amigo/term/GO:0034340	84	4	0.054882	72.8836	2537;2634;4599;6772	GBP2;STAT1;IFI6;MX1	1.58393e-07	0.000134634
	hsa05162	Measles	http://www.kegg.jp/kegg-bin/show_pathway?hsa05162+4599+6772	123	2	0.0717306	27.8821	4599;6772	STAT1;MX1	0.00186933	0.302832	GO:0009615	response to virus	http://amigo.geneontology.org/amigo/term/GO:0009615	305	5	0.199274	25.0911	2537;2633;4599;6772;10964	STAT1;GBP1;IFI44L;IFI6;MX1	6.03408e-07	0.000256448
	hsa05164	Influenza A	http://www.kegg.jp/kegg-bin/show_pathway?hsa05164+4599+6772	159	2	0.0927249	21.5692	4599;6772	STAT1;MX1	0.00310741	0.335601	GO:0098542	defense response to other organism	http://amigo.geneontology.org/amigo/term/GO:0098542	447	5	0.292051	17.1203	2537;2633;4599;6772;10964	STAT1;GBP1;IFI44L;IFI6;MX1	3.98078e-06	0.00112789
	hsa05165	Human papillomavirus infection	http://www.kegg.jp/kegg-bin/show_pathway?hsa05165+4599+6772	326	2	0.190115	10.5199	4599;6772	STAT1;MX1	0.0126779	1	GO:0034341	response to interferon-gamma	http://amigo.geneontology.org/amigo/term/GO:0034341	182	3	0.118911	25.2289	2633;2634;6772	GBP2;STAT1;GBP1	0.000179736	0.0381938
	hsa05321	Inflammatory bowel disease (IBD)	http://www.kegg.jp/kegg-bin/show_pathway?hsa05321+6772	63	1	0.03674	27.2183	6772	STAT1	0.0362448	1	GO:0034612	response to tumor necrosis factor	http://amigo.geneontology.org/amigo/term/GO:0034612	242	3	0.158113	18.9738	2633;2634;6772	GBP2;STAT1;GBP1	0.000415983	0.0707171
	hsa04917	Prolactin signaling pathway	http://www.kegg.jp/kegg-bin/show_pathway?hsa04917+6772	68	1	0.0396559	25.2169	6772	STAT1	0.0390785	1	GO:0070555	response to interleukin-1	http://amigo.geneontology.org/amigo/term/GO:0070555	146	2	0.0953902	20.9665	2633;2634	GBP2;GBP1	0.00382526	0.541911
	hsa05140	Leishmaniasis	http://www.kegg.jp/kegg-bin/show_pathway?hsa05140+6772	68	1	0.0396559	25.2169	6772	STAT1	0.0390785	1	GO:0050663	cytokine secretion	http://amigo.geneontology.org/amigo/term/GO:0050663	205	2	0.133938	14.9322	2633;11119	GBP1;BTN3A1	0.00740667	0.899382
	hsa05212	Pancreatic cancer	http://www.kegg.jp/kegg-bin/show_pathway?hsa05212+6772	72	1	0.0419886	23.816	6772	STAT1	0.041341	1	GO:0007249	I-kappaB kinase/NF-kappaB signaling	http://amigo.geneontology.org/amigo/term/GO:0007249	253	2	0.165299	12.0993	6772;80833	STAT1;APOL3	0.0111091	1
	hsa04658	Th1 and Th2 cell differentiation	http://www.kegg.jp/kegg-bin/show_pathway?hsa04658+6772	89	1	0.0519026	19.2669	6772	STAT1	0.050912	1	GO:0060231	mesenchymal to epithelial transition	http://amigo.geneontology.org/amigo/term/GO:0060231	19	1	0.0124138	80.5556	6772	STAT1	0.0123491	1
	hsa04933	AGE-RAGE signaling pathway in diabetic complications	http://www.kegg.jp/kegg-bin/show_pathway?hsa04933+6772	96	1	0.0559848	17.862	6772	STAT1	0.0548321	1	GO:0035456	response to interferon-beta	http://amigo.geneontology.org/amigo/term/GO:0035456	29	1	0.0189474	52.7778	6772	STAT1	0.018794	1
CeD-associated conditions	geneSet	description	link	size	overlap	expect	enrichmentRatio	overlapId	userId	pValue	FDR	geneSet	description	link	size	overlap	expect	enrichmentRatio	overlapId	userId	pValue	FDR
	hsa04662	B cell receptor signaling pathway	http://www.kegg.jp/kegg-bin/show_pathway?hsa04662+1380+2213+2353+29760+3725+3845+4790+5295+933+973+974	68	11	2.08194	5.28354	1380;2213;2353;29760;3725;3845;4790;5295;933;973;974	FOS;CD79A;CD22;NFKB1;BLNK;CD79B;KRAS;PIK3R1;JUN;CR2;FCGR2B	5.64823e-06	0.00183003	GO:0002250	adaptive immune response	http://amigo.geneontology.org/amigo/term/GO:0002250	364	36	9.98853	3.60413	301;608;710;713;722;923;924;925;973;974;1178;1380;1604;2208;2210;2213;3383;3662;3702;4179;4208;7294;8767;8807;8809;10068;10384;11119;23075;23495;29126;56940;115650;117157;151888;257101	IRF4;SERPING1;ANXA1;CD274;CD79A;TNFRSF13C;TXK;FCGR1B;MEF2C;IL18RAP;RIPK2;ICAM1;CD7;CD8A;CD79B;ZNF683;BTN3A1;FCER2;IL18BP;IL18R1;CLC;DUSP22;TNFRSF17;BTN3A3;SWAP70;SH2D1B;CD46;BTLA;ITK;TNFRSF13B;CD55;CR2;FCGR2B;C1QB;CD6;C4BPA	2.42679e-11	2.06277e-08
	hsa05133	Pertussis	http://www.kegg.jp/kegg-bin/show_pathway?hsa05133+1432+2353+3394+3678+3725+4790+710+713+722+834	75	10	2.29625	4.35492	1432;2353;3394;3678;3725;4790;710;713;722;834	FOS;SERPING1;ITGA5;NFKB1;JUN;CASP1;IRF8;MAPK14;C1QB;C4BPA	8.50755e-05	0.0112783	GO:0034341	response to interferon-gamma	http://amigo.geneontology.org/amigo/term/GO:0034341	182	23	4.99426	4.60528	834;965;2209;2210;2633;2634;2934;3383;3394;3662;4684;6737;6772;7294;7431;10062;51667;54625;55647;81603;83666;84166;115362	STAT1;GBP1;GBP5;GBP2;IRF4;PARP9;FCGR1A;PARP14;RAB20;TXK;FCGR1B;VIM;TRIM21;NLRC5;ICAM1;TRIM8;NUB1;CASP1;NCAM1;IRF8;NR1H3;GSN;CD58	1.00203e-09	2.8842e-07
	hsa04621	NOD-like receptor signaling pathway	http://www.kegg.jp/kegg-bin/show_pathway?hsa04621+115362+118429+1432+23710+2633+2634+3725+4790+596+64127+6772+79792+834+8767+9447	160	15	4.89867	3.06205	115362;118429;1432;23710;2633;2634;3725;4790;596;64127;6772;79792;834;8767;9447	STAT1;GBP1;GBP5;GBP2;BCL2;ANTXR2;NOD2;RIPK2;NFKB1;GSDMD;AIM2;JUN;CASP1;GABARAPL1;MAPK14	0.000104429	0.0112783	GO:0042110	T cell activation	http://amigo.geneontology.org/amigo/term/GO:0042110	436	37	11.9643	3.09254	301;596;923;924;925;1178;1604;1803;1845;2175;2213;2934;3383;3620;3662;3702;3902;3956;4179;5295;5699;6441;6714;8764;8767;8809;9308;11119;29126;56940;57178;64127;64919;80380;115650;151888;257101	IRF4;PSMB10;ANXA1;CD274;LGALS1;BCL2;TNFRSF13C;NOD2;PDCD1LG2;IDO1;RIPK2;ICAM1;DPP4;CD7;CD8A;ZNF683;BTN3A1;ZMIZ1;PIK3R1;LAG3;IL18R1;CLC;SRC;DUSP22;CD83;CD46;BTLA;BCL11B;TNFRSF14;SFTPD;ITK;CD55;GSN;FCGR2B;FANCA;DUSP3;CD6	1.01795e-09	2.8842e-07
	hsa05206	MicroRNAs in cancer	http://www.kegg.jp/kegg-bin/show_pathway?hsa05206+1545+3678+3845+4170+4318+4790+5335+54541+5578+596+7430+7431+894+9839	148	14	4.53127	3.08964	1545;3678;3845;4170;4318;4790;5335;54541;5578;596;7430;7431;894;9839	ITGA5;EZR;BCL2;VIM;PRKCA;NFKB1;KRAS;CCND2;PLCG1;DDIT4;ZEB2;MMP9;MCL1;CYP1B1	0.000161785	0.0131046	GO:0002764	immune response-regulating signaling pathway	http://amigo.geneontology.org/amigo/term/GO:0002764	462	36	12.6777	2.83962	596;640;933;973;974;1380;1845;2209;2210;2213;2353;2633;3384;3662;3702;3725;3845;4208;4790;5295;5335;6441;6714;7294;7430;8767;10062;10384;10458;11119;26999;53347;56940;64127;80216;151888	GBP1;IRF4;FOS;FCGR1A;EZR;CD79A;BCL2;TXK;BLK;NOD2;FCGR1B;MEF2C;RIPK2;CD22;NFKB1;ALPK1;CD79B;BTN3A1;KRAS;PIK3R1;PLCG1;SRC;DUSP22;JUN;ICAM2;BTN3A3;BTLA;SFTPD;UBASH3A;ITK;NR1H3;CR2;CYFIP2;FCGR2B;DUSP3;BAIAP2	1.65819e-08	3.52195e-06
	hsa04670	Leukocyte transendothelial migration	http://www.kegg.jp/kegg-bin/show_pathway?hsa04670+1432+3383+3702+4267+4318+5295+5335+5578+7294+7430+83593	104	11	3.18414	3.45462	1432;3383;3702;4267;4318;5295;5335;5578;7294;7430;83593	EZR;TXK;PRKCA;ICAM1;CD99;PIK3R1;RASSF5;PLCG1;MMP9;MAPK14;ITK	0.000312977	0.0173164	GO:0002694	regulation of leukocyte activation	http://amigo.geneontology.org/amigo/term/GO:0002694	466	36	12.7875	2.81525	301;596;923;933;1178;1604;1803;1845;2175;2213;2934;3620;3662;3735;3902;3956;4179;4208;5295;6441;6714;8764;8767;9308;10062;23495;29126;51237;55024;56940;57178;64127;80380;115650;151888;257101	IRF4;ANXA1;CD274;LGALS1;BCL2;TNFRSF13C;BANK1;NOD2;MEF2C;PDCD1LG2;MZB1;IDO1;RIPK2;CD22;DPP4;KARS;ZNF683;ZMIZ1;PIK3R1;LAG3;CLC;SRC;DUSP22;CD83;CD46;BTLA;TNFRSF14;SFTPD;TNFRSF13B;CD55;NR1H3;GSN;FCGR2B;FANCA;DUSP3;CD6	2.07174e-08	3.52195e-06
	hsa04380	Osteoclast differentiation	http://www.kegg.jp/kegg-bin/show_pathway?hsa04380+1432+2209+2213+2353+2354+29760+3725+3727+4790+5295+54+6772	124	12	3.79647	3.16083	1432;2209;2213;2353;2354;29760;3725;3727;4790;5295;54;6772	STAT1;FOS;FCGR1A;FOSB;NFKB1;BLNK;PIK3R1;JUN;JUND;MAPK14;ACP5;FCGR2B	0.000386115	0.0173164	GO:0007159	leukocyte cell-cell adhesion	http://amigo.geneontology.org/amigo/term/GO:0007159	310	28	8.50672	3.29152	301;923;1604;1803;1845;2213;3383;3620;3678;3902;3956;4179;4907;5295;6441;6714;7430;8764;8767;9308;9314;29126;56940;57178;64127;80380;115650;151888	ITGA5;EZR;ANXA1;CD274;LGALS1;TNFRSF13C;NOD2;PDCD1LG2;IDO1;RIPK2;ICAM1;DPP4;ZMIZ1;PIK3R1;LAG3;SRC;NT5E;DUSP22;CD83;CD46;BTLA;KLF4;TNFRSF14;SFTPD;CD55;FCGR2B;DUSP3;CD6	3.21179e-08	4.55004e-06
	hsa04640	Hematopoietic cell lineage	http://www.kegg.jp/kegg-bin/show_pathway?hsa04640+1380+1604+2208+2209+3590+3678+924+925+931+933	91	10	2.78612	3.58922	1380;1604;2208;2209;3590;3678;924;925;931;933	ITGA5;FCGR1A;CD22;CD7;CD8A;FCER2;MS4A1;CD55;IL11RA;CR2	0.000430697	0.0173164	GO:0002237	response to molecule of bacterial origin	http://amigo.geneontology.org/amigo/term/GO:0002237	318	27	8.72624	3.09412	54;834;923;1432;1604;2213;2353;3383;3394;3595;3620;3627;3725;3727;4208;4283;4790;5578;6714;7431;8767;10062;10068;23328;29126;64127;80380	FOS;CD274;NOD2;VIM;MEF2C;PDCD1LG2;PRKCA;IDO1;RIPK2;ICAM1;NFKB1;CXCL10;SASH1;IL18BP;SRC;JUN;JUND;CASP1;IRF8;MAPK14;CD55;NR1H3;ACP5;CXCL9;FCGR2B;CD6;IL12RB2	2.02017e-07	2.31835e-05
	hsa04668	TNF signaling pathway	http://www.kegg.jp/kegg-bin/show_pathway?hsa04668+1432+197259+2353+3383+3627+3725+4318+4790+5295+64127+8809	108	11	3.3066	3.32668	1432;197259;2353;3383;3627;3725;4318;4790;5295;64127;8809	FOS;NOD2;ICAM1;NFKB1;CXCL10;MLKL;PIK3R1;IL18R1;JUN;MMP9;MAPK14	0.000434979	0.0173164	GO:0050663	cytokine secretion	http://amigo.geneontology.org/amigo/term/GO:0050663	205	21	5.62541	3.73306	301;307;834;965;1432;2213;2633;3556;3735;6714;7430;8291;8764;8767;9447;11119;29126;55024;64127;79792;115362	GBP1;GBP5;EZR;ANXA1;CD274;BANK1;NOD2;RIPK2;GSDMD;IL1RAP;KARS;AIM2;BTN3A1;SRC;DYSF;CASP1;MAPK14;TNFRSF14;ANXA4;CD58;FCGR2B	2.18198e-07	2.31835e-05
	hsa04210	Apoptosis	http://www.kegg.jp/kegg-bin/show_pathway?hsa04210+10039+2353+3725+3845+4000+4170+4616+4790+5295+596+7846+8739	127	12	3.88832	3.08616	10039;2353;3725;3845;4000;4170;4616;4790;5295;596;7846;8739	FOS;BCL2;LMNA;NFKB1;GADD45B;KRAS;PIK3R1;JUN;PARP3;TUBA1A;HRK;MCL1	0.000481012	0.0173164	GO:0022407	regulation of cell-cell adhesion	http://amigo.geneontology.org/amigo/term/GO:0022407	371	29	10.1806	2.84855	301;923;1432;1604;1803;1845;2213;3383;3620;3902;3956;4179;5270;5295;5578;6441;6714;8764;8767;9308;9314;23075;29126;56940;57178;64127;80380;115650;151888	ANXA1;CD274;LGALS1;TNFRSF13C;NOD2;PDCD1LG2;PRKCA;IDO1;RIPK2;ICAM1;DPP4;ZMIZ1;PIK3R1;LAG3;SRC;DUSP22;SWAP70;CD83;CD46;BTLA;MAPK14;KLF4;TNFRSF14;SERPINE2;SFTPD;CD55;FCGR2B;DUSP3;CD6	4.08797e-07	3.86086e-05
	hsa05321	Inflammatory bowel disease (IBD)	http://www.kegg.jp/kegg-bin/show_pathway?hsa05321+3595+3725+4790+64127+6772+6775+8807+8809	63	8	1.92885	4.14754	3595;3725;4790;64127;6772;6775;8807;8809	STAT1;STAT4;NOD2;IL18RAP;NFKB1;IL18R1;JUN;IL12RB2	0.000614613	0.0194938	GO:0002697	regulation of immune effector process	http://amigo.geneontology.org/amigo/term/GO:0002697	363	28	9.96109	2.81094	301;710;713;722;933;1178;1380;1432;1604;2208;2213;3662;3735;3902;4179;6772;8764;8767;8807;8809;9447;51237;56940;64127;83666;117157;163702;257101	STAT1;IRF4;PARP9;SERPING1;ANXA1;NOD2;IL18RAP;MZB1;RIPK2;CD22;KARS;ZNF683;AIM2;FCER2;IFNLR1;LAG3;IL18R1;CLC;DUSP22;SH2D1B;CD46;MAPK14;TNFRSF14;CD55;CR2;FCGR2B;C1QB;C4BPA	8.50437e-07	7.22872e-05
Autoimmune Thyroidal Disease	geneSet	description	link	size	overlap	expect	enrichmentRatio	overlapId	userId	pValue	FDR	geneSet	description	link	size	overlap	expect	enrichmentRatio	overlapId	userId	pValue	FDR
Type 1 Diabtes	hsa04662	B cell receptor signaling pathway	http://www.kegg.jp/kegg-bin/show_pathway?hsa04662+1380+2213+2353+29760+3725+3845+4790+5295+933+973+974	68	11	2.06211	5.33435	1380;2213;2353;29760;3725;3845;4790;5295;933;973;974	FOS;CD79A;CD22;NFKB1;BLNK;CD79B;KRAS;PIK3R1;JUN;CR2;FCGR2B	5.1501e-06	0.00166863	GO:0002250	adaptive immune response	http://amigo.geneontology.org/amigo/term/GO:0002250	364	36	9.90926	3.63297	301;608;710;713;722;923;924;925;973;974;1178;1380;1604;2208;2210;2213;3383;3662;3702;4179;4208;7294;8767;8807;8809;10068;10384;11119;23075;23495;29126;56940;115650;117157;151888;257101	IRF4;SERPING1;ANXA1;CD274;CD79A;TNFRSF13C;TXK;FCGR1B;MEF2C;IL18RAP;RIPK2;ICAM1;CD7;CD8A;CD79B;ZNF683;BTN3A1;FCER2;IL18BP;IL18R1;CLC;DUSP22;TNFRSF17;BTN3A3;SWAP70;SH2D1B;CD46;BTLA;ITK;TNFRSF13B;CD55;CR2;FCGR2B;C1QB;CD6;C4BPA	1.92935e-11	1.63994e-08
Extraintestinal manifestations	hsa05133	Pertussis	http://www.kegg.jp/kegg-bin/show_pathway?hsa05133+1432+2353+3394+3678+3725+4790+710+713+722+834	75	10	2.27438	4.39679	1432;2353;3394;3678;3725;4790;710;713;722;834	FOS;SERPING1;ITGA5;NFKB1;JUN;CASP1;IRF8;MAPK14;C1QB;C4BPA	7.85095e-05	0.0101218	GO:0042110	T cell activation	http://amigo.geneontology.org/amigo/term/GO:0042110	436	37	11.8693	3.11728	301;596;923;924;925;1178;1604;1803;1845;2175;2213;2934;3383;3620;3662;3702;3902;3956;4179;5295;5699;6441;6714;8764;8767;8809;9308;11119;29126;56940;57178;64127;64919;80380;115650;151888;257101	IRF4;PSMB10;ANXA1;CD274;LGALS1;BCL2;TNFRSF13C;NOD2;PDCD1LG2;IDO1;RIPK2;ICAM1;DPP4;CD7;CD8A;ZNF683;BTN3A1;ZMIZ1;PIK3R1;LAG3;IL18R1;CLC;SRC;DUSP22;CD83;CD46;BTLA;BCL11B;TNFRSF14;SFTPD;ITK;CD55;GSN;FCGR2B;FANCA;DUSP3;CD6	8.14859e-10	2.43177e-07
Intermediate HLA risk	hsa04621	NOD-like receptor signaling pathway	http://www.kegg.jp/kegg-bin/show_pathway?hsa04621+115362+118429+1432+23710+2633+2634+3725+4790+596+64127+6772+79792+834+8767+9447	160	15	4.85202	3.0915	115362;118429;1432;23710;2633;2634;3725;4790;596;64127;6772;79792;834;8767;9447	STAT1;GBP1;GBP5;GBP2;BCL2;ANTXR2;NOD2;RIPK2;NFKB1;GSDMD;AIM2;JUN;CASP1;GABARAPL1;MAPK14	9.37202e-05	0.0101218	GO:0034341	response to interferon-gamma	http://amigo.geneontology.org/amigo/term/GO:0034341	182	23	4.95463	4.64212	834;965;2209;2210;2633;2634;2934;3383;3394;3662;4684;6737;6772;7294;7431;10062;51667;54625;55647;81603;83666;84166;115362	STAT1;GBP1;GBP5;GBP2;IRF4;PARP9;FCGR1A;PARP14;RAB20;TXK;FCGR1B;VIM;TRIM21;NLRC5;ICAM1;TRIM8;NUB1;CASP1;NCAM1;IRF8;NR1H3;GSN;CD58	8.5827e-10	2.43177e-07
	hsa05206	MicroRNAs in cancer	http://www.kegg.jp/kegg-bin/show_pathway?hsa05206+1545+3678+3845+4170+4318+4790+5335+54541+5578+596+7430+7431+894+9839	148	14	4.48812	3.11935	1545;3678;3845;4170;4318;4790;5335;54541;5578;596;7430;7431;894;9839	ITGA5;EZR;BCL2;VIM;PRKCA;NFKB1;KRAS;CCND2;PLCG1;DDIT4;ZEB2;MMP9;MCL1;CYP1B1	0.000146209	0.0118429	GO:0002764	immune response-regulating signaling pathway	http://amigo.geneontology.org/amigo/term/GO:0002764	462	36	12.5771	2.86234	596;640;933;973;974;1380;1845;2209;2210;2213;2353;2633;3384;3662;3702;3725;3845;4208;4790;5295;5335;6441;6714;7294;7430;8767;10062;10384;10458;11119;26999;53347;56940;64127;80216;151888	GBP1;IRF4;FOS;FCGR1A;EZR;CD79A;BCL2;TXK;BLK;NOD2;FCGR1B;MEF2C;RIPK2;CD22;NFKB1;ALPK1;CD79B;BTN3A1;KRAS;PIK3R1;PLCG1;SRC;DUSP22;JUN;ICAM2;BTN3A3;BTLA;SFTPD;UBASH3A;ITK;NR1H3;CR2;CYFIP2;FCGR2B;DUSP3;BAIAP2	1.34687e-08	2.8621e-06
	hsa04670	Leukocyte transendothelial migration	http://www.kegg.jp/kegg-bin/show_pathway?hsa04670+1432+3383+3702+4267+4318+5295+5335+5578+7294+7430+83593	104	11	3.15381	3.48784	1432;3383;3702;4267;4318;5295;5335;5578;7294;7430;83593	EZR;TXK;PRKCA;ICAM1;CD99;PIK3R1;RASSF5;PLCG1;MMP9;MAPK14;ITK	0.000288138	0.0158795	GO:0002694	regulation of leukocyte activation	http://amigo.geneontology.org/amigo/term/GO:0002694	466	36	12.686	2.83777	301;596;923;933;1178;1604;1803;1845;2175;2213;2934;3620;3662;3735;3902;3956;4179;4208;5295;6441;6714;8764;8767;9308;10062;23495;29126;51237;55024;56940;57178;64127;80380;115650;151888;257101	IRF4;ANXA1;CD274;LGALS1;BCL2;TNFRSF13C;BANK1;NOD2;MEF2C;PDCD1LG2;MZB1;IDO1;RIPK2;CD22;DPP4;KARS;ZNF683;ZMIZ1;PIK3R1;LAG3;CLC;SRC;DUSP22;CD83;CD46;BTLA;TNFRSF14;SFTPD;TNFRSF13B;CD55;NR1H3;GSN;FCGR2B;FANCA;DUSP3;CD6	1.68425e-08	2.86323e-06
	hsa04380	Osteoclast differentiation	http://www.kegg.jp/kegg-bin/show_pathway?hsa04380+1432+2209+2213+2353+2354+29760+3725+3727+4790+5295+54+6772	124	12	3.76031	3.19122	1432;2209;2213;2353;2354;29760;3725;3727;4790;5295;54;6772	STAT1;FOS;FCGR1A;FOSB;NFKB1;BLNK;PIK3R1;JUN;JUND;MAPK14;ACP5;FCGR2B	0.000353792	0.0158795	GO:0007159	leukocyte cell-cell adhesion	http://amigo.geneontology.org/amigo/term/GO:0007159	310	28	8.4392	3.31785	301;923;1604;1803;1845;2213;3383;3620;3678;3902;3956;4179;4907;5295;6441;6714;7430;8764;8767;9308;9314;29126;56940;57178;64127;80380;115650;151888	ITGA5;EZR;ANXA1;CD274;LGALS1;TNFRSF13C;NOD2;PDCD1LG2;IDO1;RIPK2;ICAM1;DPP4;ZMIZ1;PIK3R1;LAG3;SRC;NT5E;DUSP22;CD83;CD46;BTLA;KLF4;TNFRSF14;SFTPD;CD55;FCGR2B;DUSP3;CD6	2.70782e-08	3.83608e-06
	hsa04640	Hematopoietic cell lineage	http://www.kegg.jp/kegg-bin/show_pathway?hsa04640+1380+1604+2208+2209+3590+3678+924+925+931+933	91	10	2.75959	3.62373	1380;1604;2208;2209;3590;3678;924;925;931;933	ITGA5;FCGR1A;CD22;CD7;CD8A;FCER2;MS4A1;CD55;IL11RA;CR2	0.000399137	0.0158795	GO:0002237	response to molecule of bacterial origin	http://amigo.geneontology.org/amigo/term/GO:0002237	318	27	8.65699	3.11887	54;834;923;1432;1604;2213;2353;3383;3394;3595;3620;3627;3725;3727;4208;4283;4790;5578;6714;7431;8767;10062;10068;23328;29126;64127;80380	FOS;CD274;NOD2;VIM;MEF2C;PDCD1LG2;PRKCA;IDO1;RIPK2;ICAM1;NFKB1;CXCL10;SASH1;IL18BP;SRC;JUN;JUND;CASP1;IRF8;MAPK14;CD55;NR1H3;ACP5;CXCL9;FCGR2B;CD6;IL12RB2	1.72094e-07	2.02986e-05
	hsa04668	TNF signaling pathway	http://www.kegg.jp/kegg-bin/show_pathway?hsa04668+1432+197259+2353+3383+3627+3725+4318+4790+5295+64127+8809	108	11	3.27511	3.35866	1432;197259;2353;3383;3627;3725;4318;4790;5295;64127;8809	FOS;NOD2;ICAM1;NFKB1;CXCL10;MLKL;PIK3R1;IL18R1;JUN;MMP9;MAPK14	0.000400883	0.0158795	GO:0050663	cytokine secretion	http://amigo.geneontology.org/amigo/term/GO:0050663	205	21	5.58076	3.76293	301;307;834;965;1432;2213;2633;3556;3735;6714;7430;8291;8764;8767;9447;11119;29126;55024;64127;79792;115362	GBP1;GBP5;EZR;ANXA1;CD274;BANK1;NOD2;RIPK2;GSDMD;IL1RAP;KARS;AIM2;BTN3A1;SRC;DYSF;CASP1;MAPK14;TNFRSF14;ANXA4;CD58;FCGR2B	1.91045e-07	2.02986e-05
	hsa04210	Apoptosis	http://www.kegg.jp/kegg-bin/show_pathway?hsa04210+10039+2353+3725+3845+4000+4170+4616+4790+5295+596+7846+8739	127	12	3.85129	3.11584	10039;2353;3725;3845;4000;4170;4616;4790;5295;596;7846;8739	FOS;BCL2;LMNA;NFKB1;GADD45B;KRAS;PIK3R1;JUN;PARP3;TUBA1A;HRK;MCL1	0.000441097	0.0158795	GO:0022407	regulation of cell-cell adhesion	http://amigo.geneontology.org/amigo/term/GO:0022407	371	29	10.0998	2.87134	301;923;1432;1604;1803;1845;2213;3383;3620;3902;3956;4179;5270;5295;5578;6441;6714;8764;8767;9308;9314;23075;29126;56940;57178;64127;80380;115650;151888	ANXA1;CD274;LGALS1;TNFRSF13C;NOD2;PDCD1LG2;PRKCA;IDO1;RIPK2;ICAM1;DPP4;ZMIZ1;PIK3R1;LAG3;SRC;DUSP22;SWAP70;CD83;CD46;BTLA;MAPK14;KLF4;TNFRSF14;SERPINE2;SFTPD;CD55;FCGR2B;DUSP3;CD6	3.46179e-07	3.26947e-05
	hsa05321	Inflammatory bowel disease (IBD)	http://www.kegg.jp/kegg-bin/show_pathway?hsa05321+3595+3725+4790+64127+6772+6775+8807+8809	63	8	1.91048	4.18742	3595;3725;4790;64127;6772;6775;8807;8809	STAT1;STAT4;NOD2;IL18RAP;NFKB1;IL18R1;JUN;IL12RB2	0.000576815	0.018089	GO:0002697	regulation of immune effector process	http://amigo.geneontology.org/amigo/term/GO:0002697	363	28	9.88203	2.83343	301;710;713;722;933;1178;1380;1432;1604;2208;2213;3662;3735;3902;4179;6772;8764;8767;8807;8809;9447;51237;56940;64127;83666;117157;163702;257101	STAT1;IRF4;PARP9;SERPING1;ANXA1;NOD2;IL18RAP;MZB1;RIPK2;CD22;KARS;ZNF683;AIM2;FCER2;IFNLR1;LAG3;IL18R1;CLC;DUSP22;SH2D1B;CD46;MAPK14;TNFRSF14;CD55;CR2;FCGR2B;C1QB;C4BPA	7.25183e-07	6.13532e-05
CeD, coeliac disease; FDR, false discovery rate; hsa; homo sapiens; id, identifier; ORA, overall representation analysis.
