# Supplementary material for: Independent and cumulative coeliac disease-susceptibility loci are associated with distinct disease phenotypes
Source: J Hum Genet. 2021 Jan 15;66(6):613–23. doi: 10.1038/s10038-020-00888-5 (PMC8144013; doi:10.1038/s10038-020-00888-5)
Supplement: Supplementary file 8 — Supplementary Table 8 [file 10038_2020_888_MOESM8_ESM.xlsx]

## Sheet: Sheet1
Supplementary Table 8. Predictions of coeliac phenotypes risk according to a weighted genetic risk score tertile model including 39 coeliac disease susceptibility SNPs.
	Coeliac Disease
	Cases		Controls		OR [95% CI]	P-value
wGRS39 category	n	%	n	%
Low	144	23.04	692	38.0848	Ref
Medium	300	48	845	46.5052	1.71 [1.37-2.14]	2.57e-06
High	181	28.96	280	15.41	3.11 [2.40-4.03]	< 2e-16
Total	625	100	1817	100
	Age group at coeliac disease diagnosis, years
	> 7y		≤ 7		OR [95% CI]	P-value
wGRS39 category	n	%	n	%
Low	130	22.6876	12	27.2727	Ref
Medium	277	48.3421	19	43.1818	1.35 [0.62-2.82]	0.439
High	166	28.9703	13	29.5455	1.18 [0.51-2.68]	0.693
Total	573	100	44	100
	Coeliac disease-related symptoms in childhood
	Yes		No		OR [95% CI]	P-value
wGRS39 category	n	%	n	%
Low	53	19.4139	87	25.6637	Ref
Medium	129	47.2527	167	49.2625	1.27 [0.84-1.92]	0.258
High	91	33.3333	85	25.0737	1.76 [1.12-2.77]	0.014
Total	273	100	339	100
	Gastrointestinal symptoms
	Yes		No		OR [95% CI]	P-value
wGRS39 category	n	%	n	%
Low	123	23.384	20	21.0526	Ref
Medium	249	47.3384	49	51.5789	0.83 [0.46-1.43]	0.507
High	154	29.2776	26	27.3684	0.96 [0.51-1.80]	0.907
Total	526	100	95	100
	Malabsorption
	Yes		No		OR [95% CI]	P-value
wGRS39 category	n	%	n	%
Low	55	20.5993	87	25.1445	Ref
Medium	122	45.6929	171	49.422	1.13 [0.75-1.71]	0.563
High	90	33.7079	88	25.4335	1.62 [1.04-2.54]	0.035
Total	267	100	346	100
	Anemia
	Yes		No		OR [95% CI]	P-value
wGRS39 category	n	%	n	%
Low	33	21.0191	109	23.9035	Ref
Medium	64	40.7643	229	50.2193	0.92 [0.58-1.50]	0.742
High	60	38.2166	118	25.8772	1.68 [1.03-2.78]	0.041
	157	100	456	100
	Extraintestinal manifestations
	Yes		No		OR [95% CI]	P-value
wGRS39 category	n	%	n	%
Low	60	22.8137	83	23.1198	Ref
Medium	127	48.289	172	47.9109	1.02 [0.68-1.53]	0.918
High	76	28.8973	104	28.9694	1.01 [0.65-1.58]	0.962
Total	263	100	359	100
	Dermatitis Herpetiformis
	Yes		No		OR [95% CI]	P-value
wGRS39 category	n	%	n	%
Low	12	17.3913	131	23.7319	Ref
Medium	36	52.1739	263	47.6449	1.49 [0.77-3.08]	0.251
High	21	30.4348	158	28.6232	1.45 [0.70 -3.15]	0.328
Total	69	100	552	100
	Neurological disorders
	Yes		No		OR [95% CI]	P-value
wGRS39 category	n	%	n	%
Low	7	18.4211	136	23.3677	Ref
Medium	20	52.6316	278	47.7663	1.40 [0.60-3.64]	0.458
High	11	28.9474	168	28.866	1.27 [0.49-3.54]	0.628
Total	38	100	582	100
	Fractures
	Yes		No		OR [95% CI]	P-value
wGRS39 category	n	%	n	%
Low	17	24.2857	122	22.7612	Ref
Medium	31	44.2857	261	48.694	1.69 [0.91-3.18]	0.619
High	22	31.4286	153	28.5448	1.10 [0.61-2.04]	0.927
Total	70	100	536	100
	Asymptomatic
	Yes		No		OR [95% CI]	P-value
wGRS39 category	n	%	n	%
Low	10	18.8679	133	23.3743	Ref
Medium	26	49.0566	273	47.9789	1.27 [0.61-2.83]	0.541
High	17	32.0755	163	28.6467	1.39 [0.62-3.24]	0.431
Total	53	100	569	100
	Coeliac disease-associated conditions
	Yes		No		OR [95% CI]	P-value
wGRS39 category	n	%	n	%
Low	25	20.3252	117	23.6842	Ref
Medium	59	47.9675	239	48.3806	1.16 [0.69-1.96]	0.639
High	39	31.7073	138	27.9352	1.32 [0.76-2.34]	0.523
Total	123	100	494	100
	Autoimmune Thyroidal Disease
	Yes		No		OR [95% CI]	P-value
wGRS39 category	n	%	n	%
Low	17	17	125	24.1779	Ref
Medium	52	52	246	47.5822	1.55 [0.88-2.87]	0.142
High	31	31	146	28.2398	1.56 [0.83-3.01]	0.171
Total	100	100	517	100
	Type 1 Diabetes
	Yes		No		OR [95% CI]	P-value
wGRS39 category	n	%	n	%
Low	4	22.2222	138	23.0384
Medium	9	50	289	48.2471
High	5	27.7778	172	28.7145
Total	18	100	599	100
	Small bowel mucosal damage
	TVA/SVA		PVA		OR [95% CI]	P-value
wGRS39 category	n	%	n	%
Low	76	21.0526	52	28.1081	Ref
Medium	169	46.8144	88	47.5676	1.31 [0.85-2.03]	0.22
High	116	32.133	45	24.3243	1.76 [1.08-2.90]	0.024
Total	361	100	185	100
	Coeliac disease autoantibodies
	Positive		Negative		OR [95% CI]	P-value
wGRS39 category	n	%	n	%
Low	72	25.8065	2	10.5263
Medium	129	46.2366	8	42.1053
High	78	27.957	9	47.3684
Total	279	100	19	100
PVA, Partial villous atrophy; TVA/SVA, Total villous atrophy/Subtotal Villous atrophy; wGRS, weighted genetic risk score
