# Supplementary material for: Independent and cumulative coeliac disease-susceptibility loci are associated with distinct disease phenotypes
Source: J Hum Genet. 2021 Jan 15;66(6):613–23. doi: 10.1038/s10038-020-00888-5 (PMC8144013; doi:10.1038/s10038-020-00888-5)
Supplement: Supplementary file 9 — Supplementary Table 9 [file 10038_2020_888_MOESM9_ESM.xlsx]

## Sheet: Sheet1
Supplementary Table 9. Predictions of coeliac phenotypes risk according to polygenic risk score.
Phenotypes	Set	Threshold	R2	Coefficient	Standard.Error	Number of SNPs	P	PEMP2
AgeGroup
	Base	0.001	2.51e-05	-1.0377	17.5238	7	0.95278
	Base	0.01	0.00143264	-9.32013	20.8283	9	0.654532
	Base	0.05	0.00156898	-19.8034	42.1993	22	0.638867
	Base	0.1	0.0083224	-60.3884	55.8585	32	0.279654	0.545945
	Base	0.2	0.00646592	-87.3491	91.3678	62	0.339064
	Base	0.3	0.0058492	-101.83	111.82	78	0.362472
	Base	0.4	0.00557921	-114.466	128.661	92	0.373643
	Base	0.5	0.00535074	-128.417	147.236	108	0.383107
	Base	1	0.00637917	-197.687	207.583	154	0.340931
Coeliac disease-related symptoms during chilhdood
	Base	0.001	0.00252416	-7.39357	9.20903	7	0.422055
	Base	0.01	0.00583247	-13.4122	11.0005	9	0.222755	0.453855
	Base	0.05	5.66e-05	-2.67956	22.2715	22	0.904235
	Base	0.1	0.00026	-7.64565	29.636	32	0.796419
	Base	0.2	0.000328415	-14.1647	48.8811	62	0.771986
	Base	0.3	0.000163	-12.2815	60.0991	78	0.838077
	Base	0.4	0.00055904	-26.2103	69.3314	92	0.705397
	Base	0.5	0.000664592	-32.8242	79.6374	108	0.680214
	Base	1	0.000169	-23.3158	112.037	154	0.835145
Gastrointestinal symptoms
	Base	0.001	0.001628	7.27817	12.9406	7	0.573824
	Base	0.01	0.00067058	-5.55173	15.3691	9	0.717929
	Base	0.05	0.000368223	-8.35888	31.2034	22	0.788789
	Base	0.1	0.000124617	6.45929	41.5065	32	0.876331
	Base	0.2	0.00189007	41.8447	69.2773	62	0.545832	0.873413
	Base	0.3	0.00104488	38.1898	84.9783	78	0.653139
	Base	0.4	0.00100645	43.2426	98.0637	92	0.659239
	Base	0.5	0.000449859	33.1217	112.234	108	0.767908
	Base	1	0.000598386	53.8936	158.388	154	0.733658
Malabsorption
	Base	0.001	0.0024107	-7.20564	9.18315	7	0.432653
	Base	0.01	0.00463263	-11.9092	10.957	9	0.277083	0.544146
	Base	0.05	0.000665798	-9.1778	22.2497	22	0.67998
	Base	0.1	0.000986369	-14.8364	29.5537	32	0.615656
	Base	0.2	0.000552978	-18.3465	48.8041	62	0.706975
	Base	0.3	0.000124887	-10.6983	59.8713	78	0.858182
	Base	0.4	0.000586232	-26.7293	69.0628	92	0.698736
	Base	0.5	0.000942016	-38.9082	79.3256	108	0.623789
	Base	1	0.000696707	-47.1701	111.808	154	0.673109
Anemia
	Base	0.001	0.00139321	-5.81335	10.0722	7	0.563827
	Base	0.01	0.00187948	-8.04405	12.005	9	0.502822	0.836316
	Base	0.05	5.69e-07	-0.284758	24.3958	22	0.990687
	Base	0.1	0.000194229	-6.98935	32.4299	32	0.829361
	Base	0.2	1.43e-05	3.12745	53.4852	62	0.953372
	Base	0.3	0.000343778	18.8139	65.5406	78	0.774069
	Base	0.4	0.000253762	18.6294	75.5389	92	0.805202
	Base	0.5	0.000112008	14.2104	86.7437	108	0.869873
	Base	1	0.000299566	32.7541	122.225	154	0.788714
Extraintestinal manifestations
	Base	0.001	0.000516932	3.36736	9.23068	7	0.71526
	Base	0.01	0.000428152	3.64721	10.9848	9	0.739872
	Base	0.05	0.0031966	20.2804	22.3631	22	0.364475
	Base	0.1	0.00383898	29.4321	29.6223	32	0.320429
	Base	0.2	0.00407928	50.0882	48.8892	62	0.305587	0.585241
	Base	0.3	0.00330748	55.3527	59.9883	78	0.356151
	Base	0.4	0.00370926	67.6086	69.1832	92	0.328451
	Base	0.5	0.00341767	74.5191	79.4347	108	0.348184
	Base	1	0.00384071	111.433	112.063	154	0.320039
Dermatitis Herpetiformis
	Base	0.001	0.0448033	48.6561	22.1738	7	0.0282135
	Base	0.01	0.0343565	49.979	25.7879	9	0.0526133
	Base	0.05	0.0530618	123.339	50.755	22	0.0150951
	Base	0.1	0.0589816	173.456	68.082	32	0.010842
	Base	0.2	0.0650412	294.74	109.405	62	0.00705915	0.020498
	Base	0.3	0.0528265	321.69	131.125	78	0.0141552
	Base	0.4	0.0550801	378.118	151.105	92	0.012337
	Base	0.5	0.0529993	421.855	170.834	108	0.0135345
	Base	1	0.0534071	599.674	242.437	154	0.0133788
Fractures
	Base	0.001	0.0250925	-30.9699	15.3522	7	0.0436652	0.114789
	Base	0.01	0.0236372	-36.0171	18.4203	9	0.050549
	Base	0.05	0.0144165	-57.4665	37.6344	22	0.126769
	Base	0.1	0.0126429	-71.5555	49.9233	32	0.151769
	Base	0.2	0.00933927	-102.114	83.0727	62	0.218993
	Base	0.3	0.00927843	-125.444	102.488	78	0.220956
	Base	0.4	0.0104558	-153.609	118.467	92	0.194756
	Base	0.5	0.0130637	-199.048	137.785	108	0.148563
	Base	1	0.0146932	-297.632	194.477	154	0.125912
Neurological Disorders
	Base	0.001	0.000636131	5.33251	18.2954	7	0.770694
	Base	0.01	2.13e-05	-1.16075	21.7443	9	0.957428
	Base	0.05	7.54e-05	4.43144	44.1348	22	0.920021
	Base	0.1	0.00166849	27.5017	58.1388	32	0.636187	0.942806
	Base	0.2	0.00016578	14.3331	96.18	62	0.881535
	Base	0.3	0.000193066	19.0021	118.112	78	0.872186
	Base	0.4	0.000111179	16.6396	136.331	92	0.902857
	Base	0.5	0.000495652	40.1747	155.614	108	0.796276
	Base	1	0.000782321	71.1099	219.118	154	0.745539
Asymptomatic
	Base	0.001	0.000497676	-4.36933	15.2856	7	0.774995
	Base	0.01	0.000692944	6.13188	18.1724	9	0.735795
	Base	0.05	0.000155224	-5.91368	37.0635	22	0.873231
	Base	0.1	0.00215365	-29.2877	49.4014	32	0.553281
	Base	0.2	0.00413605	-67.6047	82.635	62	0.413293	0.732227
	Base	0.3	0.00283686	-68.673	101.283	78	0.497753
	Base	0.4	0.00314232	-83.5445	117.208	92	0.475976
	Base	0.5	0.00205768	-77.4821	134.174	108	0.563619
	Base	1	0.00237406	-117.434	189.379	154	0.535191
Coeliac disease-associated conditions
	Base	0.001	0.00363438	-10.3384	11.7528	7	0.379044	0.690231
	Base	0.01	0.00341075	-11.9324	14.0093	9	0.394354
	Base	0.05	0.000653983	-10.6001	28.4068	22	0.709034
	Base	0.1	0.000253585	-8.74654	37.6138	32	0.816122
	Base	0.2	0.000796616	-25.7005	62.4416	62	0.680638
	Base	0.3	0.00110473	-37.1715	76.7535	78	0.628175
	Base	0.4	0.00170221	-53.2955	88.756	92	0.548191
	Base	0.5	0.0010083	-47.0706	101.775	108	0.643724
	Base	1	0.000335729	-38.1455	142.718	154	0.789254
Autoimmune Thyroidal Diseases
	Base	0.001	0.00363438	-10.3384	11.7528	7	0.379044
	Base	0.01	0.00341075	-11.9324	14.0093	9	0.394354	0.525247
	Base	0.05	0.000653983	-10.6001	28.4068	22	0.709034
	Base	0.1	0.000253585	-8.74654	37.6138	32	0.816122
	Base	0.2	0.000796616	-25.7005	62.4416	62	0.680638
	Base	0.3	0.00110473	-37.1715	76.7535	78	0.628175
	Base	0.4	0.00170221	-53.2955	88.756	92	0.548191
	Base	0.5	0.0010083	-47.0706	101.775	108	0.643724
	Base	1	0.000335729	-38.1455	142.718	154	0.789254
Type 1 Diabetes
	Base	0.001	0.0161568	-30.4574	25.5174	7	0.232637	0.472653
	Base	0.01	0.00528024	-20.6186	30.0734	9	0.492959
	Base	0.05	0.000136201	-6.69127	60.5626	22	0.912025
	Base	0.1	0.000474353	-16.5916	80.5204	32	0.836748
	Base	0.2	0.00305244	68.4856	130.027	62	0.598399
	Base	0.3	0.00215475	70.5003	159.217	78	0.657914
	Base	0.4	0.00256065	88.3509	182.837	92	0.628938
	Base	0.5	0.00270068	104.032	209.368	108	0.619269
	Base	1	0.00297361	153.768	294.935	154	0.602115
Small bowel mucosa damage
	Base	0.001	0.00522311	11.1058	10.2297	7	0.277636
	Base	0.01	0.00373697	11.1821	12.1691	9	0.358155
	Base	0.05	0.00550426	27.7122	24.8463	22	0.264704
	Base	0.1	0.00529392	36.0658	32.9794	32	0.274137
	Base	0.2	0.00668907	66.5733	54.116	62	0.218624
	Base	0.3	0.0058555	76.4695	66.4099	78	0.249536
	Base	0.4	0.00698009	96.4447	76.7084	92	0.208649
	Base	0.5	0.00667776	108.397	88.1319	108	0.21872
	Base	1	0.00727525	159.825	124.53	154	0.199343	0.419758
Coeliac disease autoantibodies
	Base	0.001	0.00611065	-18.689	30.595	7	0.541299
	Base	0.01	0.00189638	-11.8233	34.6881	9	0.73322
	Base	0.05	0.00952701	-52.4001	68.3603	22	0.443363	0.786821
	Base	0.1	0.00563387	-53.7925	91.6061	32	0.557059
	Base	0.2	0.00101672	-36.9062	147.519	62	0.802448
	Base	0.3	0.00115838	-48.7599	182.532	78	0.789368
	Base	0.4	0.00158534	-65.3627	208.96	92	0.754432
	Base	0.5	0.000145425	-22.7801	240.859	108	0.92465
	Base	1	0.00153431	-103.454	335.915	154	0.758099
SNPs, single nucleotide polymorphisms; PEMP2, Empirical P-value; PRS, Polygenic Risk Score; R2, phenotypic variance
